# Supplementary material for: Transcriptomic Analysis of Rice (Jijing129) Reveals Growth and Gene Expression Responses to Different Red-Blue Laser Light Treatments
Source: Plants (Basel). 2025 Dec 5;14(24):3712. doi: 10.3390/plants14243712 (PMC12736977; doi:10.3390/plants14243712)
Supplement: Supplementary file 1 [file plants-14-03712-s001.zip]

Archive with 13 entries (13 files):
- Figure S1.jpg
- Figure S2.jpg
- Table S1.pdf
- Table S10 .xlsx
- Table S11.xlsx
- Table S2.xlsx
- Table S3.xlsx
- Table S4.xlsx
- Table S5.xlsx
- Table S6.xlsx
- Table S7.xlsx
- Table S8.xlsx
- Table S9.xlsx
