# Supplementary material for: Transcriptomic Analysis of Rice (Jijing129) Reveals Growth and Gene Expression Responses to Different Red-Blue Laser Light Treatments
Source: Plants (Basel). 2025 Dec 5;14(24):3712. doi: 10.3390/plants14243712 (PMC12736977; doi:10.3390/plants14243712)
Supplement: Supplementary file 1 [file plants-14-03712-s001.zip › Table S10 .xlsx]

## Sheet: AL vs BL
DEGs data between different comparison groups
	AL1	AL2	AL3	BL1	BL2	BL3	MeanTPM (BL)	MeanTPM (AL)
LOC_Os03g58320	216	247	216	1928	8216	4519	136.775	6.06625
LOC_Os05g51470	596	369	862	291	189	208	5.35193	14.4549
LOC_Os03g60210	116	221	1025	118	93	90	4.58508	22.1796
LOC_Os03g61160	89	367	1155	58	31	86	1.71474	17.195
LOC_Os01g50200	560	2072	727	618	232	255	7.47332	20.8903
LOC_Os01g10110	1203	158	248	1156	2553	1879	28.0482	7.91092
LOC_Os03g14030	1186	6815	1379	924	78	501	9.02639	49.2472
LOC_Os11g02250	4	12	2	16	10	33	1.77832	0.451275
LOC_Os03g55220	42	14	46	50	168	52	2.17247	0.881722
LOC_Os09g08120	29	3	25	39	142	60	2.26436	0.557476
LOC_Os11g26920	57	364	46	12	0	15	0.229999	3.41488
LOC_Os09g03939	211	788	270	70	153	162	2.06373	6.06707
LOC_Os01g15770	249	906	409	218	122	114	5.06946	16.2328
LOC_Os06g06780	1225	7079	1773	1736	221	428	18.9067	72.5621
LOC_Os06g33720	195	545	183	145	43	79	2.00823	6.36069
LOC_Os04g30030	6	5	5	13	44	7	0.548886	0.136624
LOC_Os11g17970	66	360	104	66	8	14	0.490675	2.74937
LOC_Os08g02390	372	1449	451	285	103	139	5.49493	21.5432
LOC_Os01g65620	37	22	26	57	90	36	3.30526	1.52034
LOC_Os04g10800	115	68	70	87	235	319	5.62549	2.06828
LOC_Os03g50970	192	786	333	169	37	82	1.50385	6.30999
LOC_Os04g22080	30	0	6	21	69	137	2.37467	0.355156
LOC_Os02g57020	119	489	134	87	26	83	2.84284	9.40327
LOC_Os07g18230	20	2	4	4	111	58	0.995833	0.141149
LOC_Os03g08460	5524	4533	10687	1838	1980	2623	59.2733	190.588
LOC_Os09g29670	396	230	203	86	149	57	1.67959	4.72693
LOC_Os08g24770	83	6	15	84	248	117	2.21543	0.509076
LOC_Os05g14240	4447	10887	6767	3924	1998	2663	85.4703	207.306
LOC_Os09g27700	1114	2315	1140	1036	135	278	6.61785	20.001
LOC_Os01g62060	2730	1338	1086	2415	7405	4504	230.035	79.2842
LOC_Os12g39360	4	2	6	12	51	32	0.452893	0.0576153
LOC_Os01g06740	705	442	553	996	3066	1212	42.5495	13.6627
LOC_Os07g48050	22	0	41	122	203	65	3.68623	0.649922
LOC_Os01g33360	66	83	41	33	12	4	0.321719	1.24308
LOC_Os11g34870	161	72	181	141	420	350	14.4195	6.5255
LOC_Os06g02630	44	387	78	55	10	2	0.427737	3.01989
LOC_Os12g02470	19	5	12	86	172	94	4.38214	0.434463
LOC_Os03g25610	16	9	33	4	4	0	0.207869	1.89018
LOC_Os03g05870	130	89	69	123	260	377	10.8659	3.79463
LOC_Os02g57720	235	116	190	273	1189	369	14.9295	4.469
LOC_Os02g36280	12	6	9	23	102	44	1.07102	0.167484
LOC_Os06g34070	257	321	279	177	81	96	2.46067	5.81323
LOC_Os05g44620	88	191	39	18	3	9	0.171283	1.70933
LOC_Os10g34910	89	55	38	114	383	369	13.6624	2.66261
LOC_Os06g10510	136	133	38	148	368	342	11.1851	3.60003
LOC_Os01g12770	28	35	14	40	90	81	1.48591	0.486449
LOC_Os01g33160	16	252	71	25	0	0	0.450353	5.92357
LOC_Os01g68460	125	35	141	129	375	241	11.931	4.90452
LOC_Os04g50110	504	1431	388	311	101	269	6.43296	19.3369
LOC_Os09g37050	75	381	83	8	11	36	0.777473	6.41286
LOC_Os11g42500	3204	124513	7868	1099	10	2211	40.0873	1259.39
LOC_Os11g37700	114	33	143	22	30	29	0.217248	0.800329
LOC_Os10g38590	453	134	232	417	1147	520	25.2346	10.0705
LOC_Os03g27480	28	233	79	29	4	4	0.259774	2.2345
LOC_Os12g23280	237	599	390	187	69	78	3.12596	11.1304
LOC_Os06g38450	68	25	64	111	343	230	6.14709	1.41387
LOC_Os09g10650	23	32	42	2	0	0	0.004899	0.266066
LOC_Os09g29210	58	14	31	89	136	154	2.669	0.706357
LOC_Os01g12520	481	471	263	523	1361	632	33.1356	15.2555
LOC_Os08g38170	490	1826	657	210	2	155	2.42907	19.7138
LOC_Os06g13050	496	702	466	409	216	111	3.63478	8.06427
LOC_Os07g11280	317	497	335	275	137	59	1.53126	3.68018
LOC_Os06g28630	332	57	216	270	1048	1050	37.2914	9.41414
LOC_Os05g09400	1510	3738	1777	1379	764	849	32.37	70.8127
LOC_Os02g55990	30	31	15	33	67	57	2.09429	0.923251
LOC_Os03g27019	5582	1626	2257	3789	12346	5435	107.293	46.6188
LOC_Os07g40120	131	247	109	56	53	28	0.724585	2.44455
LOC_Os01g28450	205	52	163	1217	3526	7044	194.291	6.6267
LOC_Os04g53800	37	540	55	42	10	14	0.642836	5.34233
LOC_Os12g30824	3	0	0	0	22	57	0.383508	0.0133267
LOC_Os07g36544	1191	588	565	1126	2737	2124	26.3109	9.90433
LOC_Os01g08440	947	427	4019	3194	11825	3739	130.318	41.1944
LOC_Os07g10440	90	357	86	49	5	30	1.43434	8.02403
LOC_Os07g46680	79	139	87	170	141	435	22.2888	8.08458
LOC_Os06g18780	49	270	90	72	9	5	0.147971	0.677545
LOC_Os12g36750	48	204	102	27	44	35	0.645936	2.21354
LOC_Os01g62570	2	0	6	7	47	8	0.402378	0.0522243
LOC_Os09g28340	364	977	442	307	88	130	4.13543	13.1274
LOC_Os09g39240	85	77	50	114	228	180	5.80874	2.20581
LOC_Os07g38300	1654	4149	1825	1461	640	855	29.8274	71.1909
LOC_Os08g01510	57	135	61	32	2	22	0.416787	1.74059
LOC_Os04g16886	122	88	67	92	188	235	14.5024	7.23186
LOC_Os01g46790	30	92	16	12	2	3	0.43928	3.55788
LOC_Os12g26290	478	314	319	452	1537	881	15.8702	5.9253
LOC_Os01g74160	5	0	0	7	31	40	0.755003	0.045507
LOC_Os01g06876	103	52	43	95	280	284	8.04495	2.27483
LOC_Os04g43710	106	238	128	62	43	28	1.35406	4.60298
LOC_Os05g43860	263	1228	475	88	0	58	0.940531	11.3181
LOC_Os01g04370	124	204	167	71	66	41	2.63838	7.15532
LOC_Os07g35620	15	15	16	36	30	36	1.97177	0.846323
LOC_Os12g10630	150	373	121	49	37	100	1.9387	5.8276
LOC_Os03g25690	64	94	57	29	32	10	1.23977	3.69533
LOC_Os01g04560	21	30	18	32	61	89	2.35261	0.79458
LOC_Os03g47010	35	140	61	21	0	0	0.0938803	1.06789
LOC_Os09g15560	30	22	36	80	337	201	5.77455	0.796766
LOC_Os01g09700	307	27	712	25	42	110	1.26727	7.60935
LOC_Os08g05780	8	2	10	57	151	175	4.4835	0.230321
LOC_Os01g21240	16	8	15	24	45	31	0.48682	0.186039
LOC_Os10g40030	789	852	534	229	452	288	8.36362	17.71
LOC_Os03g37878	939	526	402	935	2559	2478	71.3116	20.9652
LOC_Os05g04500	976	6920	1398	534	4	517	9.88382	73.2222
LOC_Os02g21009	51	23	13	25	135	104	1.588	0.525846
LOC_Os12g08930	4	2	0	26	148	48	5.05315	0.128956
LOC_Os06g21330	318	341	426	230	142	64	2.14252	5.42381
LOC_Os01g64660	1622	773	732	1022	3473	3017	56.8376	22.1431
LOC_Os01g65130	52	90	174	29	26	36	0.287951	1.0064
LOC_Os12g22284	262	1179	353	217	20	55	1.29628	7.33059
LOC_Os01g71624	89	30	43	81	354	95	6.58136	1.88898
LOC_Os06g46970	961	477	679	215	168	105	8.45199	37.0223
LOC_Os01g31110	1199	2191	1283	1023	474	468	10.0912	22.8708
LOC_Os12g43880	1650	945	898	1390	3081	2781	58.7181	27.0035
LOC_Os08g05610	2	38	16	0	2	0	0.014054	0.45381
LOC_Os01g66820	173	178	196	276	519	554	10.0662	3.8883
LOC_Os09g38090	2456	1643	841	1891	5698	3434	46.1166	19.5174
LOC_Os09g08990	35	822	122	34	8	0	0.259096	5.58789
LOC_Os05g01530	361	212	175	241	770	741	31.991	12.8503
LOC_Os08g04500	5	0	0	5	76	149	1.55458	0.0297193
LOC_Os01g02870	643	1547	629	435	106	322	7.49484	22.19
LOC_Os06g30930	80	92	71	48	37	29	1.04442	2.1645
LOC_Os09g07450	184	1382	314	123	0	6	2.59228	35.0825
LOC_Os04g37680	58	598	101	38	2	20	0.698277	7.65088
LOC_Os08g42310	115	202	223	119	65	45	1.77015	4.21052
LOC_Os08g12449	11	2	11	33	65	22	1.85762	0.349519
LOC_Os11g42200	66	4	2	24	227	238	2.92215	0.404083
LOC_Os12g12560	490	75	211	514	2346	1167	39.8687	7.72169
LOC_Os10g06690	3	2	0	10	66	54	3.36344	0.109762
LOC_Os01g72150	25	2	0	30	317	206	8.54408	0.389062
LOC_Os06g39120	2330	610	3125	2504	6239	6104	159.754	66.3814
LOC_Os04g33110	393	1562	145	1186	4561	2399	111.734	24.681
LOC_Os01g27480	49	18	27	87	231	168	7.70673	1.45397
LOC_Os06g48720	203	303	204	129	99	78	2.21918	4.93051
LOC_Os02g52930	142	145	92	80	55	19	1.1806	2.89605
LOC_Os05g42100	125	925	172	169	23	87	2.72933	10.3926
LOC_Os08g33940	205	717	274	104	44	63	1.73936	9.03938
LOC_Os01g06210	27	34	19	60	126	125	4.30989	1.00816
LOC_Os01g05650	18444	6314	9421	12669	34074	26254	1261.32	577.255
LOC_Os01g59680	32	212	49	8	4	8	0.179759	2.26099
LOC_Os03g56540	95	65	94	69	404	247	11.6251	4.01071
LOC_Os03g32470	366	2149	903	572	161	148	8.74943	32.0709
LOC_Os09g37120	256	79	31	27	21	11	0.591354	3.65115
LOC_Os04g37490	3063	1233	1832	2627	7364	3487	125.941	57.1437
LOC_Os04g32160	21	94	18	9	0	0	0.0576897	0.800277
LOC_Os12g05690	755	96	240	822	2299	1949	69.873	14.7406
LOC_Os04g47180	1334	2755	1081	289	627	506	4.08319	13.4992
LOC_Os11g12240	52	26	52	10	13	10	0.167546	0.683228
LOC_Os01g12840	1411	3655	1497	927	397	383	6.91758	24.8162
LOC_Os04g53930	598	971	606	1149	2444	1508	35.3444	14.616
LOC_Os04g50770	143	259	51	71	35	45	1.09722	2.9878
LOC_Os07g48390	35	67	76	19	23	14	0.564768	1.79062
LOC_Os01g57946	14	9	8	30	30	60	1.55297	0.375542
LOC_Os01g11020	31	193	72	48	5	9	1.31257	6.03504
LOC_Os02g55480	11675	7594	4626	10620	28533	24450	406.596	143.122
LOC_Os05g35420	18	20	14	33	38	36	3.90101	1.74885
LOC_Os08g19140	296	537	269	138	107	138	2.19431	5.83117
LOC_Os10g39840	43	155	62	43	17	20	0.826148	2.51981
LOC_Os06g04610	758	1777	1019	660	505	481	5.27312	10.6762
LOC_Os02g53410	216	188	261	352	693	463	25.8361	11.2421
LOC_Os02g36070	2	2	4	4	57	46	0.778711	0.0575283
LOC_Os03g14642	125	317	43	20	8	41	1.0465	6.13914
LOC_Os11g10850	109	139	48	117	482	301	20.4973	6.1282
LOC_Os04g02050	1715	1504	1209	1871	5131	2854	92.4176	38.7374
LOC_Os10g39140	14574	20880	15374	23705	53544	40838	894.265	358.075
LOC_Os04g05580	22	78	43	0	0	0	0.0001	0.791972
LOC_Os07g40224	149	127	193	75	49	19	1.00095	3.43568
LOC_Os10g13880	13	7	5	16	54	34	5.26807	1.19161
LOC_Os06g13320	16	3	16	30	95	86	1.62034	0.264968
LOC_Os07g37420	716	710	341	934	1777	2036	57.4887	19.5585
LOC_Os03g42450	4	5	10	17	47	16	2.06561	0.495637
LOC_Os09g38768	320	604	393	246	126	175	4.83397	11.1976
LOC_Os08g03310	341	414	292	154	125	127	1.80231	4.65626
LOC_Os09g08160	18	47	38	10	10	1	0.100921	0.532367
LOC_Os10g32990	100	144	139	65	10	40	0.409086	1.31485
LOC_Os02g09250	1739	478	668	1488	4537	2866	63.3068	20.1554
LOC_Os03g48810	135	405	145	136	29	17	1.14948	4.11819
LOC_Os04g32820	56	492	76	7	0	30	0.550559	7.47973
LOC_Os02g57924	686	397	414	729	1283	987	77.5817	37.5277
LOC_Os07g38470	42	288	44	33	3	21	3.41759	19.2619
LOC_Os01g66030	69	44	101	154	201	200	4.02629	1.55284
LOC_Os06g50080	2332	690	2567	322	296	608	12.8496	58.0156
LOC_Os04g02620	436	2421	617	199	186	356	5.44601	21.7889
LOC_Os05g43940	175	962	146	56	0	8	0.585613	10.84
LOC_Os01g40640	1079	1723	1029	855	502	401	11.8324	24.3293
LOC_Os03g62760	418	371	175	497	906	818	19.5618	7.86292
LOC_Os06g07300	28	59	43	6	0	0	0.110496	2.51326
LOC_Os11g09180	36	245	59	39	4	14	0.458918	2.5028
LOC_Os03g13140	75	48	51	56	183	127	4.92589	2.22372
LOC_Os08g44290	4701	15940	6157	4875	2131	2924	64.2225	158.12
LOC_Os02g53350	587	1507	639	350	312	357	16.4764	40.2191
LOC_Os01g26300	8	6	17	22	36	32	0.883632	0.313733
LOC_Os05g11990	1105	3571	1533	996	188	160	6.94123	30.5155
LOC_Os10g34940	415	227	194	268	1024	509	68.7441	30.9106
LOC_Os05g40890	695	720	360	629	1678	1152	48.4372	23.1572
LOC_Os03g55250	94	161	159	80	40	47	1.77221	4.29293
LOC_Os06g14324	174	37	41	155	454	332	11.1096	2.80119
LOC_Os12g43380	9056	4720	5426	8694	20780	20874	756.036	275.971
LOC_Os02g43194	286	1924	317	99	31	26	1.03731	15.1401
LOC_Os06g25010	2520	1394	1240	2042	7292	4332	158.507	57.6691
LOC_Os09g20260	28	26	11	20	230	67	3.40929	0.648078
LOC_Os04g05650	1195	454	526	797	2764	1677	116.533	47.1836
LOC_Os02g06980	14	7	14	28	50	47	2.33945	0.633407
LOC_Os08g04430	1177	786	462	1102	3268	3275	121.358	35.6739
LOC_Os04g15680	53	59	38	25	14	20	2.28132	5.61511
LOC_Os01g50110	45	45	16	39	99	108	2.87825	1.10637
LOC_Os04g51830	129	84	67	158	598	421	6.75756	1.52742
LOC_Os06g04920	359	159	421	619	1011	622	22.1437	9.44107
LOC_Os07g03030	191	127	84	190	294	331	5.64732	2.60232
LOC_Os07g04560	55	23	3	48	183	135	4.62722	0.926788
LOC_Os02g45860	72	29	66	37	137	271	10.1542	3.60426
LOC_Os06g38764	15104	3916	6247	12630	38463	27623	1109.33	349.028
LOC_Os02g54140	13	0	7	22	31	40	1.37002	0.283272
LOC_Os07g46520	1313	480	528	1118	2654	1518	54.6191	23.4984
LOC_Os12g08564	349	943	375	282	45	50	3.68814	16.713
LOC_Os03g12020	2262	10433	2813	2695	1080	1278	64.297	177.37
LOC_Os04g03830	27	2	0	15	85	67	0.984204	0.159371
LOC_Os11g14440	34	130	75	14	0	0	0.112436	1.91323
LOC_Os06g21270	661	9297	1653	117	0	6	2.00223	173.626
LOC_Os01g12210	124	44	155	110	554	390	7.16423	2.21464
LOC_Os04g19114	22	26	15	28	106	36	0.57785	0.199636
LOC_Os07g03025	37	29	39	50	125	78	1.73734	0.70012
LOC_Os09g39850	229	194	108	38	26	6	1.29649	9.9266
LOC_Os04g19960	48	49	11	6	4	0	0.125417	1.31736
LOC_Os06g12370	12	8	6	10	28	31	0.40627	0.141627
LOC_Os04g49650	301	116	155	189	599	500	17.3675	7.43881
LOC_Os12g26875	129	135	86	57	26	49	2.24692	5.61866
LOC_Os08g07720	105	9	186	501	1441	479	19.8062	2.66882
LOC_Os05g33320	438	432	325	156	221	73	6.16956	16.1626
LOC_Os06g25605	20	0	1	1	383	109	2.48144	0.100071
LOC_Os09g31506	79	25	31	89	243	145	4.00659	1.11012
LOC_Os09g31502	132	592	162	156	28	66	1.90551	6.08709
LOC_Os04g27060	50	24	32	129	514	384	9.39018	0.929507
LOC_Os01g31980	1166	403	729	879	3142	1512	35.1637	14.7551
LOC_Os04g32510	90	228	137	39	22	28	1.15678	5.62359
LOC_Os01g60830	1420	566	405	1698	6130	3673	106.35	21.2131
LOC_Os02g53510	955	763	371	841	2136	2410	70.8175	25.1081
LOC_Os01g63210	1577	2176	709	2187	4850	4695	160.773	54.9586
LOC_Os07g18240	16	4	4	14	41	21	0.454941	0.13671
LOC_Os02g37280	20	15	6	16	47	68	4.92692	1.33948
LOC_Os01g53350	269	363	271	459	876	624	13.2667	5.81223
LOC_Os02g22570	69	128	119	41	53	35	0.361948	0.864774
LOC_Os05g49240	22	11	12	31	48	71	3.05803	0.847199
LOC_Os02g42160	91	22	50	66	314	173	3.49008	1.02305
LOC_Os03g51650	36658	18289	19564	34995	78178	37321	873.014	426.622
LOC_Os05g05950	5982	10573	7859	5026	2970	2441	30.9127	69.9265
LOC_Os02g27310	212	83	72	103	412	420	5.97499	2.20365
LOC_Os02g15120	50	93	130	19	6	14	0.463011	3.25647
LOC_Os04g12960	97	28	70	141	528	257	7.08843	1.50501
LOC_Os02g42406	620	1516	702	548	303	306	6.6842	15.2815
LOC_Os03g25150	372	1073	447	228	135	206	3.70508	11.1635
LOC_Os07g47610	19	5	12	17	45	40	0.408275	0.135929
LOC_Os08g40420	872	3950	1636	587	103	101	2.71282	21.056
LOC_Os01g38610	282	598	954	122	54	202	2.09133	9.75314
LOC_Os07g44330	3420	1315	1488	2555	7767	3921	96.5002	41.7899
LOC_Os06g48300	288	335	133	410	718	413	14.7451	6.74852
LOC_Os03g13600	984	2382	1439	809	383	672	18.2399	43.6568
LOC_Os01g27210	12416	8108	8937	17917	48053	21204	1105.95	369.371
LOC_Os04g33450	303	1947	488	185	5	103	3.67932	30.8224
LOC_Os01g24490	74	65	68	67	174	155	2.46026	1.22252
LOC_Os07g41460	42	48	123	108	314	196	5.4272	1.90562
LOC_Os03g03334	314	292	80	52	60	81	5.08109	16.3953
LOC_Os05g32860	85	180	107	155	359	196	13.6442	6.70964
LOC_Os08g06170	131	26	59	199	599	428	9.40573	1.63467
LOC_Os07g22570	66	60	72	70	175	152	3.6623	1.75712
LOC_Os07g03860	94	32	78	63	200	220	2.97619	1.22918
LOC_Os03g05570	2230	1613	1220	483	439	660	17.9865	54.0531
LOC_Os03g43650	207	1171	226	117	28	111	1.70744	9.12017
LOC_Os07g18158	94	354	98	33	16	22	0.942952	6.51154
LOC_Os03g63620	16	6	4	35	106	75	2.64101	0.293697
LOC_Os11g27264	71	341	96	17	0	6	0.136492	2.96056
LOC_Os02g17710	8	6	61	2	6	0	0.0314127	0.338046
LOC_Os06g46920	1042	617	479	863	2354	1152	39.8406	18.9037
LOC_Os09g20970	4	33	8	2	0	0	0.0115363	0.243167
LOC_Os10g38540	32	619	96	65	2	6	0.742285	6.8077
LOC_Os12g32590	35	27	55	14	16	12	0.150714	0.431997
LOC_Os03g62230	146	54	96	245	751	266	12.0334	2.84803
LOC_Os08g29160	1033	1090	996	707	419	383	4.82421	9.75993
LOC_Os10g33530	16	207	55	38	3	8	1.05346	5.51194
LOC_Os09g38350	94	22	50	115	384	223	4.65962	1.06897
LOC_Os01g66100	500	722	654	263	369	240	7.19615	15.0367
LOC_Os07g38850	375	623	321	252	168	112	6.89019	16.2815
LOC_Os07g18154	106	371	158	61	10	13	0.343718	2.5183
LOC_Os04g02850	84	267	140	79	21	44	0.755151	2.40269
LOC_Os01g50350	342	352	305	602	1609	1533	62.3709	15.731
LOC_Os03g03164	1037	6527	1798	1102	83	193	11.5057	72.705
LOC_Os05g13910	6	34	11	3	0	0	0.0142293	0.231788
LOC_Os08g05480	216	131	108	222	466	241	10.4722	4.97769
LOC_Os12g03899	389	436	510	672	1620	433	15.5542	7.67335
LOC_Os06g08570	507	1132	501	311	225	243	2.30117	5.83157
LOC_Os06g37410	27	6	10	14	98	61	1.32471	0.306469
LOC_Os03g26910	1133	3285	1154	921	536	560	15.2074	38.3635
LOC_Os12g05990	25	46	207	28	4	20	0.506177	2.94646
LOC_Os01g21250	41608	26650	21011	36284	98306	65310	9240.17	3950.9
LOC_Os02g46030	1252	1139	484	1421	5042	2353	54.286	16.6563
LOC_Os08g15710	2	0	10	26	50	66	1.56016	0.142346
LOC_Os10g38730	188	70	67	137	512	270	13.8389	4.7616
LOC_Os10g28094	32	36	16	10	7	0	0.163777	0.821601
LOC_Os09g28390	1782	1346	827	1789	4807	3157	65.4517	25.1262
LOC_Os07g38950	325	611	365	222	149	169	3.79163	8.5892
LOC_Os07g42430	18	65	33	13	0	0	0.265714	2.50286
LOC_Os01g09080	2533	1854	510	323	314	396	7.17927	31.1831
LOC_Os12g27440	460	297	127	340	1071	1087	28.0058	9.07161
LOC_Os11g02530	65	44	41	74	271	131	5.04643	1.53979
LOC_Os08g05970	2	2	0	25	48	97	9.91922	0.169386
LOC_Os02g49560	57	47	76	37	12	6	1.3024	4.49652
LOC_Os01g41710	3931	14488	9047	3794	1072	3300	86.6093	267.668
LOC_Os07g11790	4	0	0	0	16	57	0.50749	0.0248337
LOC_Os05g09724	118	1160	175	116	10	22	1.6001	14.0324
LOC_Os04g55710	1036	1305	679	2250	2522	3018	65.2804	23.3223
LOC_Os01g54560	7315	5812	7319	5212	2250	1154	31.0317	75.2756
LOC_Os10g07556	25	42	20	6	0	0	0.0330687	0.468023
LOC_Os01g05080	514	1075	362	195	168	178	6.859	22.6036
LOC_Os04g28830	18	74	28	1	0	0	0.0248847	3.3458
LOC_Os06g22690	1502	6957	1969	1708	659	973	49.7171	138.742
LOC_Os03g27850	44	188	34	19	2	25	0.510529	2.52331
LOC_Os03g57640	2926	5122	1347	3993	10483	5439	187.873	80.5804
LOC_Os03g46070	4291	938	2399	3055	8515	5779	241.492	106.102
LOC_Os05g50110	13	35	14	46	52	46	1.41874	0.543927
LOC_Os02g30190	48	68	40	51	180	91	5.61192	2.57253
LOC_Os01g23990	63	41	74	91	367	145	13.5279	4.01474
LOC_Os01g55960	62	50	54	36	19	15	0.601662	1.42993
LOC_Os11g19840	103	120	65	102	464	149	6.43727	2.46918
LOC_Os10g21590	826	612	391	182	204	198	4.00471	12.0503
LOC_Os12g27254	0	0	0	7	26	42	0.550466	0.0001
LOC_Os07g13969	0	0	0	0	1436	1796	40.046	0.0001
LOC_Os08g42440	5602	7402	4826	2143	2508	3130	49.2699	104.857
LOC_Os09g15644	16	19	26	30	33	67	2.13846	0.936546
LOC_Os10g39710	3685	1268	1231	3291	7859	5926	126.078	45.6806
LOC_Os03g16780	859	1507	3614	1212	283	253	11.4162	41.6032
LOC_Os07g44890	2150	1504	726	1767	4189	5060	109.863	39.955
LOC_Os04g34120	242	151	93	239	679	663	49.2381	14.0697
LOC_Os05g50830	44	157	39	7	39	10	0.243672	0.984977
LOC_Os08g14320	85	48	32	63	192	125	3.81468	1.57353
LOC_Os03g03470	343	1569	535	357	116	187	4.79359	16.1091
LOC_Os06g24404	93	273	149	80	20	32	1.1375	4.21609
LOC_Os02g49880	1580	2446	831	314	328	506	5.24793	19.8099
LOC_Os01g52790	1059	515	707	819	1965	1804	28.6858	13.8097
LOC_Os03g20700	3739	6212	2920	2203	915	1482	10.7624	27.446
LOC_Os12g11930	20	8	17	23	57	52	0.520254	0.171391
LOC_Os02g04510	2491	812	606	1895	6804	2796	60.8204	20.2183
LOC_Os10g20380	21	9	9	19	93	50	3.41971	0.785682
LOC_Os05g38680	49	47	36	90	162	109	5.48172	1.90058
LOC_Os08g16260	67	1839	429	14	0	2	0.110391	15.2795
LOC_Os02g26770	14376	9277	2286	1437	2943	2803	49.2143	162.447
LOC_Os09g34160	62	31	26	118	474	316	4.03365	0.505828
LOC_Os06g28030	24	11	36	30	68	68	2.98306	1.25128
LOC_Os05g50260	137	225	197	93	38	27	1.19325	4.21782
LOC_Os01g43851	18	4	17	21	134	39	1.39373	0.28752
LOC_Os04g32810	38	187	26	21	0	0	0.379346	4.33748
LOC_Os10g42020	122	51	280	384	592	864	41.0918	10.2678
LOC_Os07g32680	377	1037	319	276	71	120	4.15123	14.1148
LOC_Os03g53710	659	2396	781	290	80	280	5.91769	30.7192
LOC_Os09g12300	56	246	103	63	3	20	2.04949	9.03473
LOC_Os03g18740	2439	1984	3177	558	1463	847	27.5973	72.9536
LOC_Os06g35574	49	145	56	31	7	23	0.861698	3.25872
LOC_Os05g45180	119	737	107	24	0	51	0.599841	6.29686
LOC_Os01g06240	40	7	43	64	253	143	2.37123	0.474255
LOC_Os02g43600	1521	6605	1932	1954	281	541	33.901	112.575
LOC_Os05g43930	30	186	39	12	2	0	0.12135	2.08087
LOC_Os11g29780	181	127	89	309	510	180	9.09142	3.53599
LOC_Os02g44490	86	303	63	34	19	14	0.359095	2.18368
ChrSy.fgenesh.gene.28	268	581	719	316	175	139	4.77428	11.9294
LOC_Os03g63370	476	1774	457	178	121	272	5.82615	23.7425
LOC_Os04g22470	4	0	4	4	84	41	0.643272	0.0369263
LOC_Os06g49660	797	1006	159	264	184	157	4.64743	13.7535
LOC_Os02g16280	10	3	16	32	114	35	1.5485	0.251715
LOC_Os06g34350	33	73	9	7	6	2	0.45479	3.41962
LOC_Os10g39300	585	385	296	900	1511	1182	31.7031	10.6712
LOC_Os11g08200	8	10	15	37	111	35	1.35643	0.235746
LOC_Os01g51690	107	215	216	240	502	409	12.5775	5.6323
LOC_Os07g35770	344	162	21	26	21	22	1.04626	7.65044
LOC_Os09g26530	342	326	360	177	181	130	2.74156	5.69347
LOC_Os08g39860	1304	4172	1099	933	519	770	13.591	35.6759
LOC_Os01g63190	777	1950	1099	393	46	378	5.27764	22.4524
LOC_Os01g51570	83347	41196	32353	60119	125117	133252	3338.68	1550.36
LOC_Os06g10350	110	131	33	20	6	31	0.623396	2.63471
LOC_Os08g35600	3685	2917	1160	813	674	336	11.8226	48.4243
LOC_Os02g36530	1227	1508	1670	1948	4811	2792	461.341	207.964
LOC_Os08g43815	43	72	99	40	18	4	0.284501	1.04681
LOC_Os03g62490	127	199	223	394	565	259	10.4539	4.68394
LOC_Os06g02580	369	1891	441	444	15	86	4.09164	18.5358
LOC_Os03g45170	4301	6957	2784	1775	1699	2062	29.3623	67.7536
LOC_Os02g09510	1417	877	954	1710	4136	1832	59.2736	24.7951
LOC_Os06g35700	733	486	786	459	81	155	4.23757	12.4616
LOC_Os04g41570	2935	1610	1853	5213	10836	3738	197.481	64.0704
LOC_Os04g30010	187	80	113	143	289	373	4.24244	1.91326
LOC_Os01g12220	92	285	128	84	29	50	2.59981	7.49372
LOC_Os08g32880	117	168	137	100	57	33	0.863956	1.90186
LOC_Os08g01274	6	98	21	8	0	7	0.111164	0.771522
LOC_Os05g37640	190	54	112	291	453	307	11.3524	3.84798
LOC_Os08g37470	38	21	21	9	2	9	0.238702	0.900844
LOC_Os03g08600	450	1697	566	420	78	200	3.80012	13.4192
LOC_Os01g14550	63	196	43	48	4	15	0.804048	3.29103
LOC_Os10g05130	359	241	241	724	1710	1451	36.6704	7.58751
LOC_Os01g44050	161	136	211	363	479	206	6.75311	3.32509
LOC_Os11g30360	180	1120	312	171	11	42	4.95498	32.6605
LOC_Os02g09750	750	1699	839	624	321	409	9.3425	21.0817
LOC_Os01g19260	370	114	167	251	764	691	11.6445	4.28979
LOC_Os02g08150	6255	3108	4114	7858	17344	22678	428.676	114.871
LOC_Os12g43430	581	458	285	660	1926	1493	72.6679	22.1284
LOC_Os02g14990	351	286	666	641	1099	1024	57.3031	27.1114
LOC_Os08g09270	842	2184	1271	884	186	281	8.19525	24.954
LOC_Os10g36530	312	451	342	280	111	79	1.80187	4.24404
LOC_Os05g51620	908	1939	2125	842	390	481	5.57863	15.4997
LOC_Os04g37660	6302	4566	3435	6880	11505	10761	188.97	87.819
LOC_Os05g45100	55	28	8	140	1073	209	10.8357	0.666901
LOC_Os05g27010	2504	1325	1621	1970	4216	4739	85.1811	40.6366
LOC_Os02g36619	51	44	155	32	30	12	0.348806	1.27717
LOC_Os03g14420	32	234	60	44	7	20	0.520246	2.14927
LOC_Os07g06830	2713	1802	775	2041	5618	3413	102.774	46.1635
LOC_Os07g30960	425	531	306	354	962	1148	20.3062	9.46552
LOC_Os11g17540	81	915	175	22	18	27	0.686543	10.4192
LOC_Os01g47270	129	332	192	76	9	52	2.21359	9.85846
LOC_Os09g18360	225	41	95	156	717	299	4.91332	1.52119
LOC_Os02g42150	2078	919	619	1119	4270	4144	39.2334	14.0656
LOC_Os04g38410	5866	13095	2583	1689	1637	3004	53.0819	155.431
LOC_Os02g13260	4	16	149	14	6	4	0.182381	1.48079
LOC_Os02g42970	23	49	26	13	7	0	0.204828	1.047
LOC_Os04g28520	158	1004	302	18	0	0	0.135785	10.5915
LOC_Os08g43550	3951	4444	1342	1702	1304	982	45.0109	102.445
LOC_Os12g02450	90	27	40	116	496	244	9.90011	1.78551
LOC_Os11g42220	15	328	63	0	0	0	0.0001	2.13543
LOC_Os07g47620	700	593	1145	563	220	239	6.45	15.7908
LOC_Os03g32490	705	179	479	664	2134	1219	42.3077	14.4815
LOC_Os07g34020	116	307	115	97	17	20	1.6355	6.236
LOC_Os01g65210	164	946	188	123	20	78	1.28851	6.59774
LOC_Os09g28640	54	57	14	86	198	106	4.00022	1.17823
LOC_Os06g39110	979	395	2397	2302	3866	5083	177.152	60.9082
LOC_Os11g14000	89	34	44	114	223	241	5.21472	1.4429
LOC_Os03g17800	160	63	69	120	467	268	8.27623	2.73804
LOC_Os01g47330	1514	9489	2341	2290	460	957	53.6134	171.948
LOC_Os04g48850	448	599	355	616	1831	695	18.2437	7.7828
LOC_Os02g29520	5	6	6	9	44	35	3.34656	0.57727
LOC_Os05g35140	2851	1010	1137	1686	4650	4818	108.949	46.5364
LOC_Os05g28740	2992	2590	17603	1578	815	1695	60.1203	358.896
LOC_Os09g24530	341	1040	399	264	58	126	3.36124	12.2751
LOC_Os12g43660	121	40	108	157	343	391	3.32498	0.987754
LOC_Os09g20940	4	58	20	6	0	0	0.103643	1.32786
LOC_Os01g52470	6	14	2	46	175	4	0.925523	0.0846153
LOC_Os04g01960	58	249	76	28	9	10	0.605958	4.57419
LOC_Os03g12700	61	19	19	183	560	221	7.5748	0.775524
LOC_Os07g09420	5544	1522	2229	5617	16957	6958	210.465	66.276
LOC_Os07g08350	4	4	34	0	0	0	0.0001	0.26545
LOC_Os03g51920	207	220	118	223	1018	360	9.84264	3.19269
LOC_Os03g53400	107	55	48	109	317	119	6.70916	2.53298
LOC_Os12g11420	27	13	17	49	214	139	23.8448	3.27418
LOC_Os01g68050	111	689	247	23	28	23	0.466898	7.18752
LOC_Os04g26870	258	1969	350	117	105	97	2.83322	19.8527
LOC_Os03g51110	239	432	196	143	121	122	3.27021	6.80127
LOC_Os01g61370	63	496	95	48	0	6	0.37807	4.27351
LOC_Os03g59640	1636	3601	1550	888	618	546	9.8658	30.3098
LOC_Os02g15110	28	40	11	7	7	7	0.511832	1.82554
LOC_Os11g23790	1182	2670	1383	1120	501	460	13.6694	32.232
LOC_Os04g52780	14296	11873	5020	3757	2583	2994	29.7596	93.0016
LOC_Os01g02560	84	33	222	28	41	29	0.607901	2.24375
LOC_Os01g07420	187	744	280	203	59	72	2.758	9.29287
LOC_Os11g18570	368	973	419	348	65	55	3.17937	11.4742
LOC_Os04g54310	1531	571	52	89	102	192	7.96691	40.4756
LOC_Os06g43510	92	174	110	35	24	30	0.46564	1.92888
LOC_Os11g08210	5025	5934	4052	6445	17212	7487	198.524	92.0293
LOC_Os12g10320	725	2067	581	498	359	402	8.97633	21.5387
LOC_Os08g28570	21	40	24	8	4	10	0.105383	0.381595
LOC_Os04g33610	1387	922	539	1362	3180	2528	73.5701	27.8536
LOC_Os12g44320	317	235	116	79	116	42	1.04375	2.85372
LOC_Os01g70820	8606	3970	3106	6165	16432	9800	491.441	229.515
LOC_Os05g48740	17	24	34	8	4	4	0.392614	1.9811
LOC_Os10g37160	93	56	111	380	2901	849	27.8149	1.78277
LOC_Os01g69960	76	80	76	168	186	117	4.02327	1.93952
LOC_Os05g38380	9	13	2	20	30	61	2.47761	0.428917
LOC_Os12g13300	143	424	390	216	57	48	1.35152	4.02798
LOC_Os06g30380	979	2093	1363	980	508	516	10.6884	22.5549
LOC_Os01g45110	208	61	32	262	1522	261	13.1894	1.926
LOC_Os04g55740	248	50	99	178	621	347	10.6948	3.6788
LOC_Os03g47034	690	563	268	699	1425	847	66.4808	32.1258
LOC_Os04g49194	57	12	57	84	340	317	7.18056	1.2151
LOC_Os10g36360	32	103	72	156	60	258	9.29657	3.6522
LOC_Os04g39320	379	320	333	741	903	1100	26.8805	9.73924
LOC_Os07g03710	353	87	167	473	411	983	26.8804	8.32445
LOC_Os01g42860	1185	644	499	789	2837	1857	147	59.6245
LOC_Os04g40120	11	32	10	0	4	3	0.165856	1.23737
LOC_Os02g36150	4	18	0	19	48	64	0.983861	0.131507
LOC_Os03g03360	4150	16505	5179	4960	1292	2040	51.6598	146.449
LOC_Os09g21380	626	2092	756	638	215	327	14.5827	39.192
LOC_Os12g35460	181	237	194	144	33	39	0.950326	2.66735
LOC_Os08g31850	159	140	78	158	440	386	8.30765	2.94812
LOC_Os01g12000	1308	3184	631	965	348	372	17.2868	47.6443
LOC_Os07g46852	2239	4028	1488	911	847	990	27.4655	71.0675
LOC_Os11g46970	324	114	121	216	933	337	5.7822	2.15442
LOC_Os01g14410	1572	792	219	1379	4228	2812	114.148	32.6273
LOC_Os10g36210	19	9	16	20	78	55	0.628032	0.175365
LOC_Os11g26160	717	1937	928	767	277	273	7.68259	19.743
LOC_Os08g37874	475	186	358	532	1779	628	19.9056	7.01504
LOC_Os12g38170	23860	9974	5057	20247	53508	49406	1424.18	420.751
LOC_Os12g03040	995	687	575	820	2784	1379	32.8766	14.4212
LOC_Os01g64440	590	475	1467	1148	2297	2085	90.1962	42.0354
LOC_Os10g34480	359	4935	917	532	12	32	2.88327	28.4196
LOC_Os01g16140	192	172	73	77	11	8	4.623	20.8853
LOC_Os11g03730	2312	2973	2880	1262	1413	1196	18.9134	38.7575
LOC_Os06g38780	356	91	155	274	955	679	8.34588	2.58024
LOC_Os05g16930	294	211	379	49	103	143	1.42129	4.13402
LOC_Os01g47070	2522	1412	1193	1806	4994	5088	123.6	50.2147
LOC_Os07g06450	1621	4517	1677	1110	909	874	26.3272	64.7889
LOC_Os01g32770	13316	6741	2914	3014	1993	1295	52.4888	185.428
LOC_Os03g07170	148	170	294	78	65	65	0.880724	2.60979
LOC_Os12g41660	551	1714	544	463	155	293	6.978	19.3852
LOC_Os01g02680	4	0	6	18	94	36	0.822701	0.0587403
LOC_Os06g35930	13	17	4	10	29	70	1.80242	0.46244
LOC_Os05g36010	210	741	479	239	61	124	1.93512	6.16574
LOC_Os07g39740	10	10	6	12	71	42	1.0468	0.202669
LOC_Os06g37300	234	81	118	348	1692	968	21.1675	2.99009
LOC_Os02g20040	105	510	136	129	18	28	2.22819	8.83696
LOC_Os10g31320	573	1481	982	348	231	342	13.5712	47.7998
LOC_Os02g38000	0	4	0	9	60	21	0.241996	0.00841667
LOC_Os10g37860	85	195	88	71	20	31	4.96411	14.0725
LOC_Os09g06464	261	64	80	150	572	338	8.97357	3.34922
LOC_Os05g34940	20	6	27	68	52	24	0.957462	0.406162
LOC_Os03g01800	329	1873	467	228	2	0	2.04106	22.4478
LOC_Os02g01810	9	20	9	32	24	42	2.18656	0.735057
LOC_Os04g54210	825	684	602	255	288	297	38.3625	92.3589
LOC_Os11g39190	0	0	8	0	91	66	0.575409	0.032317
LOC_Os06g43410	17	84	16	0	0	0	0.0001	0.765226
LOC_Os11g02070	72	433	117	64	0	18	0.872962	6.05854
LOC_Os04g37700	489	368	293	628	936	1073	34.522	14.1766
LOC_Os10g39680	2936	798	1888	2363	5812	5105	162.608	68.0815
LOC_Os12g35630	4422	13575	5058	4596	1377	1989	25.466	65.8839
LOC_Os01g21990	326	353	310	205	134	127	2.83505	5.8641
LOC_Os09g29510	261	105	143	209	503	335	5.96326	2.84573
LOC_Os12g02640	204	604	254	131	73	126	1.90374	5.52822
LOC_Os02g36210	50	2	31	24	240	239	2.21307	0.360595
LOC_Os01g51540	1401	1569	673	1339	2970	2509	61.578	30.2297
LOC_Os06g12450	18	125	28	15	0	0	0.0567123	0.639585
LOC_Os09g03900	3	32	5	0	0	0	0.0001	0.175171
LOC_Os11g32759	318	306	430	571	927	1214	10.7518	4.01655
LOC_Os02g50140	1603	774	479	967	3359	1949	98.2631	42.7067
LOC_Os02g48194	58	28	32	57	176	165	9.28008	2.6047
LOC_Os10g41930	446	169	207	568	1984	1125	29.9234	6.78586
LOC_Os01g34060	734	1949	1141	472	257	293	8.6475	30.4269
LOC_Os04g37570	12	11	22	37	69	28	1.11525	0.379293
LOC_Os07g03580	86	28	28	113	167	188	8.46899	2.44327
LOC_Os01g27340	30	33	9	26	112	61	2.84208	0.922912
LOC_Os03g61030	283	833	417	316	89	98	4.5177	13.0766
LOC_Os01g60770	601	2287	898	641	290	313	11.6638	32.7052
LOC_Os02g21300	75	31	51	72	179	77	2.73929	1.30804
LOC_Os06g16370	122	70	91	131	293	257	5.39383	2.17143
LOC_Os12g08810	38893	21908	11842	29313	94698	46636	985.776	401.308
LOC_Os06g49500	1058	2299	1484	1013	446	493	11.7082	27.1656
LOC_Os06g21210	1066	2251	1719	757	313	716	29.8476	78.7455
LOC_Os08g01220	961	2404	1077	390	264	549	10.1712	33.5708
LOC_Os08g15288	12	7	8	26	28	49	1.34297	0.308334
LOC_Os01g01650	257	2252	359	185	25	37	2.32556	24.1454
LOC_Os02g37770	37	123	37	33	2	7	0.591073	2.6335
LOC_Os11g32650	3086	10594	2033	346	355	1926	20.378	98.5916
LOC_Os11g25720	16	82	20	12	5	4	0.278755	1.40195
LOC_Os05g42040	1207	1434	777	1530	3535	2141	41.869	18.6725
LOC_Os09g33680	2856	824	1599	2158	6849	3352	71.9502	30.8497
LOC_Os03g20100	2541	8094	2979	2484	1133	1303	39.5968	100.404
LOC_Os03g30950	176	213	169	522	470	480	11.8948	4.30038
LOC_Os01g11460	115	254	123	96	60	48	1.75069	3.99408
LOC_Os04g41350	85	77	74	75	265	273	6.58368	2.36477
LOC_Os11g19240	93	27	37	117	268	428	7.53634	1.36255
LOC_Os09g38410	808	414	500	738	1660	1031	30.8291	15.189
LOC_Os02g05530	117	306	145	59	60	57	2.2652	6.78836
LOC_Os10g20470	6020	3198	3207	4992	14652	6903	169.5	77.8416
LOC_Os07g26900	10	42	13	5	0	0	0.0390603	0.483549
LOC_Os01g58280	31	27	26	94	331	1350	10.8262	0.448122
LOC_Os12g14540	143	131	69	209	492	309	19.4155	6.20437
LOC_Os06g33040	20	13	2	2	193	65	1.1179	0.132883
LOC_Os09g34250	490	347	330	726	1211	491	16.5384	7.86365
LOC_Os02g53800	10	7	12	20	31	36	5.74059	1.81901
LOC_Os07g42610	102	234	86	68	7	16	1.15042	5.12804
LOC_Os12g02400	354	371	166	299	941	680	24.6938	10.5876
LOC_Os10g33520	308	1640	530	375	79	108	3.41123	13.8461
LOC_Os07g35700	242	87	131	139	505	389	5.66205	2.46432
LOC_Os10g41224	63	47	35	84	151	124	4.7922	1.84061
LOC_Os12g31540	2	0	0	0	31	10	0.412957	0.0202443
LOC_Os02g39210	6	2	3	7	34	10	0.584524	0.113106
LOC_Os07g33480	107	215	169	75	10	45	0.807033	3.03973
LOC_Os01g66970	643	1656	734	486	89	205	6.02845	21.8747
LOC_Os09g38239	164	610	117	123	26	51	1.6792	6.68962
LOC_Os04g46780	51	260	89	28	10	11	0.473617	3.597
LOC_Os09g25900	641	1211	808	537	287	247	5.46092	13.0411
LOC_Os04g44550	1338	764	621	1013	2673	1857	84.0276	39.5185
LOC_Os07g01620	50	223	76	44	27	38	1.24416	3.58702
LOC_Os06g47800	257	623	480	240	17	53	1.29987	5.63606
LOC_Os01g12740	63	61	31	77	271	213	3.6583	0.930701
LOC_Os11g44800	637	327	285	432	1185	934	21.7549	10.1674
LOC_Os08g32170	1792	968	973	1772	2894	2552	69.1918	34.4757
LOC_Os04g12580	268	121	175	216	647	454	7.2933	3.05658
LOC_Os02g46860	2490	971	1129	484	784	288	19.1816	56.8696
LOC_Os06g29730	211	72	290	332	576	644	37.656	14.0229
LOC_Os03g55770	362	241	1237	99	169	160	21.9473	98.5584
LOC_Os01g58320	20	10	13	35	25	66	5.70173	1.81208
LOC_Os11g42510	157	83	59	189	825	307	9.9836	2.18428
LOC_Os11g41150	570	2227	406	323	173	348	14.1843	46.2223
LOC_Os01g20206	645	531	354	668	2220	784	57.8917	23.3801
LOC_Os10g38610	67	6	64	116	318	133	5.85912	1.4852
LOC_Os04g51040	902	129	244	1197	3467	2484	38.655	6.76902
LOC_Os09g26840	44	74	140	48	6	10	0.61576	2.6115
LOC_Os07g37110	537	391	226	181	200	84	2.31733	5.62534
LOC_Os11g38870	702	1653	914	1508	2936	2011	44.1952	20.3506
LOC_Os09g27330	96	398	319	111	30	40	3.04483	13.3322
LOC_Os08g36740	32	121	40	32	14	11	0.929332	2.99523
LOC_Os11g44340	96	30	19	45	155	244	2.49397	0.742965
LOC_Os01g31610	397	901	525	330	230	235	5.80036	12.4791
LOC_Os02g16610	21	173	18	24	2	8	0.666293	3.80645
LOC_Os05g50920	54	31	28	52	122	107	2.00099	0.761768
LOC_Os01g19750	32	304	60	16	12	10	0.376915	3.5243
LOC_Os12g44370	1697	914	816	1421	4160	2184	65.5952	28.1446
LOC_Os07g40690	40	116	32	25	2	0	0.235844	1.61344
LOC_Os01g65710	53	54	37	21	10	8	0.704925	2.57457
LOC_Os05g12640	254	158	310	77	139	84	2.80787	7.19752
LOC_Os01g39770	258	305	341	224	127	78	3.51137	7.51738
LOC_Os02g36320	7	2	2	9	28	40	0.960412	0.12016
LOC_Os05g28320	7	86	4	4	2	0	0.0612227	0.908327
LOC_Os01g62480	129	708	200	101	31	48	1.10355	5.71244
LOC_Os04g49420	29	94	0	0	0	0	0.0001	0.835388
LOC_Os11g39310	0	0	3	0	41	50	0.330966	0.008833
LOC_Os12g12080	51	9	14	59	156	64	4.36978	1.1594
LOC_Os11g06800	51	87	45	20	8	25	0.953962	3.05831
LOC_Os12g34524	183	876	367	125	12	50	1.53307	10.8144
LOC_Os06g45960	24	16	21	25	71	68	1.24	0.430915
LOC_Os11g02130	200	350	79	86	31	24	1.33793	5.58231
LOC_Os06g50380	7380	5196	4458	2410	3718	2105	50.4187	101.428
LOC_Os02g33330	3328	1002	948	2271	8818	5350	262.391	81.5926
LOC_Os01g46140	43	107	47	37	19	13	1.15666	3.16092
LOC_Os03g53860	8131	27551	7690	7958	416	1229	43.3908	187.691
LOC_Os01g20910	58	131	703	89	15	29	1.76431	13.018
LOC_Os02g28220	530	120	149	486	1252	462	15.282	5.54978
LOC_Os11g18194	19	50	8	0	2	0	0.009396	0.331043
LOC_Os03g58940	713	2799	763	324	297	508	12.1294	39.7551
LOC_Os06g51330	454	422	636	306	163	164	1.88057	4.51718
LOC_Os01g74450	2017	295	473	1629	6369	1949	89.1332	25.1583
LOC_Os08g12880	301	158	73	195	835	658	11.5617	3.38729
LOC_Os04g36820	35	354	90	51	0	10	1.0793	7.68684
LOC_Os06g04090	815	3709	759	577	180	451	7.23931	27.4518
LOC_Os10g34230	38	85	381	61	18	8	0.376503	2.46091
LOC_Os08g15270	108	121	66	107	213	259	10.2301	4.72985
LOC_Os01g08460	84	81	60	137	298	130	5.28942	2.0419
LOC_Os10g39770	320	166	171	102	37	66	0.871833	2.73186
LOC_Os04g28620	217	2212	133	18	0	6	0.160243	14.7964
LOC_Os09g17530	0	2	1	19	51	21	1.05806	0.0214647
LOC_Os06g08640	50	8	14	46	101	73	1.80091	0.581763
LOC_Os05g11210	153	424	149	62	30	108	3.33789	10.5385
LOC_Os09g23530	115	136	184	99	32	40	1.39363	3.57758
LOC_Os10g33050	8	0	0	31	39	24	0.675125	0.056497
LOC_Os10g32900	38	89	65	41	6	8	0.369985	1.28104
LOC_Os02g26210	6400	2629	1802	5869	11222	8883	278.297	110.811
LOC_Os03g48230	14	49	16	10	6	5	0.562317	1.99159
LOC_Os09g29284	10	44	10	6	0	0	0.0377523	0.418554
LOC_Os05g34830	6996	3064	3664	7637	22258	11120	339.296	112.603
LOC_Os11g38330	4	0	22	5	434	155	2.10197	0.0971177
LOC_Os05g13970	80	31	25	49	131	140	2.41416	0.959248
LOC_Os02g44080	10	14	14	26	42	27	1.08495	0.426455
LOC_Os01g43774	22	80	22	96	444	415	5.94317	0.660522
LOC_Os04g49350	2730	1484	1054	3191	8956	3624	88.3218	28.7414
LOC_Os04g30490	71	37	42	99	359	234	4.13739	0.867761
LOC_Os03g58890	2009	1104	1133	427	574	395	15.3845	45.8363
LOC_Os12g04260	500	1308	446	379	193	224	6.1081	15.7991
LOC_Os04g54002	53	96	78	41	18	28	0.368923	0.929435
LOC_Os10g07229	406	740	277	121	107	208	3.11824	9.04034
LOC_Os07g30590	0	0	0	0	25	34	0.993299	0.0001
LOC_Os12g37650	3009	15263	4557	2566	585	1206	49.2906	232.127
LOC_Os10g42040	586	196	403	586	1425	1278	79.3113	28.129
LOC_Os07g37010	2893	2642	1848	3083	6392	4753	126.882	61.2676
LOC_Os07g08200	14	7	15	15	51	28	1.20713	0.447488
LOC_Os05g51570	96	164	138	75	32	57	1.26956	2.94999
LOC_Os06g49120	726	365	325	455	1783	819	17.8178	8.04924
LOC_Os06g40440	4072	2415	2265	3290	8909	4841	175.596	87.7711
LOC_Os05g28450	25	98	80	22	5	9	1.02351	5.72813
LOC_Os11g02080	755	758	791	588	98	105	8.58059	25.3649
LOC_Os07g31500	4224	5260	4653	2936	587	787	13.1302	42.7375
LOC_Os02g46780	51	79	43	28	4	0	0.208271	1.11951
LOC_Os04g25740	263	575	359	192	138	160	2.56939	5.88293
LOC_Os04g55730	198	726	304	190	74	80	1.50676	5.00444
LOC_Os05g35200	257	961	479	294	102	40	2.19578	8.47171
LOC_Os08g43970	22	32	20	6	5	3	0.216994	1.20258
LOC_Os02g14840	400	251	270	583	949	344	10.0924	4.95074
LOC_Os01g57050	319	1877	267	192	31	139	5.03465	30.3533
LOC_Os06g03570	344	135	322	110	118	87	2.20299	5.71431
LOC_Os09g36990	1307	2762	1750	1265	761	731	35.9757	72.1606
LOC_Os07g03740	466	96	516	604	1112	1221	35.3984	13.1632
LOC_Os01g72140	18	0	0	62	53	184	3.26467	0.182571
LOC_Os11g02710	24	75	34	8	6	19	0.228343	0.828455
LOC_Os10g31460	61	2	0	0	0	0	0.0001	0.72963
LOC_Os08g30150	166	142	56	121	384	546	10.7538	3.31638
LOC_Os04g58340	28	9	18	27	49	69	4.05722	1.4678
LOC_Os08g25010	751	597	560	312	304	234	4.18788	9.19363
LOC_Os09g28230	1755	1280	600	1699	4143	3801	90.9817	31.7255
LOC_Os10g33970	7352	5302	994	995	1482	1366	21.394	69.6114
LOC_Os12g25490	315	546	140	222	977	1190	24.0973	8.76204
LOC_Os02g05470	3502	9363	2179	1135	225	1543	16.5732	73.3093
LOC_Os11g47680	94	70	132	114	212	272	9.49066	4.56318
LOC_Os01g01090	15	52	28	10	4	10	0.120047	0.465128
LOC_Os08g43400	1296	3055	1721	903	67	196	4.20933	21.3078
LOC_Os01g44130	42	133	74	33	3	0	0.247879	1.76627
LOC_Os08g01980	22	107	72	14	4	24	0.401457	1.72966
LOC_Os05g33900	215	100	89	131	578	506	9.90617	3.11667
LOC_Os01g56930	4930	10146	4677	3525	1828	2450	46.7791	109.749
LOC_Os09g17120	20	12	7	45	54	12	1.17607	0.40035
LOC_Os09g29690	733	498	697	422	29	95	10.1856	36.8149
LOC_Os03g10150	95	69	181	111	333	323	9.41866	4.22258
LOC_Os08g37970	19	64	19	4	0	0	0.0429277	1.08631
LOC_Os02g33000	379	1112	834	447	236	146	4.68039	12.8187
LOC_Os10g12460	40	39	41	19	14	2	0.32309	1.14175
LOC_Os05g31740	168	113	69	195	409	253	5.66621	2.20294
LOC_Os12g35610	859	1322	1191	503	77	106	2.52906	12.3554
LOC_Os05g50550	436	498	226	519	1576	801	19.9888	7.49985
LOC_Os10g41020	4370	2148	507	494	599	337	6.55903	30.6782
LOC_Os04g32830	10	97	19	7	0	0	0.110619	1.85573
LOC_Os06g43020	104	306	93	49	37	42	1.15675	4.10829
LOC_Os09g25070	858	651	469	965	2059	1014	36.6295	17.4969
LOC_Os09g32100	58	98	68	29	30	32	0.834491	1.96389
LOC_Os08g39730	137	80	122	131	488	182	5.86099	2.4942
LOC_Os02g30910	42	723	115	78	4	12	0.734923	6.16322
LOC_Os03g18490	97	455	329	58	10	10	0.971785	10.8776
LOC_Os02g37490	0	0	2	6	4	36	0.810765	0.0369103
LOC_Os02g27070	194	559	289	164	33	65	1.05491	3.99246
LOC_Os07g06800	310	182	124	697	2010	1384	63.7818	9.11255
LOC_Os06g12290	2	5	0	4	35	8	0.73992	0.0951373
LOC_Os06g28780	25	53	18	2	2	7	0.0877993	0.762779
LOC_Os10g02040	2560	6910	5337	2063	890	1781	41.0611	120.83
LOC_Os04g54240	1449	868	495	263	51	150	7.13952	41.2963
LOC_Os08g40840	79	50	70	92	247	158	3.10497	1.21847
LOC_Os03g63150	456	465	1487	265	91	170	1.47372	7.02804
LOC_Os06g03640	2573	16596	3487	2320	514	992	23.0747	120.735
LOC_Os11g40830	383	329	189	567	711	827	8.39317	3.33946
LOC_Os02g53850	12	51	5	0	0	0	0.0001	0.337441
LOC_Os01g02139	330	1447	449	341	142	144	15.0297	48.6897
LOC_Os10g07340	9	6	2	4	48	31	0.347781	0.0613393
LOC_Os01g31210	3	34	3	0	0	1	0.0300827	0.896759
LOC_Os01g08930	959	2038	1331	793	276	281	7.87204	24.344
LOC_Os12g05600	61	344	113	88	6	3	0.899392	4.6185
LOC_Os02g52840	169	642	146	108	28	64	2.09794	8.91491
LOC_Os07g37280	298	104	8	11	14	12	0.967443	10.4054
LOC_Os09g34330	54	48	33	77	347	107	7.83744	1.92501
LOC_Os03g53540	1198	351	396	1102	2941	2870	100.276	26.9953
LOC_Os09g28650	315	215	131	474	1618	1284	41.2231	7.54902
LOC_Os04g46400	1088	1309	659	386	283	230	10.0547	32.4463
LOC_Os09g21670	12	10	6	12	29	36	0.653848	0.214337
LOC_Os03g58140	48	49	24	56	141	133	2.74516	0.916154
LOC_Os02g26810	25065	16124	3944	2696	5421	5292	88.3186	271.431
LOC_Os04g57430	287	832	170	108	105	127	3.30099	10.9489
LOC_Os08g34000	15	32	5	28	61	52	2.97703	0.937944
LOC_Os08g45190	1169	1244	280	1117	4445	2807	113.077	32.9706
LOC_Os01g11910	227	100	81	219	758	337	7.78629	2.35249
LOC_Os12g36880	442	268	301	533	1627	2487	63.6796	12.9087
LOC_Os02g15900	1997	6312	2155	1889	648	906	40.7741	113.245
LOC_Os10g40360	2564	1512	1630	2821	5639	3246	72.3469	34.5927
LOC_Os04g47010	34	86	51	12	21	18	0.58818	1.85286
LOC_Os04g41510	669	499	728	406	276	131	3.58572	8.56183
LOC_Os07g43800	218	383	659	164	152	135	6.12063	17.2663
LOC_Os12g07810	27	152	35	18	19	0	0.25359	1.4127
LOC_Os06g21240	1549	3381	3533	1715	226	248	38.1313	149.838
LOC_Os01g57004	278	279	185	466	695	661	40.8106	15.5882
LOC_Os06g47120	178	68	58	39	21	22	0.511017	1.86652
LOC_Os06g50780	1	0	2	0	33	11	0.177483	0.01087
LOC_Os03g60190	269	714	268	201	62	141	2.03259	5.83322
LOC_Os11g02369	12344	59243	12315	5004	6660	6377	660.496	2664
LOC_Os05g29860	797	2177	892	556	518	506	15.3282	34.8645
LOC_Os03g18300	98	291	113	86	12	30	1.04794	3.85983
LOC_Os05g13400	9	24	19	23	40	57	1.82464	0.723932
LOC_Os09g09930	71	36	50	111	393	128	5.90882	1.46641
LOC_Os10g20350	130	27	26	156	962	473	10.6657	1.18453
LOC_Os02g35010	1838	842	1477	1846	3701	2787	41.1272	20.3355
LOC_Os04g10160	63	24	23	38	164	80	1.88435	0.712792
LOC_Os12g32760	2253	535	1010	2117	5078	2883	64.6694	24.3318
LOC_Os01g66760	238	92	52	249	673	589	12.6515	3.00172
LOC_Os09g07350	568	3946	1188	767	12	167	6.72182	37.1571
LOC_Os08g03020	213	192	692	63	64	98	1.21487	6.03727
LOC_Os03g11650	513	958	492	363	81	57	2.71163	10.3407
LOC_Os01g70850	111	65	86	549	3926	1682	67.0973	2.61991
LOC_Os07g09370	271	582	217	161	69	95	2.05644	6.23392
LOC_Os03g16350	26469	35742	15155	13581	12050	8575	313.821	666.234
LOC_Os01g47290	8	4	2	8	51	23	1.10298	0.181397
LOC_Os04g49670	497	418	112	108	68	79	7.74249	28.9584
LOC_Os11g38810	1661	716	654	1329	4542	2372	61.0537	21.8429
LOC_Os09g27930	2	0	0	7	61	34	1.6496	0.0318053
LOC_Os08g43530	3	3	0	22	50	50	1.34505	0.0541677
LOC_Os08g08120	818	436	301	739	2279	1653	43.1585	13.9413
LOC_Os03g61829	452	138	384	568	1999	1233	38.4999	9.94229
LOC_Os04g41875	95	115	75	50	51	34	3.56314	7.29002
LOC_Os02g40100	143	903	305	90	24	30	0.568757	4.92049
LOC_Os03g57425	18	21	36	9	1	4	0.152892	0.835285
LOC_Os01g16000	1547	823	1591	2162	3894	3050	58.7556	25.2958
LOC_Os01g22570	30	269	43	18	38	13	1.08377	4.8067
LOC_Os08g35720	89	512	190	51	0	8	0.318598	4.10569
LOC_Os07g04820	46	9	77	89	397	441	7.66967	1.10035
LOC_Os05g07810	312	193	486	57	82	97	2.95419	12.4399
LOC_Os02g13800	26	71	97	138	199	126	3.96281	1.64873
LOC_Os01g27200	24	9	41	95	189	88	5.86909	1.20308
LOC_Os01g47820	85	71	56	12	29	25	0.349206	1.07296
LOC_Os05g38230	382	2959	805	427	19	28	3.67248	30.6404
LOC_Os07g24830	73	48	75	480	596	446	29.6156	3.78102
LOC_Os10g29670	40	99	57	19	8	12	0.361907	1.68251
LOC_Os11g47630	84	101	58	105	424	466	15.664	3.46352
LOC_Os04g49950	575	435	351	626	1615	1154	8.92877	3.4127
LOC_Os01g40860	79	68	48	106	390	88	3.86013	1.2567
LOC_Os07g48970	301	387	286	211	133	53	1.6474	4.25113
LOC_Os10g04730	140	177	112	123	436	372	5.54705	2.36458
LOC_Os03g46420	29	223	39	37	21	14	0.803291	2.90439
LOC_Os05g13770	55	20	41	62	146	98	1.63583	0.614645
LOC_Os02g02930	3176	2412	916	2318	9572	7568	117.126	35.9612
LOC_Os08g31720	23	26	31	34	46	86	3.70488	1.67142
LOC_Os08g24400	179	144	259	141	41	33	1.37648	3.87513
LOC_Os01g25500	81	639	101	19	26	3	1.01141	15.8946
LOC_Os12g28550	18	34	28	39	62	65	1.09308	0.488043
LOC_Os01g71310	2580	949	645	1482	5345	4506	62.4498	21.7215
LOC_Os03g04780	6	9	22	26	53	38	4.50486	1.45167
LOC_Os07g18162	68	304	85	49	17	24	0.946201	4.36357
LOC_Os08g33820	3004	6341	2295	830	1075	1694	37.4138	106.869
LOC_Os04g08060	47	57	67	22	8	8	0.36612	1.72336
LOC_Os02g06030	22	24	33	5	4	0	0.042229	0.416772
LOC_Os08g35750	76	332	70	57	4	4	0.799958	5.52625
LOC_Os05g13900	353	3771	1141	478	3	3	3.79775	39.3755
LOC_Os08g41730	76	20	61	78	461	161	8.10402	1.85222
LOC_Os09g37976	152	53	61	208	738	189	10.5555	2.48351
LOC_Os02g47620	634	533	281	908	2892	1070	38.0568	10.8997
LOC_Os06g20920	124	176	34	18	28	14	0.593278	3.01665
LOC_Os06g36150	2	1	1	0	72	9	1.62473	0.052038
LOC_Os07g39240	26	234	40	10	4	14	0.0978837	0.904258
LOC_Os03g59320	4333	1264	2221	3262	10610	5051	192.841	79.7544
LOC_Os03g55660	164	131	233	83	51	41	1.08696	3.36532
LOC_Os12g15680	131	30	31	170	226	489	5.93395	1.18848
LOC_Os07g48830	551	858	540	991	2083	1292	38.2211	16.1135
LOC_Os07g08160	71	150	9	183	449	330	14.5291	2.97051
LOC_Os12g13800	0	0	0	2	26	39	1.14852	0.0001
LOC_Os07g43925	78	92	25	134	222	107	4.79975	1.87298
LOC_Os05g29680	24	12	28	27	59	72	4.84027	1.92182
LOC_Os01g10180	430	2383	479	597	82	90	7.60176	29.733
LOC_Os05g50080	104	333	172	110	14	18	1.07949	4.46589
LOC_Os03g22634	14	0	10	60	320	104	2.45538	0.12289
LOC_Os12g08720	160	778	300	208	6	10	1.58726	8.48157
LOC_Os02g20560	275	5315	971	111	0	0	0.977884	53.598
LOC_Os02g22580	38	76	44	25	13	19	3.25737	8.65608
LOC_Os11g15040	593	337	3977	171	370	472	9.08105	47.5243
LOC_Os03g57520	1528	1431	187	118	230	223	14.8391	73.1052
LOC_Os09g36250	409	874	379	267	144	247	5.4276	12.4684
LOC_Os06g49940	713	331	319	558	1137	1131	27.1232	12.4679
LOC_Os08g05960	30	2	12	61	352	235	12.952	0.866805
LOC_Os03g31150	704	1815	883	572	197	262	4.81041	15.4379
LOC_Os05g45110	8	18	2	24	74	20	0.894236	0.185192
LOC_Os01g12680	133	40	35	125	237	337	3.6355	1.02059
LOC_Os09g22460	10	11	33	35	71	84	2.16704	0.605493
LOC_Os01g38520	11	6	12	16	36	30	0.712185	0.250533
LOC_Os10g01920	102	962	140	29	0	0	0.22023	8.65811
LOC_Os07g33700	6	5	1	15	47	26	0.260669	0.0278787
LOC_Os04g39300	606	163	141	322	935	926	40.3361	15.9326
LOC_Os10g08011	6	0	0	0	91	45	1.65386	0.0716297
LOC_Os07g03730	3417	567	2721	4794	9734	9961	329.834	90.7736
LOC_Os04g32790	46	378	60	69	21	16	0.923148	3.77645
LOC_Os07g41410	356	953	379	830	1203	1524	65.2433	27.5516
LOC_Os01g53260	298	70	119	231	802	314	14.833	5.38123
LOC_Os04g39840	455	1135	511	306	167	284	4.42135	11.1686
LOC_Os04g16842	16	9	10	29	33	59	1.56349	0.409783
LOC_Os07g04990	431	310	196	371	1656	654	22.5566	7.60607
LOC_Os08g14070	37	225	49	18	9	20	0.775055	4.55728
LOC_Os03g03990	679	3350	704	671	87	134	8.13424	39.247
LOC_Os01g45720	438	489	291	146	149	162	5.97864	14.9307
LOC_Os02g50470	804	303	448	777	1440	1740	45.8666	17.3445
LOC_Os10g39700	197	84	210	275	629	554	17.862	5.99211
LOC_Os01g16120	99	402	95	90	27	42	1.95449	6.60782
LOC_Os08g28240	74	18	12	9	4	8	0.150602	0.747394
LOC_Os12g36850	466	148	340	500	954	2479	65.3447	14.9435
LOC_Os10g40620	206	524	175	130	49	100	1.97824	5.78219
LOC_Os03g05700	8	6	6	52	687	238	20.6935	0.39175
LOC_Os04g40670	995	345	322	576	2015	1135	63.8377	27.6591
LOC_Os04g05010	921	1473	3220	739	601	740	22.5209	61.4168
LOC_Os02g33944	49	223	46	28	11	26	0.427346	1.82767
LOC_Os10g21396	26	5	10	19	48	47	1.36393	0.473937
LOC_Os08g07100	11	7	6	103	405	147	4.8497	0.169067
LOC_Os07g42730	843	723	547	655	1653	2182	49.7171	21.5866
LOC_Os04g42080	53	51	58	25	29	10	2.22369	5.82406
LOC_Os01g16714	88	660	165	149	16	32	1.75926	7.44508
LOC_Os09g35700	10	21	21	196	20	16	4.14537	0.924926
LOC_Os07g18750	52	302	87	58	8	24	1.52921	6.71826
LOC_Os04g51160	242	84	78	165	719	280	10.9008	3.71078
LOC_Os02g49510	22	39	28	10	4	6	0.119056	0.503253
LOC_Os04g09580	240	391	144	47	88	34	0.324575	1.40282
LOC_Os03g54040	660	3023	752	561	80	393	13.1011	49.0913
LOC_Os01g63830	211	213	232	130	84	73	2.34878	5.29206
LOC_Os11g39220	610	1106	1175	673	200	224	5.75237	14.7636
LOC_Os11g37920	37	95	40	28	4	5	0.280183	1.26369
LOC_Os03g56580	234	98	99	179	510	355	8.49698	3.39475
LOC_Os01g09870	144	345	1171	211	65	77	8.56283	43.2211
LOC_Os10g04429	20	110	45	9	4	0	0.088471	1.15003
LOC_Os04g09900	137	16	98	112	505	277	4.09077	1.17302
LOC_Os03g10100	8	0	23	45	126	98	1.54683	0.191846
LOC_Os07g41320	72	285	119	86	35	10	0.901966	3.1742
LOC_Os06g51260	944	213	98	1046	4295	1941	44.8483	7.44799
LOC_Os01g72130	645	293	249	479	1228	645	44.1452	21.6716
LOC_Os06g34960	6	0	0	0	85	14	0.973721	0.0599933
LOC_Os01g04300	122	446	95	91	29	22	0.870633	3.74995
LOC_Os01g60940	10	106	30	21	4	5	0.338961	1.55592
LOC_Os12g05380	128	43	76	94	249	243	5.00697	2.04333
LOC_Os08g25860	2	2	2	4	13	35	1.38509	0.120587
LOC_Os03g61150	543	797	2226	408	83	163	7.51649	42.8004
LOC_Os04g37760	170	199	170	86	72	93	3.20829	6.55871
LOC_Os05g11250	7	10	13	20	40	33	1.10922	0.351634
LOC_Os03g02350	38	26	15	3	4	0	0.0113503	0.156854
LOC_Os05g33040	1767	2519	1357	881	901	730	25.9645	55.0574
LOC_Os03g62630	2895	12142	3338	3051	1217	1680	72.1684	199.692
LOC_Os02g32780	93	286	109	82	10	41	0.551785	1.87011
LOC_Os01g34850	23	4	12	44	62	55	1.27412	0.297241
LOC_Os02g58310	285	73	91	653	1913	1094	40.8531	4.84392
LOC_Os12g22270	94	117	95	54	44	38	3.83614	8.33469
LOC_Os06g29790	216	85	295	228	1010	505	7.66264	2.69802
LOC_Os03g59430	100	358	143	58	36	82	0.854508	2.6001
LOC_Os11g03820	47	18	124	10	1	0	0.0312333	0.636326
LOC_Os03g36279	55	31	20	89	153	45	2.32348	0.842198
LOC_Os08g09290	46	62	86	188	633	311	63.7937	10.803
LOC_Os02g50900	109	218	316	82	82	29	1.51124	5.19716
LOC_Os09g26810	475	2752	523	416	103	312	10.3833	40.3403
LOC_Os02g36030	10	23	16	35	42	24	0.728345	0.346107
LOC_Os11g17720	27	34	172	14	14	2	0.221963	1.97802
LOC_Os06g01972	1030	921	377	679	2041	2107	44.9861	19.7241
LOC_Os08g30080	80	1118	283	94	1	65	1.34425	10.7948
LOC_Os09g27010	1450	4579	3176	956	798	707	17.7267	62.855
LOC_Os11g14400	13	143	67	36	5	4	0.369616	1.77611
LOC_Os04g46990	1343	920	901	1113	2580	3446	57.3214	23.7868
LOC_Os11g06460	99	59	27	87	246	111	2.80935	1.11616
LOC_Os07g42626	102	203	194	104	20	31	0.686885	2.10324
LOC_Os01g57410	190	439	177	114	72	77	1.08781	3.1781
LOC_Os02g47990	30	44	74	63	151	90	3.11433	1.51584
LOC_Os06g05410	74	21	20	72	334	128	18.2891	3.83734
LOC_Os11g11330	71	365	91	31	18	37	0.524	2.81079
LOC_Os12g32640	16	211	30	18	0	9	0.171671	1.43426
LOC_Os05g08554	990	7810	1741	856	90	210	21.408	175.53
LOC_Os01g71340	15316	5433	11900	12153	36876	28592	720.615	300.615
LOC_Os04g32860	70	782	158	73	2	4	1.01399	12.1045
LOC_Os05g49760	223	299	157	443	474	497	8.35397	3.71442
LOC_Os05g50700	5253	4974	3008	1732	2082	1915	74.1398	161.41
LOC_Os05g50940	1	0	0	14	38	0	0.755026	0.0145903
LOC_Os07g03600	57	4	9	47	82	129	4.53912	1.16865
LOC_Os06g40760	73	86	72	106	155	225	9.77285	4.29459
LOC_Os02g17360	556	1519	866	676	158	198	4.60729	12.7235
LOC_Os04g43390	158	119	77	125	817	329	10.4844	2.77591
LOC_Os06g08154	112	197	164	76	55	35	0.692592	1.94918
LOC_Os01g15170	52	205	116	69	10	23	2.24653	7.87069
LOC_Os04g41630	66	241	86	56	19	27	2.18259	7.68561
LOC_Os10g08830	24	37	51	12	10	8	0.367174	1.38245
LOC_Os07g48040	1489	281	541	3717	10180	4856	174.359	21.545
LOC_Os12g41720	356	1148	424	157	143	176	3.63028	13.1837
LOC_Os01g62200	380	1098	424	327	78	90	3.46335	12.5374
LOC_Os12g12390	121	55	107	85	248	334	19.9821	8.1313
LOC_Os10g35070	810	2474	740	441	467	281	10.1072	30.9397
LOC_Os01g70460	229	415	316	157	93	137	5.53096	13.3476
LOC_Os06g43930	726	2078	1278	655	352	517	9.2004	23.0227
LOC_Os06g07100	261	699	247	181	72	140	2.74648	7.66205
LOC_Os04g56690	369	662	166	197	121	111	4.77618	12.1508
LOC_Os01g37460	13	21	8	19	88	68	2.43326	0.506078
LOC_Os08g39810	74	91	110	53	28	32	0.456349	1.10835
LOC_Os01g51870	1499	826	561	1398	2967	1985	63.647	27.664
LOC_Os06g40510	251	129	153	259	794	515	20.6883	6.8386
LOC_Os04g02780	1124	1884	1173	546	697	505	14.5748	32.967
LOC_Os03g17810	3879	2181	501	355	868	632	19.2111	62.936
LOC_Os11g31540	109	50	53	105	155	321	7.90002	2.66429
LOC_Os11g05556	600	1295	623	459	338	243	6.58656	15.0337
LOC_Os12g42900	54	153	74	59	16	19	0.778795	2.21681
LOC_Os12g12150	44	21	29	5	11	0	0.0576587	0.372172
LOC_Os05g07120	367	951	212	126	152	119	4.97432	17.0535
LOC_Os07g10060	82	118	84	34	22	11	0.306103	1.30976
LOC_Os01g21630	129	768	264	158	19	8	0.952687	5.73529
LOC_Os09g27580	1270	499	563	899	2359	1800	24.8297	10.7066
LOC_Os02g02380	117	113	57	222	359	457	11.3008	2.8391
LOC_Os02g19530	97	42	50	77	192	117	2.41541	1.15364
LOC_Os10g33190	175	38	71	108	425	249	10.1905	3.63921
LOC_Os06g06950	72	51	26	15	13	5	0.246378	1.10848
LOC_Os06g38190	18	26	17	24	63	43	4.15959	1.81332
LOC_Os03g52460	579	1060	636	292	345	272	5.61005	13.2218
LOC_Os03g04060	6273	3793	3002	4054	9858	12452	319.534	147.448
LOC_Os01g25688	35	20	37	13	8	10	0.193982	0.610022
LOC_Os11g18044	524	1663	759	401	204	224	4.75594	15.682
LOC_Os12g11430	0	0	0	63	176	156	2.61961	0.0001
LOC_Os03g15870	1814	7753	2345	2100	528	953	34.7472	104.439
LOC_Os07g31244	321	239	157	243	596	561	17.7433	8.49117
LOC_Os04g36062	282	131	204	335	600	408	7.02114	3.19432
LOC_Os03g44270	11	13	15	16	41	30	0.484039	0.20963
LOC_Os03g47210	15	68	14	9	0	4	0.24152	1.73652
LOC_Os11g35500	67	180	74	46	28	32	0.404027	1.14026
LOC_Os07g12890	2380	2137	1042	1812	3947	4665	95.3301	46.4064
LOC_Os04g54300	2485	1472	159	309	24	101	8.30935	74.2898
LOC_Os12g42860	2520	2871	1773	1650	550	501	21.0949	54.3924
LOC_Os01g37630	194	69	110	201	815	468	14.9218	3.68702
LOC_Os11g18660	4	35	24	4	2	0	0.0586853	0.621617
LOC_Os04g58090	784	469	364	780	1650	1112	40.2296	17.6304
LOC_Os02g01590	1330	1085	428	833	2370	3052	30.314	12.3917
LOC_Os07g46940	39	164	27	24	4	6	0.340835	2.1237
LOC_Os06g18790	127	932	223	166	6	12	2.28732	14.8651
LOC_Os07g47090	1773	528	721	1572	4522	2042	80.8637	29.9269
LOC_Os01g42330	442	263	334	396	974	682	7.03345	3.47869
LOC_Os03g52630	4955	14666	6709	5543	1651	1630	44.7803	124.22
LOC_Os11g18366	109	128	133	72	32	20	0.610501	1.84611
LOC_Os08g43270	927	3268	1256	836	143	242	9.46023	39.4055
LOC_Os01g18240	268	1982	630	175	8	4	1.00147	14.7662
LOC_Os06g06170	549	618	286	454	1222	1016	27.0331	13.4084
LOC_Os03g40720	34	123	40	12	11	19	0.268553	1.15521
LOC_Os12g10640	101	317	93	80	21	37	1.0722	3.60351
LOC_Os11g33440	20	19	11	43	45	26	1.68861	0.703176
LOC_Os06g45940	515	1302	682	430	74	137	2.78313	10.3553
LOC_Os02g36140	10	6	30	34	208	251	2.25253	0.196095
LOC_Os06g21730	0	0	0	0	34	11	0.278489	0.0001
LOC_Os01g53294	922	1103	504	452	338	334	5.20351	10.9609
LOC_Os06g16150	66	454	125	39	23	46	1.03381	5.39467
LOC_Os03g12000	1282	2498	1165	1018	440	523	11.8427	27.6657
LOC_Os05g41950	222	97	124	266	414	246	6.3593	3.00809
LOC_Os05g06340	127	324	87	46	48	33	2.37056	9.21128
LOC_Os03g04660	3465	11611	2680	804	842	1169	17.3449	94.862
LOC_Os03g05530	1039	411	498	1067	2760	3261	56.8963	14.8613
LOC_Os03g17300	384	449	494	366	831	1402	8.63977	4.11339
LOC_Os08g08850	13	17	2	76	233	185	6.92138	0.364562
LOC_Os08g14000	174	1651	228	63	33	54	1.72701	20.1977
LOC_Os03g38150	25	47	64	12	9	11	0.93733	4.03622
LOC_Os10g37700	170	100	38	19	30	37	3.71203	12.3354
LOC_Os07g43370	358	2010	356	406	59	160	4.91215	18.8729
LOC_Os08g09950	17	59	77	22	2	0	0.145204	0.966297
LOC_Os10g41980	69	50	213	189	461	610	26.7109	7.10855
LOC_Os01g64450	40	21	60	71	97	92	3.17105	1.49445
LOC_Os02g57810	2186	3022	806	594	809	769	17.6964	44.1953
LOC_Os09g34320	334	1265	238	114	107	154	2.76192	11.6331
LOC_Os04g06500	0	52	9	2	0	0	0.00943067	0.280008
LOC_Os01g32780	557	449	491	633	1744	612	35.6451	17.7547
LOC_Os01g48380	1221	1915	1308	981	442	276	6.77146	17.7557
LOC_Os08g01140	49	62	73	26	19	25	0.698905	1.80468
LOC_Os05g37530	170	52	311	470	481	482	23.1584	8.98964
LOC_Os04g56309	12	55	6	0	0	0	0.0001	1.26795
LOC_Os02g09970	13	13	8	14	29	56	1.57735	0.482563
LOC_Os06g44450	11966	10699	5616	11792	30426	24392	542.72	214.372
LOC_Os02g17090	42	32	35	42	180	112	1.76354	0.553786
LOC_Os02g52010	3642	4395	5204	8093	10904	10149	266.492	117.607
LOC_Os04g47520	534	1148	945	622	151	172	4.87901	13.3855
LOC_Os09g38100	22	23	21	45	51	46	1.08959	0.480738
LOC_Os06g13880	20	22	10	22	51	59	2.74143	0.975305
LOC_Os06g38320	1190	615	348	680	2231	1637	33.6979	15.4098
LOC_Os12g38850	322	103	253	411	1017	526	11.1399	3.86212
LOC_Os10g25900	6	36	12	0	2	0	0.0164283	0.451973
LOC_Os02g48330	154	91	92	209	428	167	4.4643	1.84589
LOC_Os01g51980	565	2847	598	278	199	417	6.41788	24.4701
LOC_Os02g42190	144	93	136	185	614	531	6.95309	1.8864
LOC_Os08g33110	4	147	17	6	0	0	0.182036	5.34491
LOC_Os04g12720	8	8	0	63	308	159	3.93895	0.100506
LOC_Os04g54220	143	30	370	2	10	22	0.897972	14.6237
LOC_Os03g42630	67	327	131	101	13	9	1.09318	4.54347
LOC_Os10g01080	2984	1896	582	2001	5592	5736	136.937	51.1006
LOC_Os07g42924	40	141	63	42	18	4	0.583365	2.04086
LOC_Os07g04230	288	709	380	256	177	126	3.08164	7.18715
LOC_Os01g02150	1155	5463	1585	1082	201	547	22.3539	89.6496
LOC_Os10g03620	27	16	14	40	42	68	1.04482	0.371369
LOC_Os10g38120	2	2	0	3	38	36	0.565272	0.024208
LOC_Os06g21380	245	150	73	312	1353	596	14.6186	2.87353
LOC_Os04g58780	675	1237	871	687	258	217	4.14449	9.68497
LOC_Os01g48130	211	754	316	272	50	66	3.1346	9.78231
LOC_Os04g43990	398	265	1578	330	195	182	7.56062	25.8475
LOC_Os01g11620	182	1312	337	270	21	114	3.23823	13.0699
LOC_Os11g37850	49	64	92	34	26	8	0.298	0.940645
LOC_Os01g13480	719	535	472	814	2080	1516	37.3997	14.0055
LOC_Os07g12640	240	371	229	171	120	99	2.71871	5.6076
LOC_Os04g43360	42	47	31	10	3	14	0.178072	0.719537
LOC_Os10g11270	10	87	11	0	0	0	0.0001	0.905415
LOC_Os03g58020	105	237	473	95	66	79	3.76109	12.9833
LOC_Os01g09665	23	28	24	36	72	86	2.00367	0.716274
LOC_Os02g46340	743	483	526	822	1249	1403	35.7425	17.2387
LOC_Os01g04290	20	34	13	3	3	0	0.0387297	0.461941
LOC_Os03g47810	387	168	123	326	855	551	11.655	4.37751
LOC_Os03g29340	2	7	1	1	16	118	0.514523	0.025032
LOC_Os07g03590	21	15	10	66	32	136	2.51627	0.42817
LOC_Os08g08100	24	6	92	0	6	0	0.0853133	2.05205
LOC_Os04g42310	407	688	295	177	168	205	4.43701	10.2415
LOC_Os06g11680	80	365	63	14	6	48	0.969124	5.86289
LOC_Os07g49310	798	2008	650	517	247	470	9.5413	23.8807
LOC_Os01g13130	31	101	32	22	0	6	0.274823	1.48557
LOC_Os07g42324	388	117	408	424	871	888	23.2657	9.76772
LOC_Os01g59000	165	60	221	197	559	446	9.05383	3.40876
LOC_Os02g48820	104	61	69	146	201	195	6.58276	2.72695
LOC_Os02g33060	505	1272	287	299	16	112	5.08431	22.4125
LOC_Os08g04310	1222	2366	1092	718	179	348	15.0849	52.8942
LOC_Os07g48200	804	1325	1575	882	369	323	5.75946	13.6362
LOC_Os06g35940	236	63	98	228	802	812	26.0415	5.3782
LOC_Os06g20320	1650	3292	1382	776	697	919	15.545	37.2463
LOC_Os12g03860	53	120	46	39	15	18	0.483807	1.50978
LOC_Os09g24924	3682	1900	1600	2925	6799	5668	100.612	44.7813
LOC_Os01g58760	77	81	84	128	176	194	7.00062	3.25394
LOC_Os11g26570	47	121	110	37	14	10	0.540884	2.43482
LOC_Os05g15150	36	39	55	37	149	131	0.831471	0.327222
LOC_Os05g06970	243	548	158	130	29	56	1.88045	7.61019
LOC_Os07g41050	343	1805	469	197	131	70	3.06452	18.3724
LOC_Os03g08480	1535	2312	2176	158	745	856	9.92045	33.0527
LOC_Os07g05380	39	34	53	12	16	14	0.383457	1.16835
LOC_Os01g17170	4542	7906	2665	2109	1942	2073	39.404	88.3897
LOC_Os01g40630	13053	19809	8531	15059	46383	36433	870.652	341.598
LOC_Os02g37694	275	218	135	303	520	497	6.42038	2.861
LOC_Os09g37200	1798	641	304	227	336	187	5.1269	18.1673
LOC_Os03g56930	6	6	2	4	45	115	1.62934	0.114665
LOC_Os06g30860	23	55	18	4	7	0	0.116307	1.06091
LOC_Os08g03420	364	80	284	144	30	26	1.1939	4.69922
LOC_Os12g14440	180	404	95	256	1162	1171	28.439	6.46549
LOC_Os03g20210	149	160	105	140	329	323	6.90902	3.34072
LOC_Os03g58100	277	526	460	244	135	85	2.85382	7.68482
LOC_Os06g09350	68	117	50	37	6	23	1.17422	3.93243
LOC_Os02g10350	647	209	322	440	2083	1247	26.3607	8.09047
LOC_Os06g07790	84	592	80	19	0	42	0.298607	2.96281
LOC_Os06g48810	306	211	211	107	103	92	2.05733	4.84418
LOC_Os10g34930	2510	873	939	2530	5914	3931	175.819	59.8124
LOC_Os01g47840	1104	654	419	182	305	135	3.35078	11.4152
LOC_Os01g71474	192	1433	494	212	97	72	3.29497	16.8909
LOC_Os11g13890	5137	7549	3094	1676	1727	2634	56.6755	136.376
LOC_Os03g55240	917	819	1017	1665	3040	1928	33.5262	13.6997
LOC_Os06g48040	4442	6582	4256	2677	2513	1608	32.4284	69.9298
LOC_Os09g07440	808	3419	1178	419	13	89	2.66335	25.7526
LOC_Os05g46480	3	7	2	15	50	30	1.08181	0.0919077
LOC_Os02g28470	14	81	25	9	8	2	0.152437	0.959196
LOC_Os08g32160	744	2579	712	375	287	213	8.22803	34.3901
LOC_Os07g23990	3438	3965	4817	1937	2013	1735	11.8263	24.97
LOC_Os09g04508	283	173	259	111	147	64	4.06725	9.17844
LOC_Os01g39960	525	970	554	321	182	211	4.65173	12.5666
LOC_Os04g37580	203	163	194	217	611	284	9.80709	4.87654
LOC_Os07g48910	1948	4222	4258	682	135	709	15.725	83.537
LOC_Os11g04490	166	355	215	117	98	68	3.36269	8.34356
LOC_Os05g51160	148	597	87	94	21	73	1.88001	7.25772
LOC_Os04g58120	21	201	33	12	22	4	0.445122	2.73339
LOC_Os10g38600	70	8	18	61	302	281	8.8519	1.26864
LOC_Os06g03800	330	2852	682	96	98	108	1.91034	21.7729
LOC_Os03g13870	4845	3155	3080	5893	15249	8380	217.302	79.4844
LOC_Os03g57149	355	638	336	215	165	145	5.33785	12.7052
LOC_Os08g37432	4489	1357	2747	3861	12762	5295	136.504	54.1774
LOC_Os10g22050	248	244	261	124	93	101	10.6112	24.4656
LOC_Os06g49210	59	113	32	23	9	24	0.173768	0.576
LOC_Os09g04624	13	51	13	2	0	0	0.0188873	0.701723
LOC_Os05g12410	115	414	110	23	7	27	1.04064	10.1526
LOC_Os08g36500	1730	343	653	1102	3973	1722	26.4678	10.6511
LOC_Os01g53570	12	6	29	24	87	42	1.07434	0.337865
LOC_Os08g07730	21	10	28	57	232	85	3.13153	0.501005
LOC_Os01g43740	16	0	20	125	755	282	7.37534	0.239808
LOC_Os07g33280	135	184	173	223	582	264	16.4129	7.36466
LOC_Os10g42390	103	931	184	110	0	8	2.38881	22.8717
LOC_Os09g36730	961	1744	757	675	199	436	14.0924	34.2833
LOC_Os11g03440	76	451	146	4	0	18	0.220634	5.60579
LOC_Os05g50930	2389	1493	1085	5048	18986	6580	181.977	28.8166
LOC_Os07g36560	848	620	565	1033	2286	2417	46.5275	15.5751
LOC_Os05g05080	16	2	0	46	202	108	8.88709	0.428253
LOC_Os02g47560	550	233	301	503	1339	548	14.4636	6.5435
LOC_Os05g48700	73	288	295	47	25	54	0.96609	4.78526
LOC_Os06g49470	79	75	107	177	252	170	8.03265	3.45723
LOC_Os03g07960	360	229	133	216	777	508	18.7229	8.5094
LOC_Os11g12340	1226	800	2377	255	318	445	3.93227	17.0508
LOC_Os12g42830	13	61	67	8	5	0	0.0710637	0.919465
LOC_Os03g04680	339	1759	484	426	215	160	4.7761	13.992
LOC_Os05g40060	43	22	11	8	0	0	0.094504	0.916647
LOC_Os04g53810	513	276	126	468	1587	1129	26.053	7.00709
LOC_Os12g24650	28	10	21	49	81	194	2.35519	0.404501
LOC_Os09g25200	28	22	17	21	75	65	1.12561	0.433418
LOC_Os01g43120	1886	4499	1926	1617	671	653	15.4863	41.0062
LOC_Os01g18744	296	934	429	292	57	69	3.13343	11.8271
LOC_Os01g14670	791	4275	1252	844	85	243	13.3123	65.4427
LOC_Os03g22490	3354	4802	3478	2056	1222	1081	32.7168	84.9406
LOC_Os01g74490	247	193	204	244	820	246	19.8588	9.72575
LOC_Os04g33990	1413	9035	2514	2408	205	280	32.3447	134.609
LOC_Os02g57120	1296	6807	2510	570	229	184	3.37343	34.8554
LOC_Os01g22550	354	322	289	239	137	90	2.7399	5.62492
LOC_Os04g32480	1631	951	534	1177	3510	2636	99.4848	39.8117
LOC_Os07g37550	3252	9807	2342	1384	1087	1309	41.1029	147.849
LOC_Os10g36260	3335	4801	4158	2548	1289	1899	34.9488	72.7829
LOC_Os01g72260	301	292	298	400	841	675	13.6314	6.09027
LOC_Os06g49880	436	1504	616	387	199	341	8.47892	21.0998
LOC_Os01g58100	12	47	14	94	268	326	5.30185	0.473517
LOC_Os03g54880	88	104	66	100	197	223	21.3023	9.77216
LOC_Os01g32670	128	205	49	200	1353	524	42.2466	7.05612
LOC_Os11g42190	16	18	79	14	3	0	0.0506737	0.401834
LOC_Os08g30340	27	120	41	3	0	0	0.0189003	1.23721
LOC_Os01g62830	15	20	129	7	6	3	0.547015	6.72657
LOC_Os01g01760	35	95	76	23	18	24	1.16492	3.51606
LOC_Os03g05560	78	230	52	40	4	2	0.436509	3.28627
LOC_Os10g21328	14	8	7	29	29	56	1.48885	0.340393
LOC_Os04g01140	1133	5233	820	318	52	691	7.56657	41.7415
LOC_Os06g35160	1423	1064	954	1456	3317	1968	41.6518	20.5962
LOC_Os10g42960	9247	2055	4180	7219	19423	13120	203.531	78.604
LOC_Os01g03720	44	56	81	30	17	8	0.410695	1.45155
LOC_Os01g08810	12	67	16	6	0	4	0.0722843	0.591942
LOC_Os04g33070	17	19	23	46	46	35	5.95762	2.68719
LOC_Os08g28880	262	469	69	85	26	2	0.996465	6.69542
LOC_Os07g11870	0	0	0	0	54	135	1.26688	0.0001
LOC_Os07g08390	238	352	320	191	64	54	2.09142	6.12949
LOC_Os10g39260	460	326	234	616	949	808	20.3486	8.3169
LOC_Os07g06490	29	104	58	33	6	14	0.329074	1.15322
LOC_Os09g25290	46	288	124	53	19	20	0.629381	2.95887
LOC_Os03g51150	836	2487	959	899	339	381	9.19529	22.5219
LOC_Os11g30760	1399	2377	824	1704	3664	3525	124.477	58.0093
LOC_Os01g52250	1510	1004	699	663	439	159	3.14366	7.88384
LOC_Os04g46970	5546	2158	7254	8310	17970	6145	130.187	63.1434
LOC_Os01g40290	4	2	0	33	153	77	4.16696	0.0872643
LOC_Os03g49590	28	26	21	61	47	97	4.14183	1.40232
LOC_Os08g29370	923	2195	776	623	329	425	10.9653	28.2948
LOC_Os06g06250	2597	10919	4389	2498	181	506	24.3939	130.121
LOC_Os02g03670	122	183	113	75	57	37	0.960867	2.33448
LOC_Os04g35790	316	289	461	163	194	126	4.36501	9.75203
LOC_Os01g66680	48	22	26	8	4	4	0.081185	0.479389
LOC_Os03g48000	575	434	446	687	1383	909	18.7644	8.88267
LOC_Os08g05980	4	2	1	22	59	103	10.6118	0.307563
LOC_Os10g37120	304	348	294	528	602	982	17.9839	7.4943
LOC_Os01g27360	252	388	208	434	1265	431	26.6306	10.1031
LOC_Os05g36340	249	67	206	717	280	296	19.0675	7.96122
LOC_Os07g07290	33	12	36	82	247	196	8.14782	1.24311
LOC_Os03g56600	51	179	102	65	20	23	2.11714	6.24188
LOC_Os05g06720	452	1644	579	388	297	290	11.7456	29.8338
LOC_Os11g02510	60	28	33	56	117	101	10.1762	4.3207
LOC_Os09g16240	8	31	6	0	0	0	0.0001	0.233438
LOC_Os03g08920	186	109	136	327	445	256	6.20181	2.57815
LOC_Os11g02520	195	114	134	344	1492	801	35.6461	5.85089
LOC_Os06g06940	279	164	167	128	46	66	1.46222	3.67543
LOC_Os05g49620	281	256	267	151	142	84	4.53627	9.63359
LOC_Os11g29710	452	211	412	450	1000	904	17.278	7.77031
LOC_Os01g02400	210	118	177	219	432	286	4.74285	2.36065
LOC_Os05g08480	0	4	2	2	63	14	0.468007	0.0330537
LOC_Os10g07546	0	0	0	0	32	15	1.26611	0.0001
LOC_Os03g59264	322	592	466	320	118	134	2.04018	4.78857
LOC_Os07g44380	16	35	4	1	0	0	0.00414133	0.936737
LOC_Os09g32570	343	75	237	730	1674	867	32.2875	6.60171
LOC_Os04g35180	874	940	625	518	395	237	9.19641	18.9847
LOC_Os03g60509	1512	11429	2064	1144	397	1419	42.4666	181.737
LOC_Os11g47809	19753	8010	8063	13041	37336	23873	1381.39	646.789
LOC_Os11g45400	592	1372	544	272	233	133	4.11375	15.1349
LOC_Os03g46060	1299	505	831	1461	2672	2084	93.4199	39.0788
LOC_Os07g09010	1003	1164	543	395	353	399	6.10092	13.3627
LOC_Os04g12970	5	0	4	101	637	176	6.25649	0.0607147
LOC_Os11g10310	1292	537	420	696	2478	1751	15.8052	6.89547
LOC_Os12g36430	42	42	51	10	3	21	0.122475	0.46944
LOC_Os02g22600	27	77	89	14	9	6	0.52284	3.64068
LOC_Os02g13430	11	6	18	10	106	72	0.76734	0.139761
LOC_Os10g32348	260	615	319	266	58	56	5.61493	16.992
LOC_Os10g12750	130	566	190	132	2	14	1.28235	7.2575
LOC_Os02g26190	1018	1062	546	1244	2254	1457	9.37378	4.67072
LOC_Os10g14920	61	72	135	46	26	28	0.51526	1.55091
LOC_Os12g27220	0	0	0	2	20	34	0.5752	0.0001
LOC_Os08g04840	2126	1782	1264	2563	5428	2936	84.7663	38.5937
LOC_Os02g02400	5294	12583	8521	4183	816	2751	47.9201	150.706
LOC_Os11g37090	36	25	27	38	147	92	1.12132	0.343574
LOC_Os02g06380	82	374	122	88	30	4	0.980606	4.45948
LOC_Os02g16940	96	20	13	62	211	496	4.42135	0.66382
LOC_Os03g22200	345	404	210	369	1564	613	27.7935	9.9235
LOC_Os02g50450	2	2	3	6	22	36	1.22211	0.103588
LOC_Os05g04380	4506	23309	7128	5717	933	1690	59.1334	226.567
LOC_Os06g07550	159	216	185	132	62	55	1.22405	2.71636
LOC_Os12g08850	342	369	164	126	137	97	2.05981	4.72133
LOC_Os01g58850	35	51	116	14	6	11	0.309158	2.14818
LOC_Os09g29960	723	1402	1139	600	427	437	19.6765	42.021
LOC_Os03g53640	419	1413	529	451	154	218	10.7015	28.1886
LOC_Os05g05100	12	20	6	22	93	87	4.64375	0.762528
LOC_Os06g30950	357	1259	631	455	42	59	3.80245	15.0161
LOC_Os11g27110	45	200	70	23	8	8	0.350671	2.67921
LOC_Os10g20390	85	31	28	67	283	172	6.96059	1.84571
LOC_Os05g24660	52	26	10	49	229	233	6.60655	1.02498
LOC_Os01g59819	92	565	138	62	22	10	0.655513	5.1487
LOC_Os01g02310	40	24	55	16	17	8	0.267792	0.817249
LOC_Os03g45450	334	253	227	407	649	565	39.0268	18.76
LOC_Os10g30150	135	149	148	79	35	29	2.16876	6.63795
LOC_Os05g49700	1655	1523	1195	2137	6672	3050	124.671	44.4516
LOC_Os04g39290	224	117	136	356	777	746	35.909	8.73739
LOC_Os03g25850	16	11	6	37	103	99	1.84262	0.227496
LOC_Os06g10850	733	277	457	759	1276	1756	29.0213	10.806
LOC_Os01g62810	347	143	103	311	873	278	10.5958	4.21134
LOC_Os04g02640	14	269	52	4	8	4	0.10106	2.00691
LOC_Os08g36970	240	670	177	144	57	125	4.23369	12.4555
LOC_Os09g21180	468	198	239	413	1333	1146	22.6799	6.82922
LOC_Os09g28910	1724	818	683	1678	3114	3064	57.1221	22.4861
LOC_Os04g55050	729	1999	1118	913	229	218	10.3564	26.9629
LOC_Os02g36190	0	0	4	7	141	127	1.92984	0.030727
LOC_Os11g10990	165	189	234	210	606	369	11.2269	5.45523
LOC_Os04g16856	117	80	62	87	180	225	13.8525	6.75612
LOC_Os05g46830	8897	9322	4788	10908	19558	29633	667.904	231.221
LOC_Os05g39770	1288	3542	1462	1318	371	381	9.80218	28.0262
LOC_Os01g19820	512	402	806	348	87	142	6.83042	21.1442
LOC_Os01g37360	38	70	33	20	0	4	0.136148	0.796872
LOC_Os01g09030	443	445	990	351	124	183	2.76894	8.11447
LOC_Os06g05430	2907	2339	1303	2851	7054	3990	302.819	135.463
LOC_Os01g52110	16222	14102	13552	6218	7383	6273	80.3528	173.925
LOC_Os02g11705	28	77	28	20	8	6	0.716368	2.63313
LOC_Os02g11700	23	157	66	2	0	0	0.012636	1.67403
LOC_Os10g10175	33	84	32	19	2	0	0.230955	1.64926
LOC_Os02g15280	127	375	2101	95	63	98	7.11178	77.1006
LOC_Os06g50960	864	3294	671	510	250	321	9.65909	38.1125
LOC_Os01g49230	23	4	0	73	101	62	1.90771	0.206883
LOC_Os09g17540	0	4	6	39	111	0	1.17644	0.0836757
LOC_Os11g21804	23	45	44	10	14	8	0.53015	2.09924
LOC_Os10g10170	2018	3114	1687	782	934	926	10.6726	25.6248
LOC_Os03g03020	1688	7959	2012	1936	272	700	34.9908	126.172
LOC_Os09g10274	1145	3187	1244	623	600	688	34.7418	91.4652
LOC_Os02g45100	4	6	10	22	37	25	0.513876	0.113638
LOC_Os05g43460	514	405	338	742	2230	1192	52.8193	15.3803
LOC_Os12g03640	4	0	50	0	0	0	0.0001	0.324937
LOC_Os03g62480	10	2	6	8	147	58	1.51196	0.123154
LOC_Os01g37750	977	990	390	768	2108	1751	57.3967	26.771
LOC_Os03g45830	163	153	300	17	17	31	2.65426	24.9204
LOC_Os02g17400	34	26	49	50	196	68	1.37401	0.486053
LOC_Os06g45184	32	7	12	20	158	34	2.12892	0.359647
LOC_Os02g32140	372	255	143	323	770	622	14.3914	6.04737
LOC_Os03g47470	83	178	68	42	44	41	1.00656	2.40563
LOC_Os01g02130	296	376	214	318	557	1066	27.7702	11.3561
LOC_Os01g53470	16	25	25	41	41	45	1.5949	0.784825
LOC_Os12g36680	77	182	91	45	23	10	0.4542	1.99808
LOC_Os06g21250	167	2112	491	17	0	0	0.274945	42.1659
LOC_Os06g24990	1205	961	816	1904	3463	3653	211.591	66.0449
LOC_Os07g02260	27	38	16	70	59	54	3.74557	1.5295
LOC_Os08g33890	10	55	8	6	0	0	0.093065	1.03114
LOC_Os02g08140	146	69	44	89	400	324	5.03416	1.49421
LOC_Os05g12400	410	1742	408	96	149	219	4.61005	21.7758
LOC_Os11g40320	0	0	0	0	90	5	0.52627	0.0001
LOC_Os11g07120	96	50	148	36	42	23	0.374265	1.15296
LOC_Os01g67320	47	45	32	49	117	98	7.54409	3.32102
LOC_Os01g72570	2837	1324	2398	2700	7336	3602	76.7256	37.1365
LOC_Os05g19010	29	51	28	12	9	8	0.38293	1.37002
LOC_Os12g03150	101	628	218	7	2	0	0.0672717	6.82202
LOC_Os06g21590	10972	16225	11207	3219	3291	7217	147.434	375.602
LOC_Os10g25674	556	856	654	362	238	315	10.7632	23.289
LOC_Os02g33170	2	41	17	0	0	0	0.0001	0.816432
LOC_Os01g54620	1333	7132	2414	1713	26	107	6.46166	36.1936
LOC_Os02g16850	12	6	91	6	4	0	0.127584	1.6587
LOC_Os02g15660	2262	4079	2094	811	958	993	11.5739	32.5754
LOC_Os07g31070	146	123	79	211	482	406	6.30704	1.8686
LOC_Os07g34320	83	208	32	4	0	9	0.116883	2.55069
LOC_Os04g49460	137	58	57	112	473	233	8.77688	2.62743
LOC_Os06g43370	66	211	40	8	2	33	0.362132	2.19287
LOC_Os07g02780	12	10	20	22	70	101	0.867707	0.179687
LOC_Os01g22560	56	511	56	15	44	39	1.20724	6.41015
LOC_Os09g25490	1140	6122	2106	1305	5	67	4.52145	29.3251
LOC_Os01g27230	1422	858	875	1427	4002	1564	31.6862	14.1342
LOC_Os01g33110	31	19	20	30	77	66	0.613769	0.237806
LOC_Os01g19390	115	86	61	30	35	31	0.89511	2.36476
LOC_Os01g40870	1623	459	708	1047	3892	1592	42.3357	18.0827
LOC_Os06g28820	229	1068	166	45	45	109	0.514952	3.14623
LOC_Os11g35220	0	0	2	0	48	4	0.274023	0.0125647
LOC_Os12g04424	146	865	215	182	5	8	0.724849	7.64441
LOC_Os09g15550	0	0	0	14	38	12	0.523181	0.0001
LOC_Os03g62210	7	7	8	10	31	20	1.22862	0.422448
LOC_Os02g40700	1300	1305	674	1565	3711	2025	103.564	43.9289
LOC_Os04g03180	165	127	150	76	57	41	0.533847	1.34977
LOC_Os01g72460	530	250	213	761	2999	1398	78.0509	14.6107
LOC_Os01g67835	20	75	42	16	9	13	0.504903	1.71443
LOC_Os06g24910	8	2	0	0	75	31	1.23285	0.104283
LOC_Os11g31530	0	0	0	12	71	80	3.63082	0.0001
LOC_Os04g54320	1960	3352	3253	1039	1251	1260	51.9498	120.062
LOC_Os11g32030	71	151	96	31	10	40	0.801121	2.88045
LOC_Os03g42710	56	102	84	139	427	181	5.87776	1.83139
LOC_Os11g05360	28	91	83	127	175	96	4.76957	2.35218
LOC_Os03g55670	2983	3171	3582	2430	673	817	73.4347	182.517
LOC_Os06g05930	185	2482	538	318	6	30	6.30594	52.3179
LOC_Os02g50805	369	238	177	398	713	735	22.4327	8.96929
LOC_Os11g04540	6	36	6	2	0	0	0.0191303	0.543767
LOC_Os06g38660	9969	4653	4465	5795	18490	14255	982.894	466.606
LOC_Os02g06160	2	0	2	0	38	25	0.419506	0.019851
LOC_Os04g55800	628	307	828	577	2191	1222	21.4009	9.6244
LOC_Os01g53330	207	102	107	293	413	314	7.14289	2.83378
LOC_Os01g38580	4058	6125	2282	968	2178	1017	23.6087	65.8443
LOC_Os07g32620	352	2833	456	226	16	211	3.57132	23.9804
LOC_Os04g56910	430	142	105	20	95	61	1.13624	4.19393
LOC_Os07g05360	1032	3881	5153	764	52	633	9.69076	65.0357
LOC_Os08g07080	18	35	0	14	124	227	2.55731	0.297733
LOC_Os11g29720	294	78	185	233	733	410	7.6096	3.08819
LOC_Os06g30640	531	385	128	143	148	73	3.00319	8.25184
LOC_Os10g38340	304	91	60	241	713	677	18.4218	4.83189
LOC_Os11g04660	109	604	121	82	18	0	1.02902	8.04517
LOC_Os06g06470	410	558	305	282	168	125	4.43414	9.41567
LOC_Os10g41100	1745	1196	391	1199	4567	2320	73.6056	28.3927
LOC_Os11g10320	741	427	181	550	1370	1786	88.2919	29.236
LOC_Os03g51530	336	205	37	29	38	39	2.09698	10.5375
LOC_Os08g06110	383	143	285	908	3048	1695	24.9475	3.52511
LOC_Os10g14870	245	177	160	151	551	762	24.8107	9.10214
LOC_Os01g45470	14868	9808	14194	12637	32251	32559	2239.46	1086.53
LOC_Os01g50460	1688	1085	490	1239	3442	2912	85.2319	33.9919
LOC_Os05g49320	311	3412	436	264	19	249	9.46819	61.0464
LOC_Os10g04050	874	1675	1217	764	145	371	2.46967	6.95612
LOC_Os03g54750	573	1157	557	506	93	128	10.9275	32.873
LOC_Os02g03294	88	510	143	107	39	29	2.07625	8.12103
LOC_Os10g08026	179	735	354	148	90	98	2.97587	10.3636
LOC_Os01g02080	304	923	247	248	35	71	3.59233	13.7345
LOC_Os11g42800	455	790	505	273	150	94	3.22035	10.5894
LOC_Os12g33130	563	492	398	236	163	256	16.6086	34.857
LOC_Os06g39960	235	127	55	134	305	597	10.5927	3.81713
LOC_Os04g53606	185	133	56	212	731	350	16.9261	4.61434
LOC_Os05g49140	10761	10261	5592	11756	21589	16071	256.357	127.872
LOC_Os01g70120	17	12	17	21	66	55	1.14851	0.348332
LOC_Os11g30810	100	518	128	88	46	74	2.13905	6.73222
LOC_Os06g49710	38	11	28	36	121	69	4.02933	1.37894
LOC_Os10g35370	2583	7765	2964	1973	1222	1258	32.3035	87.3323
LOC_Os07g24190	4877	29182	11200	3213	2570	3022	25.2734	116.366
LOC_Os12g02040	290	141	235	67	25	14	1.26021	8.32023
LOC_Os01g25820	3709	6778	3582	1635	513	1091	12.2845	49.6016
LOC_Os08g24630	14	18	5	34	42	24	1.03396	0.349748
LOC_Os06g21280	7	56	43	0	0	0	0.0001	0.464609
LOC_Os11g39020	1693	1193	962	1234	5554	2649	46.8162	18.4332
LOC_Os01g59060	1460	5550	1688	1484	503	807	47.387	132.862
LOC_Os04g51990	121	797	184	69	19	35	1.12806	9.04373
LOC_Os01g59020	1007	365	619	1070	2486	1561	37.4657	14.4865
LOC_Os12g18540	7	34	8	4	2	2	0.0370993	0.299902
LOC_Os05g24650	4330	3180	2800	4350	13334	10745	289.097	99.7033
LOC_Os06g09880	379	385	515	187	168	118	1.35627	3.66874
LOC_Os08g43630	94	39	21	78	135	202	8.44523	2.86398
LOC_Os11g03540	31	74	42	69	383	109	3.83598	0.947365
LOC_Os06g04480	1046	361	265	804	2428	1590	64.6968	21.5297
LOC_Os02g09220	165	97	93	36	34	23	0.675946	2.55001
LOC_Os03g25080	24	4	24	16	67	98	1.2729	0.3577
LOC_Os04g45810	2422	2226	911	2550	6973	3936	140.862	54.3898
LOC_Os10g41060	106	132	180	73	10	17	0.462573	1.99454
LOC_Os01g47630	284	91	134	235	1037	652	26.9373	6.93492
LOC_Os08g09830	47	33	39	68	79	118	2.6575	1.13924
LOC_Os10g10080	11355	9472	2137	2242	3466	2087	57.3903	156.496
LOC_Os07g25050	29	15	63	91	165	245	23.3366	4.96627
LOC_Os01g06220	28	14	3	47	50	62	1.50081	0.383528
LOC_Os04g26920	829	184	487	743	3335	1817	52.1616	13.2413
LOC_Os05g12000	10	72	30	3	0	2	0.0776037	1.52521
LOC_Os04g16712	53	51	36	51	95	134	7.86797	3.64336
LOC_Os02g46210	272	376	2299	364	151	207	7.55611	33.4394
LOC_Os05g43910	4506	1117	1401	3437	8880	4780	91.5801	37.1251
LOC_Os04g53490	280	1025	384	329	103	111	5.45719	15.7864
LOC_Os07g27970	27	0	22	42	202	92	3.01299	0.452417
ChrSy.fgenesh.gene.47	18	7	52	60	193	196	18.6927	3.25982
LOC_Os04g45520	91	145	177	88	25	35	1.56698	4.38164
LOC_Os11g05240	298	338	125	42	4	8	0.423984	5.94612
LOC_Os03g59210	98	992	174	75	5	22	6.56786	72.4104
LOC_Os07g20340	12	10	14	26	48	30	0.955404	0.314608
LOC_Os01g01660	205	2165	504	420	14	30	4.67126	26.7398
LOC_Os03g17880	38	30	40	16	10	14	0.608018	1.7086
LOC_Os11g40160	48	163	93	58	22	27	0.592287	1.59257
LOC_Os08g15149	17	10	9	18	90	46	2.14436	0.471905
LOC_Os07g49100	25	17	37	52	62	72	1.21648	0.503926
LOC_Os02g14630	163	72	140	174	310	273	5.96832	2.92589
LOC_Os01g60930	156	102	130	219	429	261	6.63401	2.78553
LOC_Os02g12420	48	23	84	18	10	13	0.158368	0.633924
LOC_Os10g38140	626	2970	835	367	187	351	8.47265	36.3619
LOC_Os05g02310	1590	3290	1311	1259	632	692	28.1405	62.5016
LOC_Os01g17396	275	133	102	587	1521	845	22.3848	3.72561
LOC_Os12g32750	20	34	27	6	3	9	0.147588	0.62896

## Sheet: AL vs CL
DEGs data between different comparison groups
	AL1	AL2	AL3	CL1	CL2	CL3	MeanTPM (CL)	MeanTPM (AL)
LOC_Os12g37400	235	391	585	1665	577	1317	16.0058	5.7967
LOC_Os05g06540	135	68	107	83	43	28	1.04752	2.34379
LOC_Os05g51470	596	369	862	275	269	217	5.63699	14.4549
LOC_Os10g26410	7	33	26	89	68	79	10.9066	3.00066
LOC_Os09g28750	1316	624	427	413	375	315	11.291	24.537
LOC_Os01g47570	242	281	331	184	120	69	6.31122	15.5283
LOC_Os04g01600	932	945	1146	646	577	288	14.4276	30.6352
LOC_Os04g27950	1416	1142	811	542	606	338	18.196	41.9027
LOC_Os08g02220	90	499	355	1535	1080	987	23.8338	6.26091
LOC_Os05g46580	980	1104	1376	3564	2064	2821	62.0244	26.3331
LOC_Os03g31880	72	173	123	414	287	420	5.60966	1.80103
LOC_Os08g29760	156	540	402	1012	811	991	13.8406	5.31375
LOC_Os08g43120	99	68	113	343	361	232	2.70076	0.850673
LOC_Os05g34700	3770	10132	7291	21475	19775	20669	459.927	155.146
LOC_Os11g05780	158	148	190	542	339	265	10.3588	4.76208
LOC_Os04g45480	351	129	29	79	34	57	1.01343	3.07587
LOC_Os04g34180	1847	1951	615	886	657	488	18.8424	40.5407
LOC_Os10g40324	73	119	196	326	321	408	2.8505	1.07343
LOC_Os10g42780	417	206	428	212	191	102	3.39729	7.71451
LOC_Os06g35490	49	59	90	151	174	181	4.84407	1.92743
LOC_Os12g33210	18	32	49	104	104	82	1.2784	0.4508
LOC_Os08g44360	3795	5912	5993	12805	11226	14182	235.683	97.0081
LOC_Os10g24690	32	26	29	93	64	86	2.73871	0.995853
LOC_Os03g50780	99	94	122	304	231	164	3.25492	1.54434
LOC_Os05g03450	238	473	435	1082	749	1016	13.5009	5.45769
LOC_Os03g57780	1239	3026	2721	7721	5660	6219	62.2873	22.4501
LOC_Os02g13520	108	176	163	356	253	355	7.80964	3.63064
LOC_Os01g02930	542	584	191	234	228	146	3.77215	8.03107
LOC_Os01g54420	306	486	503	1324	721	988	13.2472	5.81125
LOC_Os07g36700	7	19	5	76	58	59	0.907692	0.134267
LOC_Os05g33630	5690	3192	2296	1412	2066	1081	15.062	37.257
LOC_Os05g44090	12	15	20	117	40	61	2.69649	0.608142
LOC_Os08g31930	32	85	75	208	135	166	2.98741	1.12934
LOC_Os01g04230	212	703	960	2494	1709	2036	32.0445	10.0194
LOC_Os10g21090	6	0	12	42	22	63	0.62821	0.0982693
LOC_Os04g43580	117	78	302	975	683	749	27.6065	6.23781
LOC_Os06g28050	3129	945	2749	1033	1202	876	34.5269	80.2009
LOC_Os06g30730	161	539	401	1130	837	870	13.6747	5.29675
LOC_Os01g07910	391	830	819	2036	1218	1526	41.292	18.0272
LOC_Os02g47510	357	148	226	131	115	101	1.92876	4.24968
LOC_Os04g47580	246	499	572	1588	777	987	22.2924	9.16845
LOC_Os01g21070	419	707	586	1668	1319	1318	25.0811	10.0566
LOC_Os12g39160	354	974	963	2090	1590	2103	31.5526	12.5542
LOC_Os06g42730	61	101	94	204	185	161	4.31877	2.03534
LOC_Os09g36790	242	540	427	1400	865	849	29.5424	11.6984
LOC_Os03g08460	5524	4533	10687	2533	2651	1959	61.2558	190.588
LOC_Os02g02500	257	398	583	1223	830	952	19.6289	8.46767
LOC_Os05g45430	28	30	130	270	344	354	6.60918	1.37618
LOC_Os08g07330	1174	194	683	314	317	205	2.89251	7.63656
LOC_Os06g24540	578	1012	991	2181	1458	2109	20.7109	9.37066
LOC_Os01g10210	2020	1451	1025	804	780	489	20.6762	45.6976
LOC_Os08g41860	16	87	11	12	5	2	0.908215	5.72422
LOC_Os05g32350	297	552	623	1434	1080	1170	19.5482	8.0115
LOC_Os05g40330	29	47	58	144	95	134	2.64879	0.96482
LOC_Os03g55530	670	532	313	145	164	145	2.44685	8.0506
LOC_Os02g42950	152	137	231	456	430	550	9.42607	3.60506
LOC_Os01g68450	1329	967	862	515	583	272	15.0216	35.8147
LOC_Os07g33350	2237	2525	884	843	1127	532	36.022	79.5235
LOC_Os03g39020	473	772	1267	3451	1240	2336	22.1148	8.45032
LOC_Os11g03460	68	106	193	451	244	408	5.48894	1.92094
LOC_Os05g29880	287	488	451	904	768	916	12.9644	6.16707
LOC_Os03g01018	641	829	502	227	190	127	4.70827	17.2744
LOC_Os09g30210	22	14	24	144	85	98	1.87627	0.360648
LOC_Os03g51710	0	2	4	47	56	20	0.661642	0.0350953
LOC_Os07g47640	4001	8982	2008	2519	1818	926	82.2212	228.585
LOC_Os07g01840	63	172	123	420	199	297	4.42334	1.73225
LOC_Os04g58720	1345	1599	1724	4243	2871	3478	33.5948	15.1721
LOC_Os01g59120	592	1377	1659	4929	1996	3177	62.5826	23.6043
LOC_Os04g41820	198	367	224	712	538	427	14.3617	6.77265
LOC_Os03g61080	160	255	339	627	498	590	7.59134	3.43188
LOC_Os02g36280	12	6	9	60	83	50	1.1795	0.167484
LOC_Os07g37820	63	226	166	593	444	295	16.1119	5.60207
LOC_Os01g06500	1094	710	310	401	315	238	11.9516	26.6953
LOC_Os01g61210	340	217	97	42	77	50	3.33005	12.6695
LOC_Os04g56180	132	284	331	918	610	909	21.701	6.76343
LOC_Os04g39880	5363	6159	3532	2670	2675	1968	51.1637	104.708
LOC_Os08g06630	1463	394	904	499	455	328	6.20002	14.2213
LOC_Os08g01940	3166	1573	1710	809	1015	575	9.01807	25.0018
LOC_Os05g07130	4498	2117	2913	1732	1351	1046	18.8364	45.8231
LOC_Os02g07650	28	69	112	282	213	253	6.0891	1.77747
LOC_Os12g17600	32735	99012	25427	16956	6265	3880	268.103	1564.31
LOC_Os12g42160	164	308	337	1148	480	768	8.21214	2.88155
LOC_Os01g62500	115	206	164	496	324	345	4.87908	2.05392
LOC_Os02g30800	163	226	323	822	458	689	3.5359	1.332
LOC_Os04g35534	785	1019	303	362	341	195	14.7529	33.9357
LOC_Os12g06010	2	14	10	43	35	32	0.180521	0.0412443
LOC_Os11g01140	1245	507	1565	632	674	419	5.87798	12.2703
LOC_Os07g48360	99	129	212	493	323	434	4.83688	1.77905
LOC_Os02g44380	100	128	185	484	277	392	2.81906	1.05594
LOC_Os04g38042	123	181	41	55	17	27	0.369677	1.30357
LOC_Os12g23280	237	599	390	1054	909	844	25.9882	11.1304
LOC_Os07g44860	651	286	409	193	262	112	4.0795	10.1612
LOC_Os09g23300	44	222	197	831	282	488	15.5702	4.63781
LOC_Os06g42020	191	307	600	1435	879	956	18.4772	6.67653
LOC_Os03g19520	1756	2694	3163	6765	4644	6370	57.2464	25.0334
LOC_Os06g10230	1183	1606	2510	5378	3994	5626	51.0908	18.6505
LOC_Os01g24780	181	157	88	74	77	47	1.32327	2.87347
LOC_Os05g39310	155	63	53	50	29	25	0.672726	1.85617
LOC_Os04g40050	117	169	140	406	337	343	9.39566	3.69886
LOC_Os10g08474	1777	590	648	380	598	311	9.30108	22.276
LOC_Os04g24319	4	0	0	45	6	27	1.30142	0.057406
LOC_Os08g02070	18	11	21	90	66	75	2.35295	0.519565
LOC_Os05g36990	151	603	453	1485	852	981	32.983	12.1015
LOC_Os05g06140	36	79	86	280	185	244	4.47037	1.29081
LOC_Os01g59760	90	131	177	345	244	329	7.86572	3.5024
LOC_Os09g15170	178	241	424	992	539	793	11.2022	4.30219
LOC_Os10g39850	44	98	95	292	144	206	3.62131	1.36776
LOC_Os05g48290	421	833	888	2332	1422	1850	30.9617	12.1327
LOC_Os04g35540	15515	5124	3007	3497	3004	2464	52.8969	142
LOC_Os05g51020	25	60	78	234	146	152	3.14747	1.0039
LOC_Os01g70890	39	62	92	253	153	246	5.64954	1.71939
LOC_Os06g19550	162	897	682	2890	1492	2161	62.1825	16.58
LOC_Os01g08190	190	142	282	595	449	527	6.27725	2.63183
LOC_Os04g01160	384	593	737	1573	986	1215	17.4449	8.22126
LOC_Os01g71070	2	0	2	155	43	59	1.99365	0.0363197
LOC_Os06g46500	1173	2139	1762	4324	2794	3519	61.6506	29.6155
LOC_Os02g56520	196	387	605	1716	705	1193	11.4901	4.01507
LOC_Os07g28480	989	952	746	505	510	339	13.633	27.4809
LOC_Os04g03050	8	34	37	209	116	92	2.00006	0.399881
LOC_Os01g22336	46	140	107	465	328	335	12.1358	3.16115
LOC_Os03g05200	2306	1567	1041	750	984	593	7.99155	16.9915
LOC_Os10g01570	371	679	736	1712	1030	1490	32.6577	14.0714
LOC_Os03g07200	36	62	67	268	172	133	4.5281	1.3799
LOC_Os03g30290	36	58	72	143	119	147	3.5294	1.45013
LOC_Os03g43810	866	278	628	191	262	239	5.86523	15.5099
LOC_Os03g39960	141	149	179	428	484	536	6.08983	1.97147
LOC_Os03g25120	18	44	54	126	123	142	3.37061	1.00987
LOC_Os11g12000	7987	3830	5413	2542	3177	2457	28.5541	61.8045
LOC_Os04g57850	10363	4158	3088	2899	3112	2212	43.1451	93.8517
LOC_Os01g09700	307	27	712	20	48	37	0.68987	7.60935
LOC_Os04g14690	9848	3869	3472	1656	1427	1419	29.8694	116.076
LOC_Os07g44360	74	94	110	299	177	234	4.129	1.65099
LOC_Os09g36900	187	425	468	1332	676	947	23.173	8.76581
LOC_Os06g50420	245	99	143	75	83	43	2.39427	6.09847
LOC_Os10g40030	789	852	534	535	224	219	7.34096	17.71
LOC_Os08g06370	48	87	94	224	202	276	5.49009	1.77897
LOC_Os02g48730	385	1023	881	2259	1623	1862	41.5676	16.6635
LOC_Os02g45980	137	175	297	649	374	541	5.49596	2.24975
LOC_Os01g67100	369	790	228	3043	1319	1938	19.9106	4.23656
LOC_Os07g30150	122	135	135	51	47	24	1.22183	4.15483
LOC_Os03g30260	159	343	440	965	547	926	10.8457	4.29733
LOC_Os01g64660	1622	773	732	441	817	221	10.3082	22.1431
LOC_Os02g47280	406	618	614	1408	996	1380	28.623	12.5485
LOC_Os07g10530	407	1447	1512	4397	2401	3379	67.4163	22.8678
LOC_Os05g07420	675	296	182	79	82	78	1.07168	5.20502
LOC_Os05g38530	1877	574	192	283	272	186	3.70451	13.3842
LOC_Os11g42850	10	20	31	103	64	92	2.22302	0.512902
LOC_Os03g47730	44	38	60	244	69	154	3.42901	1.11387
LOC_Os01g73110	57	199	145	342	382	317	11.3153	4.2857
LOC_Os06g46970	961	477	679	306	215	101	10.0019	37.0223
LOC_Os02g08000	6	35	25	101	95	95	9.34941	2.02784
LOC_Os07g47450	1110	1120	288	407	449	251	29.7078	65.9696
LOC_Os10g41370	626	914	854	2145	1421	1699	32.5003	15.0339
ChrUn.fgenesh.gene.94	197	172	276	112	103	70	11.0301	26.559
LOC_Os01g36660	127	520	527	1329	931	1182	23.7221	8.18936
LOC_Os03g16020	683	429	49	117	74	80	7.0365	29.617
LOC_Os06g05520	3691	2292	2534	1585	1387	1003	31.0996	69.2885
LOC_Os07g18120	133	168	128	333	285	260	2.35742	1.15556
LOC_Os12g35890	91	120	118	28	60	20	1.03729	3.23672
LOC_Os07g05190	465	831	1493	3750	2017	3401	27.3265	8.7583
LOC_Os04g28260	252	469	563	1488	704	1101	11.0213	4.46599
LOC_Os04g51000	24	8	36	104	89	57	2.0019	0.604038
LOC_Os11g01620	179	336	631	1942	633	1103	16.466	5.47559
LOC_Os06g15620	878	3836	3246	9581	5866	7805	273.366	94.0556
LOC_Os01g61310	11	26	19	70	61	45	3.30514	1.05431
LOC_Os01g33040	164	242	555	1610	559	1036	10.0961	3.31022
LOC_Os08g35240	2	0	5	31	21	10	0.959521	0.112365
LOC_Os01g02890	113	252	304	650	545	634	7.78	2.90021
LOC_Os09g02360	110	145	386	822	510	685	13.4739	4.629
LOC_Os09g17850	175	281	391	851	510	736	14.1124	5.91456
LOC_Os01g59090	2006	3057	1291	1213	1097	728	30.7589	63.4486
LOC_Os07g36870	62	81	80	275	159	238	5.41725	1.81824
LOC_Os02g51720	25	138	101	330	233	250	7.3941	2.37856
LOC_Os05g39580	4079	2326	1003	480	513	349	11.0867	61.0945
LOC_Os03g17174	708	1024	438	460	371	241	12.4859	25.2655
LOC_Os03g55620	119	161	218	495	316	373	9.03761	3.97651
LOC_Os01g43280	46	200	94	490	180	374	6.33748	1.99715
LOC_Os01g07560	46	109	193	685	480	493	5.00318	1.11758
LOC_Os12g07480	119	270	245	771	316	539	9.60509	3.83709
LOC_Os02g36110	1286	436	371	234	396	170	5.6781	15.1388
LOC_Os10g30280	47	37	114	220	148	245	5.38455	1.85243
LOC_Os08g36570	151	271	263	647	402	495	11.6641	5.27663
LOC_Os06g19070	3604	2842	1497	1281	1302	727	21.2788	51.5003
LOC_Os04g38570	642	1084	2130	5301	3545	4730	39.4239	11.8646
LOC_Os08g38990	431	344	1373	236	266	237	3.50964	11.2179
LOC_Os06g48720	203	303	204	814	418	651	13.1245	4.93051
LOC_Os10g34820	251	250	392	956	504	763	10.7556	4.53249
LOC_Os11g19730	102	236	162	569	344	483	6.60602	2.34444
LOC_Os01g19610	379	290	93	116	98	80	1.82473	4.69204
LOC_Os02g43560	81	184	165	482	348	387	4.25598	1.51443
LOC_Os09g31430	920	3931	2744	8341	4757	7846	141.475	50.3898
LOC_Os05g34854	1615	1056	2220	377	707	300	10.6246	39.7554
LOC_Os01g42400	0	12	6	46	26	54	0.828045	0.104898
LOC_Os12g13940	75	124	76	57	49	32	1.40902	2.86177
LOC_Os08g10310	1761	773	5198	642	674	371	5.90318	31.0923
LOC_Os06g43430	1327	1017	666	445	416	251	7.66767	21.1528
LOC_Os01g59680	32	212	49	22	49	17	0.736707	2.26099
LOC_Os04g28860	118	80	39	52	23	37	0.466189	0.9987
LOC_Os01g59530	8835	3947	2786	2746	3613	1484	98.8025	201.383
LOC_Os04g35430	86	106	171	398	230	321	2.58395	1.04054
LOC_Os03g26530	3217	7076	1187	1762	699	351	15.8667	65.026
LOC_Os02g51930	258	75	146	1248	587	339	14.3355	3.51383
LOC_Os01g60900	50	222	222	828	527	660	23.8234	5.94442
LOC_Os11g24374	32	63	36	180	96	97	2.93633	1.0287
LOC_Os11g42430	2	3	0	100	51	51	1.30249	0.02214
LOC_Os02g50040	573	1527	1282	3879	2120	2682	49.4021	19.5696
LOC_Os07g46830	14	51	44	187	115	88	4.89839	1.41763
LOC_Os02g55130	341	883	755	1968	1529	1746	23.101	8.70305
LOC_Os10g26340	74	17	97	248	223	274	5.56318	1.49827
LOC_Os11g12240	52	26	52	24	13	12	0.23634	0.683228
LOC_Os02g49950	995	1968	1366	3224	2726	2858	45.3905	22.076
LOC_Os01g15610	144	256	208	534	502	382	61.1642	26.4631
LOC_Os07g02140	124	147	76	63	45	29	1.05873	2.72687
LOC_Os04g06910	12	11	4	55	49	53	1.01004	0.156408
LOC_Os11g38480	113	33	69	16	29	10	0.227779	0.971023
LOC_Os05g37800	156	364	519	1400	828	1253	18.9355	5.86857
LOC_Os04g44640	118	300	392	1069	516	869	6.09162	2.08658
LOC_Os03g09930	55	80	130	306	242	261	4.02149	1.3652
LOC_Os04g52210	31	302	65	56	16	38	0.549489	1.86221
LOC_Os04g24220	367	235	326	161	185	116	1.76064	3.73096
LOC_Os01g43650	3795	2585	1227	1345	1224	749	27.8349	64.4105
LOC_Os01g08520	272	573	783	1541	1291	1540	32.9142	12.5874
LOC_Os08g10290	41495	12155	9515	8065	9651	7116	96.6659	248.89
LOC_Os08g33710	99012	58677	29405	25574	38798	15202	682.203	1610.83
LOC_Os01g70260	177	442	402	1153	761	837	12.0038	4.49228
LOC_Os10g36420	83	137	103	293	248	260	7.46798	3.00024
LOC_Os06g44860	76	242	251	850	457	576	12.4887	3.89179
LOC_Os04g39570	77	157	189	550	386	473	5.60597	1.71697
LOC_Os10g40660	15	29	22	90	53	89	1.68586	0.473296
LOC_Os06g40640	3965	4318	3362	1974	1858	954	34.7526	84.5324
LOC_Os02g36070	2	2	4	16	236	2	1.73463	0.0575283
LOC_Os03g14642	125	317	43	50	47	32	1.73476	6.13914
LOC_Os09g38620	326	449	573	1115	950	1069	14.5593	6.4162
LOC_Os12g26060	46	64	39	160	92	137	3.39088	1.27241
LOC_Os06g01934	552	966	371	452	212	145	4.43956	10.5602
LOC_Os01g71670	275	289	386	899	580	675	19.4527	8.95352
LOC_Os03g52910	9755	4434	8852	3390	4727	2702	102.621	229.914
LOC_Os01g13120	219	149	159	695	407	610	17.2822	5.42902
LOC_Os07g40220	100	223	192	510	688	567	27.4486	7.89663
LOC_Os02g49850	189	492	279	799	883	614	34.8081	14.2432
LOC_Os01g49640	13	12	26	68	59	42	2.72896	0.868194
LOC_Os10g32110	61	101	64	8	8	16	0.250581	1.71086
LOC_Os01g54470	80	160	118	552	309	273	7.24738	2.3433
LOC_Os03g49200	33	37	78	240	125	193	3.82783	1.07506
LOC_Os04g48760	691	1385	2277	6044	3050	5291	41.1031	13.0666
LOC_Os02g03030	21	24	56	159	101	162	4.81657	1.21723
LOC_Os01g73270	23	41	65	185	109	153	9.58258	2.89063
LOC_Os12g41680	840	387	1019	399	403	310	8.89489	19.23
LOC_Os01g72650	148	241	251	619	444	546	8.35947	3.37503
LOC_Os11g06030	47	18	25	15	10	6	0.90198	2.95237
LOC_Os01g14010	0	10	12	36	44	46	0.736871	0.131027
LOC_Os03g54130	2	10	14	40	57	63	1.3605	0.216982
LOC_Os01g07940	162	257	253	529	484	552	7.6448	3.28488
LOC_Os12g03230	112	144	68	47	56	36	1.57089	3.59823
LOC_Os05g25974	190	187	270	541	415	462	6.71576	3.18301
LOC_Os05g42060	103	244	21	44	47	23	0.927749	2.80394
LOC_Os06g01850	3766	5260	2228	2255	1453	1204	39.8456	91.115
LOC_Os01g16450	1540	2404	2765	4704	4572	4554	102.044	50.3501
LOC_Os09g36160	23	31	127	548	351	343	8.09047	1.31618
LOC_Os04g33885	195	334	255	536	487	585	13.0426	6.2543
LOC_Os06g49640	4698	2507	8239	2321	2237	1136	46.7487	141.426
LOC_Os07g13660	37	224	71	420	245	455	9.1852	2.50826
LOC_Os06g50080	2332	690	2567	315	407	206	8.86064	58.0156
LOC_Os06g44930	43	72	51	251	117	217	6.74704	1.89547
LOC_Os06g01210	12143	22164	6444	7419	5526	4175	238.465	551.792
LOC_Os12g29980	161	171	374	896	559	700	14.1568	4.96568
LOC_Os09g21430	2	8	18	53	57	41	0.445768	0.089812
LOC_Os02g33780	73	209	172	434	380	357	9.13007	3.54246
LOC_Os12g03420	285	422	157	210	123	71	6.41759	13.955
LOC_Os02g44860	672	1573	1217	2617	2486	2546	63.226	28.3117
LOC_Os06g36090	11776	8597	4929	5123	4032	2855	33.516	71.7628
LOC_Os01g57510	207	96	18	53	28	24	0.474127	1.50333
LOC_Os08g09170	358	649	733	1896	1217	1462	23.6865	9.28393
LOC_Os01g55500	1617	3107	2604	5604	4875	5367	91.1578	42.0151
LOC_Os08g16570	1113	1142	910	559	490	343	14.4422	33.5557
LOC_Os12g01700	137	262	489	1689	561	1179	15.4005	4.29107
LOC_Os03g49050	158	287	198	650	409	567	19.5045	7.64003
LOC_Os12g24550	269	445	640	1963	845	1249	10.7767	3.82072
LOC_Os12g06160	92	220	418	964	653	805	22.5377	7.21905
LOC_Os07g45180	21	8	24	86	69	91	1.08556	0.241579
LOC_Os06g05950	518	740	353	360	242	162	5.97857	12.7824
LOC_Os03g28130	38	66	42	196	91	117	3.12839	1.13804
LOC_Os03g50140	98	171	125	473	300	545	17.6751	5.16223
LOC_Os12g28750	312	549	265	224	190	138	6.35212	12.8389
LOC_Os11g32100	331	1000	1464	3835	1885	2978	53.973	18.2238
LOC_Os02g33420	438	577	683	1360	1236	1504	18.054	7.56015
LOC_Os03g14080	96	166	238	899	476	666	12.4084	3.19103
LOC_Os09g25380	64	94	87	232	144	227	4.00823	1.63078
LOC_Os11g25990	72	55	15	9	6	12	0.214583	1.11157
LOC_Os10g19334	47	93	66	234	120	150	2.06952	0.852427
LOC_Os08g37890	95	392	331	1099	622	655	21.4441	7.55463
LOC_Os01g19480	116	187	383	826	611	736	9.6098	3.21123
LOC_Os05g14940	299	592	607	1443	930	1285	16.4513	6.83681
LOC_Os09g31370	238	520	272	929	660	704	10.1937	4.49366
LOC_Os01g45274	14516	14303	8073	6262	5167	3696	132.53	330.337
LOC_Os06g08790	141	308	397	1057	503	808	10.1981	3.79687
LOC_Os08g36310	1870	1034	2723	1047	1174	465	18.8127	43.2309
LOC_Os01g01340	18014	14413	23895	8788	9472	5562	175.242	439.399
LOC_Os02g45860	72	29	66	16	20	23	1.21982	3.60426
LOC_Os01g02060	216	756	981	2816	1340	2198	38.0682	12.2141
LOC_Os04g40970	39	68	77	225	109	214	1.89896	0.64438
LOC_Os04g01470	6	4	0	10	94	6	0.952878	0.0811467
LOC_Os10g37920	1528	959	429	492	401	327	9.12159	21.8818
LOC_Os06g44250	2639	2835	2287	1340	1588	973	33.1401	66.6297
LOC_Os04g29780	24	40	10	2	5	1	0.0981373	0.921043
LOC_Os10g38670	10	8	2	62	30	16	1.06515	0.203481
LOC_Os07g35390	2192	905	2115	675	670	544	10.3603	30.3548
LOC_Os09g12720	132	243	448	1139	807	1174	17.2444	4.75071
LOC_Os03g11400	116	200	301	951	323	588	15.9973	5.66309
LOC_Os02g39000	267	747	407	1210	1029	1040	27.2946	11.5037
LOC_Os04g41640	1394	6771	3074	11138	9772	9482	575.249	203.546
LOC_Os12g05120	214	502	502	1803	1081	1492	19.533	5.52615
LOC_Os06g49220	1352	1363	948	419	498	283	6.96189	21.4261
LOC_Os07g25800	71	62	82	345	211	160	5.30438	1.6977
LOC_Os08g43370	220	338	288	653	547	532	12.0034	5.89955
LOC_Os11g26990	266	637	726	1675	1347	1370	21.8914	8.3283
LOC_Os10g08319	4	2	25	66	62	67	1.24404	0.222709
LOC_Os01g44390	751	541	888	338	441	265	20.9704	46.3881
LOC_Os03g39760	35	14	58	6	10	0	0.0993287	0.778832
LOC_Os08g10400	167	288	291	623	509	505	28.2826	13.11
LOC_Os05g09640	55	171	204	431	324	508	13.0654	4.47068
LOC_Os02g55560	7453	8800	2223	3652	3043	2097	62.0907	128.121
LOC_Os01g64960	3560	8883	1524	3603	1330	857	44.7458	107.623
LOC_Os02g50860	737	1264	1290	2709	1964	2329	67.0432	32.0462
LOC_Os07g08140	39	77	62	231	144	169	3.35491	1.10446
LOC_Os11g16310	974	405	409	260	282	185	4.14778	10.5101
LOC_Os04g33390	27648	23584	7472	13803	8881	6249	206.56	422.186
LOC_Os03g53920	267	444	655	1674	885	1210	10.9215	4.17179
LOC_Os05g20020	2	0	6	32	15	29	0.539124	0.063161
LOC_Os06g41940	163	285	84	86	116	49	6.35987	13.0354
LOC_Os02g52360	190	347	427	1010	612	880	17.6858	7.01051
LOC_Os03g15440	25	103	70	253	150	166	4.14453	1.43354
LOC_Os01g03950	1793	3808	3075	6277	5434	6661	65.6031	30.6215
LOC_Os05g41380	65	207	44	48	44	16	2.25803	6.42795
LOC_Os05g29760	10537	4431	6716	3515	3864	2524	47.0069	108.432
LOC_Os01g03310	5256	9128	1533	2020	1469	934	57.7945	200.878
LOC_Os03g43860	363	568	615	1510	1060	1159	42.6436	18.1624
LOC_Os10g02380	305	473	436	222	189	114	5.096	12.2175
LOC_Os02g06290	59	161	38	4	3	12	0.176674	2.19436
LOC_Os01g36390	426	542	799	1844	1149	1750	20.4611	7.89526
LOC_Os10g40880	18	79	45	199	90	189	5.59335	1.59631
LOC_Os07g48010	24442	3212	6018	1623	2451	1021	49.5152	342.858
LOC_Os01g38610	282	598	954	165	172	142	2.43137	9.75314
LOC_Os01g63500	10	29	28	141	60	84	3.33348	0.804833
LOC_Os05g06840	54	77	109	262	166	260	3.94442	1.41334
LOC_Os07g41120	18	22	41	77	67	92	1.96146	0.689626
LOC_Os06g49070	35	80	26	23	10	7	1.11219	4.05547
LOC_Os10g34050	13	13	17	51	37	41	0.691716	0.228626
LOC_Os06g51410	487	597	802	2011	1288	1632	23.5557	9.35556
LOC_Os03g03334	314	292	80	130	117	84	8.04537	16.3953
LOC_Os03g12950	116	91	205	648	469	613	8.52409	2.14555
LOC_Os09g08710	29	64	46	126	112	114	4.48383	1.78222
LOC_Os03g07540	26	134	104	271	290	295	38.8677	11.681
LOC_Os11g11890	1746	1037	753	630	613	520	9.97886	20.1711
LOC_Os02g42390	11	27	38	89	60	158	3.0931	0.749523
LOC_Os01g51230	25	74	137	347	222	233	5.79128	1.83094
LOC_Os03g56110	8	27	18	74	51	47	1.13295	0.339324
LOC_Os08g36390	47	41	111	208	228	276	3.90955	1.14558
LOC_Os03g05570	2230	1613	1220	542	500	633	18.0918	54.0531
LOC_Os03g48600	322	720	732	1892	1232	1866	25.32	9.03898
LOC_Os02g47130	432	665	1070	3027	1226	2235	31.3772	11.1194
LOC_Os03g49260	78	44	140	708	368	402	5.65008	1.09906
LOC_Os05g33280	1830	3904	840	1394	921	675	25.1946	53.5264
LOC_Os04g52640	2105	852	2119	907	831	530	5.86118	14.4639
LOC_Os04g59200	20034	6111	7263	4439	5443	3876	112.729	280.503
LOC_Os04g54630	2272	909	1551	901	981	382	46.3584	104.003
LOC_Os02g14430	9001	1891	2800	909	2686	930	41.5098	128.208
LOC_Os01g36580	14	12	30	79	59	60	1.65904	0.503379
LOC_Os05g50500	26	78	24	149	151	116	4.11724	1.18163
LOC_Os10g26280	63	122	143	377	243	383	4.881	1.61328
LOC_Os02g52150	3850	1571	179	758	378	395	10.3658	38.4788
LOC_Os07g34190	164	72	61	19	22	15	0.565161	3.08856
LOC_Os10g36160	167	1252	903	3190	2497	3158	180.676	46.4211
LOC_Os04g39650	30	38	90	300	175	153	2.52296	0.699231
LOC_Os01g11350	124	192	328	757	413	610	14.6848	5.6145
LOC_Os04g01280	7101	4333	2330	2287	2251	2189	40.2819	81.5012
LOC_Os11g36030	267	385	499	976	826	904	16.9914	7.42054
LOC_Os05g07980	94	193	244	602	360	513	5.28938	1.96848
LOC_Os03g52320	467	386	840	2212	1851	2298	58.6451	16.4386
LOC_Os11g14390	22	74	83	182	168	172	3.76137	1.30669
LOC_Os03g02290	161	189	352	994	418	708	11.7899	4.1795
LOC_Os05g06110	206	420	374	900	704	795	9.09776	3.81168
LOC_Os09g31230	184	355	460	1240	676	1026	12.1231	4.15853
LOC_Os06g13020	94	103	135	270	251	255	5.49201	2.37882
LOC_Os03g45960	107	28	222	431	610	312	13.2813	3.90195
LOC_Os05g35070	74	86	185	436	286	427	4.64829	1.47053
LOC_Os08g01100	131	232	361	1086	495	773	28.0244	9.1298
LOC_Os05g33890	201	294	312	925	520	741	11.818	4.47034
LOC_Os05g32760	481	889	1069	2556	1477	2330	29.2475	11.4952
LOC_Os02g18540	41	59	14	5	0	4	0.112374	1.45635
LOC_Os03g07660	6	0	2	33	31	27	3.03208	0.269403
LOC_Os09g36740	179	374	582	1674	753	1080	21.332	7.36325
LOC_Os03g41110	1157	1271	482	581	472	369	13.2826	26.8407
LOC_Os03g37411	351	169	246	150	135	114	2.81478	5.646
LOC_Os12g42840	53	65	78	206	141	130	3.06829	1.31226
LOC_Os05g44400	220	637	619	2117	1102	1296	30.3393	10.2564
LOC_Os04g58050	44	83	56	206	129	182	4.61627	1.60519
LOC_Os06g11730	47	69	93	221	164	264	4.6774	1.52314
LOC_Os03g22620	12	18	19	66	53	62	0.589038	0.160694
LOC_Os07g46980	101	290	65	46	49	26	1.54717	5.58294
LOC_Os09g34930	269	737	786	1985	1398	1713	38.1668	13.6708
LOC_Os11g47520	48	27	22	281	120	102	4.9638	1.00999
LOC_Os05g45930	1293	2381	2525	6241	3709	5151	76.6795	32.2139
LOC_Os07g10820	154	234	314	692	511	565	10.6025	4.36563
LOC_Os01g22380	338	735	603	1741	1730	1724	88.5326	28.3342
LOC_Os08g43230	679	455	244	250	219	114	5.60485	13.6057
LOC_Os09g08910	66	95	49	235	155	412	1.90984	0.465647
LOC_Os02g53690	321	217	664	1639	863	1516	26.289	8.46979
LOC_Os10g38206	401	142	254	119	142	104	12.3569	28.2028
LOC_Os01g59840	1542	1581	930	794	510	476	13.9586	32.1687
LOC_Os01g62260	2992	10220	6341	19018	15678	15448	518.727	198.787
LOC_Os12g16210	115	249	309	914	362	719	12.6352	4.42179
LOC_Os06g32240	12	3	76	1401	965	471	33.2204	1.27643
LOC_Os07g07070	135	342	339	745	614	742	6.68633	2.60827
LOC_Os10g01044	1397	1482	970	697	337	337	8.79519	25.5127
LOC_Os08g02440	92	259	347	1003	554	815	12.0965	3.69818
LOC_Os02g11790	242	226	343	163	121	93	2.9544	6.79051
LOC_Os05g48630	7306	12914	4897	5645	3693	2718	166.09	344.654
LOC_Os05g03060	283	329	432	1004	627	875	13.6638	5.88324
LOC_Os06g12740	377	673	491	1516	906	1129	26.9969	11.7778
LOC_Os08g14450	1573	447	1862	582	513	247	5.7408	18.5682
LOC_Os05g37050	305	323	90	168	71	54	8.23872	20.6843
LOC_Os05g01730	11	34	42	121	90	103	3.87687	1.03692
LOC_Os04g45330	241	338	413	976	631	798	21.9738	9.35225
LOC_Os10g28370	945	329	344	181	365	72	5.62359	15.3804
LOC_Os01g04620	965	1653	1399	6403	4172	3230	104.357	31.3666
LOC_Os12g23180	2882	3329	1533	1402	1038	618	23.4387	60.0934
LOC_Os03g03980	174	231	21	38	28	7	1.17576	6.97079
LOC_Os04g50740	17	0	17	94	67	51	1.24469	0.217023
LOC_Os10g05780	28	116	32	17	12	3	0.191842	1.07209
LOC_Os05g37000	9	7	14	54	69	72	4.47451	0.687184
LOC_Os11g35250	42	60	15	6	12	6	0.477815	2.22957
LOC_Os08g42440	5602	7402	4826	2958	2982	2347	48.9933	104.857
LOC_Os02g42560	263	661	754	2444	1035	1327	26.7748	9.87541
LOC_Os12g38140	5604	22353	13276	33841	38630	33896	1593.41	596.954
LOC_Os05g33030	284	341	583	1800	697	1217	15.0245	5.22398
LOC_Os06g33810	285	497	580	1308	805	963	20.2662	9.29624
LOC_Os05g32070	18	18	36	96	82	120	3.02794	0.749714
LOC_Os03g22210	1196	2311	868	443	527	355	17.1683	54.4869
LOC_Os12g42760	477	675	868	1760	1197	1848	28.7001	12.3105
LOC_Os01g05430	116	127	134	332	226	315	8.34329	3.64374
LOC_Os02g56100	25	43	74	155	105	178	1.82053	0.608436
LOC_Os10g42490	949	1257	1756	3859	2875	3947	36.0246	13.6954
LOC_Os06g34780	121	154	122	314	258	286	15.2318	7.02157
LOC_Os09g23550	15960	22852	18762	9582	10160	6605	181.437	400.661
LOC_Os05g51740	116	197	262	952	594	825	7.56948	1.89686
LOC_Os07g04020	90	168	306	493	559	638	19.4931	6.70297
LOC_Os12g07210	122	71	99	47	35	20	0.601469	1.8767
LOC_Os01g20830	3692	479	1485	335	763	321	11.6062	48.2861
LOC_Os04g38600	4498	7281	1412	2315	1102	996	30.4743	90.1313
LOC_Os05g11750	138	179	272	680	519	602	12.2028	4.16721
LOC_Os01g50820	883	280	940	252	361	165	4.4724	13.0955
LOC_Os09g13440	32	33	10	61	139	91	3.14571	0.745065
LOC_Os02g28850	75	139	243	663	387	478	5.2905	1.68591
LOC_Os02g32620	2928	2254	580	862	631	472	13.7662	40.1781
LOC_Os05g06260	217	371	428	968	559	800	9.9742	4.48077
LOC_Os02g49880	1580	2446	831	1019	622	289	7.75855	19.8099
LOC_Os02g07930	2666	612	1752	398	560	367	11.1053	44.4089
LOC_Os07g08970	4105	1129	1722	1366	1188	725	15.5122	34.9174
LOC_Os02g58470	103	216	197	574	309	417	10.9773	4.43391
LOC_Os05g39080	418	429	388	1004	639	941	12.7376	6.12705
LOC_Os03g02460	66	80	62	172	177	113	3.3248	1.51071
LOC_Os11g04030	6	18	45	85	130	91	2.23405	0.363247
LOC_Os02g26770	14376	9277	2286	3734	2820	2822	59.7887	162.447
LOC_Os01g37050	1065	650	1049	568	595	292	11.8367	23.9798
LOC_Os08g02670	487	689	1051	1925	1417	1719	21.6282	9.91079
LOC_Os02g09930	794	2068	2222	6016	3409	5504	83.6283	29.2369
LOC_Os11g05810	727	332	401	235	302	178	7.70099	16.2347
LOC_Os08g02094	184	386	371	1086	796	1200	26.1236	7.94974
LOC_Os12g41650	847	316	502	324	333	189	4.7149	9.73734
LOC_Os12g44020	9682	6196	3552	3403	3352	1813	55.4319	128.182
LOC_Os02g54490	81	66	117	258	151	268	3.58671	1.44903
LOC_Os05g50270	24	45	48	113	140	85	3.59591	1.2627
LOC_Os02g15690	571	1003	803	1995	1677	1594	29.3292	13.2992
LOC_Os10g40710	138	324	182	630	436	391	13.9387	6.12819
LOC_Os05g30340	125	171	220	401	348	399	7.54844	3.46208
LOC_Os02g40010	912	1927	1683	3722	2811	3556	111.398	49.9531
LOC_Os12g19180	351	371	525	1053	846	1077	16.2499	6.98541
LOC_Os07g34830	101	196	52	68	30	47	0.729706	1.69073
LOC_Os12g03200	1775	1372	901	660	615	411	8.94802	22.363
LOC_Os05g50260	137	225	197	598	437	418	10.7768	4.21782
LOC_Os11g35060	45	74	80	165	154	155	2.455	1.03538
LOC_Os02g23826	130	247	276	638	645	567	16.6641	5.98881
LOC_Os03g12414	938	772	436	372	336	264	4.48943	9.94742
LOC_Os08g30850	26	4	22	61	65	81	0.814096	0.214724
LOC_Os06g42790	13533	6103	3888	3143	3524	1902	79.2568	222.193
LOC_Os06g40790	32	46	53	122	97	108	3.11752	1.26771
LOC_Os03g18740	2439	1984	3177	981	1079	622	24.3507	72.9536
LOC_Os08g40910	345	183	29	70	31	48	1.90611	7.11734
LOC_Os04g40940	198	356	416	1154	525	750	25.6818	10.767
LOC_Os01g53090	2100	685	1436	226	604	193	11.9514	51.4997
LOC_Os08g02250	565	1354	1536	3235	2635	3028	50.9335	20.1392
LOC_Os02g34580	383	107	231	69	120	77	1.75917	4.93789
LOC_Os05g07764	122	384	490	1304	740	807	17.1568	6.26148
LOC_Os02g44490	86	303	63	70	34	34	0.689505	2.18368
ChrSy.fgenesh.gene.21	6	15	18	66	24	71	0.867829	0.208712
ChrSy.fgenesh.gene.25	47	81	89	192	182	133	7.96943	3.50077
LOC_Os11g37950	1134	739	1231	2129	5950	1472	126.649	42.9309
LOC_Os02g41510	7065	5664	12415	3949	4582	4107	151.013	315.599
LOC_Os01g46950	265	788	693	1886	1240	1430	29.3413	11.3868
LOC_Os05g01350	273	333	652	1486	904	1326	14.9761	5.36206
LOC_Os04g55130	39	69	95	229	141	196	4.62067	1.71585
LOC_Os10g23820	11828	9574	2981	3741	3401	2675	75.0522	182.772
LOC_Os05g06940	42	25	14	141	88	85	1.69896	0.439508
LOC_Os06g31800	0	0	0	154	74	41	3.63081	0.0001
LOC_Os03g03630	179	487	419	1462	689	857	37.766	14.0091
LOC_Os06g04850	12	35	19	61	86	129	2.77623	0.608056
LOC_Os12g06130	23	35	50	88	100	104	4.68039	1.73941
LOC_Os10g39300	585	385	296	1205	1683	542	28.1313	10.6712
LOC_Os06g01840	57	8	123	323	267	272	5.81519	1.42265
LOC_Os12g43450	216	358	281	1612	1074	1533	56.7161	11.4233
LOC_Os11g08200	8	10	15	61	40	25	0.879752	0.235746
LOC_Os03g63950	30871	28489	22412	9891	9400	5817	172.441	574.667
LOC_Os01g03640	0	0	5	45	12	12	0.338646	0.0291023
LOC_Os05g10670	346	829	726	2721	1785	1461	31.7663	10.4469
LOC_Os01g25189	138	211	192	456	362	371	9.6524	4.57829
LOC_Os01g23910	120	46	76	50	39	28	3.02855	6.70415
LOC_Os08g20410	12	26	52	146	60	128	3.45869	0.981
LOC_Os01g52690	347	728	508	1724	1080	1528	22.16	8.01649
LOC_Os08g39240	28	54	50	125	91	205	1.90963	0.590636
LOC_Os03g18530	18	36	23	77	58	67	3.64882	1.35798
LOC_Os08g35600	3685	2917	1160	1102	1115	683	18.184	48.4243
LOC_Os02g49480	65	96	145	387	179	266	6.0111	2.33868
LOC_Os02g42870	66	79	133	372	250	263	7.50439	2.49347
LOC_Os07g29780	72	117	173	418	261	356	5.84622	2.10151
LOC_Os03g03010	8	22	31	77	46	88	13.2472	3.89411
LOC_Os08g45170	409	958	1012	2601	1896	1998	49.5939	18.6068
LOC_Os03g47140	266	395	520	1232	784	1183	20.0386	7.59921
LOC_Os12g13890	19744	23453	10510	8333	8965	5697	266.595	614.617
LOC_Os08g33740	502	529	582	1485	866	1248	19.1694	8.8108
LOC_Os05g32610	103	100	130	319	184	293	2.04435	0.877107
LOC_Os07g33610	112	247	191	520	411	561	9.151	3.32805
LOC_Os11g05410	850	616	369	318	459	126	6.78405	14.3281
LOC_Os03g11734	61	74	150	444	398	238	5.38888	1.54309
LOC_Os04g28390	100	73	275	57	73	56	10.0191	26.2722
LOC_Os01g03030	214	185	182	373	417	381	10.1576	5.07219
LOC_Os06g35700	733	486	786	1568	1816	1670	30.4891	12.4616
LOC_Os06g46995	107	345	193	606	505	688	10.4464	3.58168
LOC_Os12g19470	27889	31199	7173	10533	7708	3627	118.714	359.346
LOC_Os10g31720	2	0	0	34	66	21	1.93287	0.0334907
LOC_Os12g32544	105	118	159	456	228	276	2.73214	1.14659
LOC_Os04g58470	520	1059	1000	2427	1650	2442	32.1451	12.7447
LOC_Os10g31930	56	139	193	652	301	530	10.6011	2.89517
LOC_Os04g32300	4	23	37	114	59	102	8.23569	1.97195
LOC_Os09g14410	760	242	331	234	223	166	2.00314	4.46878
LOC_Os03g50450	1630	3164	2292	6646	3742	4943	60.225	27.9661
LOC_Os03g39432	85	317	326	943	614	785	14.3176	4.47799
LOC_Os03g14150	35	18	16	108	73	63	2.21346	0.646731
LOC_Os03g30470	148	230	311	984	724	502	24.412	8.08336
LOC_Os03g49610	1917	3557	3362	7823	5660	7087	118.977	51.5587
LOC_Os04g40100	693	1492	588	463	309	229	5.10955	14.022
LOC_Os12g38770	838	523	524	280	327	163	5.06579	12.8368
LOC_Os12g40770	28	46	89	187	142	150	3.24054	1.17096
LOC_Os01g03290	62	90	90	20	2	0	0.254012	3.43465
LOC_Os08g05290	150	479	362	1270	765	996	11.5707	3.78198
LOC_Os02g56130	600	1274	1184	3866	1969	3037	86.692	30.4122
LOC_Os03g49550	18	51	91	252	140	226	4.02482	1.08938
LOC_Os01g56020	164	312	377	1069	469	693	10.3485	4.14668
LOC_Os02g56140	149	198	161	391	345	375	8.74571	3.98134
LOC_Os04g40380	22	34	17	82	66	72	5.61893	1.79089
LOC_Os12g38230	24	180	65	340	310	231	12.1947	3.51784
LOC_Os01g13520	219	445	416	967	630	779	10.3929	4.77737
LOC_Os12g04410	155	384	398	883	639	833	17.5255	7.0507
LOC_Os03g53970	35	116	101	366	209	264	10.2542	3.11934
LOC_Os05g04640	193	175	145	83	77	69	1.80462	4.09811
LOC_Os09g13600	604	945	793	513	352	264	17.9989	38.6119
LOC_Os06g16200	10	12	26	102	49	59	1.38992	0.336981
LOC_Os02g48150	3103	3081	1883	1321	1476	873	38.5182	84.9287
LOC_Os03g55980	69	139	52	42	45	32	2.02169	4.24473
LOC_Os05g44560	179	295	358	810	510	656	7.33682	3.1833
LOC_Os11g12300	416	214	598	272	204	154	7.39867	15.8309
LOC_Os01g03900	0	8	6	30	20	38	1.62101	0.245231
LOC_Os05g46840	5527	4194	2806	2157	2601	1471	81.5116	165.286
LOC_Os03g40210	106	25	31	25	9	9	1.15109	4.87941
LOC_Os04g12080	25	31	39	121	75	108	1.8339	0.585082
LOC_Os10g11860	94	235	168	397	350	499	9.00474	3.47625
LOC_Os12g40480	278	321	449	967	697	760	11.1125	4.97236
LOC_Os12g43363	424	1018	1004	2046	1856	2052	51.8238	21.3811
LOC_Os04g55120	34	216	259	936	485	642	27.6857	7.11306
LOC_Os08g10080	1867	370	1252	538	481	322	12.3113	34.7361
LOC_Os03g61800	200	460	611	1249	928	1038	17.3123	7.12925
LOC_Os07g47620	700	593	1145	341	320	196	5.15829	15.7908
LOC_Os02g56920	1272	2771	2383	5941	3775	4516	74.43	34.0376
LOC_Os09g29830	118	150	225	467	354	490	7.63867	2.94255
LOC_Os04g34630	35	0	24	182	109	114	3.58948	0.574899
LOC_Os05g41640	7631	12723	4800	5136	2570	2518	55.7259	136.55
LOC_Os01g20940	519	527	680	1592	1251	1459	15.0541	6.20924
LOC_Os10g10180	929	720	713	430	250	289	7.75476	19.5593
LOC_Os08g39300	19240	13896	7314	5464	5771	1457	89.3417	252.007
LOC_Os08g27840	29232	7339	8813	6668	6575	4618	60.1979	160.159
LOC_Os02g44590	153	140	218	119	54	78	0.831412	1.80585
LOC_Os06g14240	139	69	12	29	28	9	0.974695	3.33929
LOC_Os05g35140	2851	1010	1137	515	937	629	19.262	46.5364
LOC_Os03g56140	0	0	7	38	14	26	0.695861	0.064212
LOC_Os08g34290	201	121	37	34	41	34	1.278	4.14498
LOC_Os12g12850	11627	5346	11324	5263	4421	3690	51.7153	116.678
LOC_Os06g09420	56	113	103	337	181	209	7.08343	2.71471
LOC_Os05g28740	2992	2590	17603	1505	2341	903	64.6634	358.896
LOC_Os11g22960	26	112	94	332	197	248	8.17397	2.44134
LOC_Os12g36890	296	797	1189	4207	1510	2467	23.3572	6.99205
LOC_Os06g09990	492	396	137	227	157	106	24.5014	51.7972
LOC_Os12g38640	3042	4357	2483	2222	1684	1029	62.4458	126.884
LOC_Os01g60850	2844	970	1771	658	677	565	6.70573	20.5859
LOC_Os01g21120	3099	2074	8081	2565	2221	1746	78.668	176.645
LOC_Os11g08090	851	1446	1886	3610	2567	3391	17.4603	7.85049
LOC_Os08g39390	47	38	69	148	111	121	2.38418	1.01068
LOC_Os05g12330	3	24	7	72	47	53	2.87351	0.522728
LOC_Os02g51540	239	436	496	1302	764	1047	11.0184	4.2668
LOC_Os01g55160	418	359	494	1230	826	651	33.1813	16.5736
LOC_Os07g35540	10683	4312	3450	2469	2830	2136	39.1308	98.1915
LOC_Os01g14890	210	179	176	75	147	53	2.56616	5.38356
LOC_Os10g33540	426	581	365	1685	931	917	20.7843	8.21107
LOC_Os01g66840	6903	3816	2115	2181	2268	1640	62.4716	132.111
LOC_Os10g42110	311	312	530	1050	716	963	14.8505	6.5565
LOC_Os04g19140	22	106	183	441	299	657	6.00657	1.35956
LOC_Os01g63510	4	6	14	37	36	34	1.09583	0.255257
LOC_Os05g51240	2946	700	929	388	894	352	15.1916	43.5027
LOC_Os10g35490	12	38	35	137	75	82	2.37366	0.701078
LOC_Os06g41060	252	285	406	867	659	831	27.1281	11.1987
LOC_Os08g35090	607	1416	1409	3357	2142	2535	34.8354	15.2174
LOC_Os07g01750	14	34	47	129	98	111	2.43248	0.7059
LOC_Os03g58570	154	87	67	49	72	31	0.631493	1.3116
LOC_Os05g30430	20	42	52	115	98	135	2.72445	0.877651
LOC_Os11g48000	83	129	141	381	272	212	6.29399	2.6783
LOC_Os02g42060	10	18	23	118	57	86	5.77302	1.16302
LOC_Os12g11980	7	14	13	51	39	39	7.55418	1.9563
LOC_Os04g54310	1531	571	52	72	53	30	2.85262	40.4756
LOC_Os07g10600	1793	3588	2928	7080	5918	5983	142.659	63.5638
LOC_Os03g07620	0	0	0	32	18	8	1.63202	0.0001
LOC_Os06g03710	285	411	532	1615	603	960	12.2423	5.0207
LOC_Os06g08520	13	77	55	227	126	161	4.96121	1.3843
LOC_Os01g74300	4056	21663	24648	71441	57845	36589	2392.2	762.636
LOC_Os03g10300	999	1219	767	578	446	311	12.8813	29.2686
LOC_Os06g46030	567	1577	1666	4162	2667	2843	80.0409	32.5604
LOC_Os08g39630	25966	13883	12791	8145	8529	5785	105.256	252.733
LOC_Os12g04720	112	124	119	276	215	285	7.91531	3.62324
LOC_Os12g44090	592	883	1215	2695	1863	2433	38.8757	15.4708
LOC_Os12g44320	317	235	116	152	95	64	1.28599	2.85372
LOC_Os04g58080	42	81	105	395	153	177	4.23822	1.43307
LOC_Os02g44310	53	23	184	698	484	580	25.762	4.26576
LOC_Os05g11650	119	383	380	1243	729	910	20.3128	6.36171
LOC_Os10g34430	26	54	55	151	98	132	0.900651	0.320374
LOC_Os05g48740	17	24	34	44	199	67	8.20825	1.9811
LOC_Os06g13670	82	97	90	206	203	246	5.38547	2.1878
LOC_Os07g33560	75	86	115	245	153	257	4.49034	1.93288
LOC_Os02g21340	261	149	65	32	67	43	0.507434	1.65294
LOC_Os03g08999	1570	384	1032	536	599	361	19.8673	42.3953
LOC_Os04g42860	1176	2797	2458	5935	5224	5393	102.067	39.7297
LOC_Os12g37519	613	372	154	216	206	128	7.89836	16.5459
LOC_Os01g51770	121	134	118	312	254	295	7.78872	3.37967
LOC_Os09g27950	14182	7080	5407	4009	4587	3058	77.816	180.516
LOC_Os01g74146	117	158	241	779	299	488	9.74852	3.42403
LOC_Os01g74140	20	42	65	271	98	118	4.04034	1.14081
LOC_Os03g44540	662	1090	906	2441	1594	1875	33.0121	15.0155
LOC_Os09g07830	1450	2440	2579	6566	3814	4793	96.8108	42.6158
LOC_Os08g42600	171	231	410	1418	761	1107	11.1542	2.92294
LOC_Os03g01880	185	673	509	1666	1698	1533	49.2434	13.5598
LOC_Os01g04540	114	87	78	61	44	31	0.721171	1.56619
LOC_Os03g46920	410	1064	1297	4376	1661	2683	36.6227	12.2732
LOC_Os06g03520	4141	3164	2204	1473	1817	1267	55.6606	116.059
LOC_Os09g24840	39	98	84	353	214	216	13.5612	3.8703
LOC_Os07g03710	353	87	167	596	2441	310	44.0685	8.32445
LOC_Os12g37350	87	167	63	48	43	26	1.02765	2.76174
LOC_Os03g47940	1350	3636	4169	10890	7078	9452	219.447	75.0728
LOC_Os06g10600	270	458	665	1473	941	1493	23.2178	8.53302
LOC_Os07g04150	179	466	425	1073	685	1185	19.9826	7.2141
LOC_Os12g33300	23017	17763	5501	6217	6830	6078	169.451	396.315
LOC_Os01g58022	520	156	355	182	159	113	7.39765	18.0581
LOC_Os07g47100	398	941	1224	2957	1716	2349	38.0639	14.333
LOC_Os10g35950	6505	24280	3831	4886	3441	2271	73.1299	225.296
LOC_Os08g15420	8	0	14	187	119	96	1.77009	0.107617
LOC_Os03g17260	67	156	111	475	282	313	8.83958	2.77793
LOC_Os05g10310	3982	8269	1666	3198	1682	1023	60.4261	135.388
LOC_Os01g13260	137	289	398	1354	458	855	15.2673	5.00284
LOC_Os10g25780	3731	3994	5043	10361	8137	10324	149.833	67.9044
LOC_Os01g63410	2341	709	2509	645	651	452	15.4588	53.321
LOC_Os07g29190	90	114	181	683	246	412	13.4245	4.13694
LOC_Os10g28340	475	287	198	237	129	109	2.71853	5.82438
LOC_Os12g22800	0	6	6	26	83	31	1.59725	0.12807
LOC_Os12g06560	131	177	218	427	278	533	4.58056	1.95951
LOC_Os11g26830	81	29	12	13	2	0	0.0703857	0.689967
LOC_Os01g07110	76	83	98	239	164	198	1.62296	0.714137
LOC_Os07g36230	437	833	705	1450	1221	1451	22.7249	11.0647
LOC_Os12g02710	55	174	195	656	223	426	6.02675	2.04324
LOC_Os12g32360	102	175	217	363	404	460	16.4371	6.64974
LOC_Os07g30670	2883	3357	2056	1643	1369	938	48.6677	103.468
LOC_Os11g40410	12172	5715	2482	2033	1693	1930	24.5388	87.0234
LOC_Os05g43690	1041	3311	2393	8098	5013	6473	160.105	54.9366
LOC_Os08g18150	51	86	83	251	157	249	4.75581	1.5989
LOC_Os03g52355	2	0	2	34	14	12	2.7889	0.195905
LOC_Os06g44810	18	23	62	163	64	146	2.302	0.679863
LOC_Os09g25610	74	53	13	8	4	6	0.162823	1.28625
LOC_Os04g44790	2106	1047	567	661	691	349	132.782	296.385
LOC_Os04g43300	428	511	658	1397	826	1282	18.09	8.4847
LOC_Os10g33220	69	16	10	4	4	5	0.0283713	0.248444
LOC_Os01g55740	189	335	277	722	502	475	18.2355	8.74829
LOC_Os01g32770	13316	6741	2914	2276	2073	2261	54.1925	185.428
LOC_Os04g52700	1267	764	399	375	512	310	12.5168	25.2504
LOC_Os09g30130	17	39	27	79	82	119	1.12744	0.313053
LOC_Os10g18820	4	37	65	253	93	170	6.4965	1.42328
LOC_Os08g35520	57	95	86	250	193	181	3.80771	1.46892
LOC_Os04g50030	24	0	26	125	162	106	2.7167	0.371864
LOC_Os05g03120	182	411	580	1126	945	1163	17.1418	6.3807
LOC_Os01g50622	3488	1373	3982	1358	1374	1005	33.3221	84.9022
LOC_Os02g47020	6091	6838	2436	3268	2062	1364	43.4495	100.549
LOC_Os04g40510	475	1181	964	2475	2048	2236	29.607	11.4612
LOC_Os06g28950	1418	2712	822	851	703	343	26.2743	67.6264
LOC_Os09g32210	58	90	102	317	176	228	2.43842	0.875625
LOC_Os02g52510	41	48	55	136	87	147	1.32892	0.519445
LOC_Os12g44010	479	236	95	121	139	71	1.63844	4.04738
LOC_Os11g35030	120	95	216	462	360	455	9.05596	3.26597
LOC_Os02g01380	464	1441	1481	3931	2417	3175	54.6351	19.8301
LOC_Os11g05010	1059	1956	2853	6073	4722	5393	84.6669	31.9227
LOC_Os07g40080	235	157	14	34	23	27	1.05612	5.0281
LOC_Os06g14460	142	397	312	960	551	863	19.2552	6.87094
LOC_Os06g48650	431	656	962	2101	1424	1918	21.9417	8.57366
LOC_Os12g38860	38	110	127	415	201	313	4.04471	1.23791
LOC_Os03g21090	71	140	135	476	311	427	7.69465	2.21235
LOC_Os03g14210	26	94	105	394	146	288	5.68211	1.60191
LOC_Os08g03825	4	10	5	29	33	20	0.26069	0.0586037
LOC_Os07g26630	7	11	18	108	98	77	2.60047	0.339506
LOC_Os04g54210	825	684	602	295	260	201	32.2951	92.3589
LOC_Os06g43410	17	84	16	9	0	0	0.0541903	0.765226
LOC_Os02g27592	308	224	293	144	159	112	3.24996	6.68432
LOC_Os01g34870	187	279	308	882	407	733	17.4822	6.86636
LOC_Os02g52870	22	35	20	86	61	57	1.74057	0.651851
LOC_Os07g44690	69	129	140	393	249	343	7.4226	2.59294
LOC_Os12g10590	46	38	22	11	11	9	0.491303	1.70904
LOC_Os02g51950	401	1249	1181	3413	2119	2662	85.5573	30.0533
LOC_Os02g12890	167	193	297	564	437	450	8.80543	4.18375
LOC_Os01g53200	4	2	14	68	24	74	1.00795	0.134987
LOC_Os01g70400	4017	3391	2868	1770	1799	939	34.8614	81.943
LOC_Os07g48560	22	24	14	100	132	55	2.43553	0.506785
LOC_Os08g38560	12	6	23	54	82	58	0.665414	0.147105
LOC_Os03g11540	455	808	953	2971	1565	2601	38.2709	12.2017
LOC_Os12g31810	163	273	283	818	389	663	11.0533	4.34354
LOC_Os03g57340	45242	25156	10150	14642	11012	9770	276.441	630.701
LOC_Os01g60740	2355	9336	7115	19810	14271	15775	575.48	216.661
LOC_Os01g12860	256	425	453	1405	694	960	9.78515	3.76116
LOC_Os04g53950	1815	4049	5451	12853	8604	12096	298.308	104.596
LOC_Os03g47860	241	120	45	26	41	22	0.775281	3.541
LOC_Os04g01610	53	153	189	770	284	569	9.80042	2.4839
LOC_Os09g39930	38	64	40	121	112	130	2.53127	0.952593
LOC_Os05g35480	505	1091	1105	3033	2113	2582	30.8795	10.9737
LOC_Os03g02330	7600	5385	2059	2442	2845	1935	46.5294	95.382
LOC_Os06g15760	6727	4754	2693	2095	2009	1468	33.7188	86.1135
LOC_Os01g73200	42990	13011	12866	8607	9705	8244	253.171	666.165
LOC_Os03g07300	9343	7409	6499	4943	3920	2669	58.2072	121.622
LOC_Os07g39460	5	17	19	41	58	53	0.594648	0.155895
LOC_Os05g01910	621	1030	1400	2910	1856	2268	23.5682	10.6606
LOC_Os02g51810	77	85	111	298	212	311	4.5157	1.52566
LOC_Os03g04650	1799	4872	635	1535	779	639	18.4852	43.7533
LOC_Os11g35400	574	956	1034	2551	1668	2329	34.001	13.3681
LOC_Os02g50140	1603	774	479	439	657	233	19.5122	42.7067
LOC_Os01g54210	444	1558	1081	3672	1906	2485	55.6773	21.3668
LOC_Os05g25540	34	111	79	214	193	211	4.17177	1.48419
LOC_Os05g43610	62	121	165	345	231	337	3.52332	1.38206
LOC_Os09g34890	35	30	51	135	85	104	5.27687	1.98849
LOC_Os01g34060	734	1949	1141	751	577	520	14.8466	30.4269
LOC_Os12g37160	21	34	36	101	104	89	1.68542	0.518953
LOC_Os01g67030	160	195	173	688	445	371	11.2746	4.10024
LOC_Os06g35480	127	233	253	781	555	438	15.7183	5.67693
LOC_Os02g02320	636	1343	1275	3412	2411	2375	56.3395	22.8999
LOC_Os01g46030	141	76	44	33	40	42	0.922227	2.05622
LOC_Os01g72300	19	17	26	57	108	39	2.17295	0.677039
LOC_Os04g33500	494	684	777	1505	1096	1466	33.281	16.2711
LOC_Os03g21970	671	1219	1200	2283	2194	1910	64.0659	31.4379
LOC_Os01g08260	845	1612	1632	3609	2716	3750	59.8851	24.4573
LOC_Os09g19650	183	498	450	1579	1056	1499	29.1671	7.99278
LOC_Os06g17970	1017	719	485	480	370	278	3.19765	6.43901
LOC_Os01g12270	1323	2747	1446	790	835	482	96.951	251.148
LOC_Os11g11410	32	85	189	390	316	397	11.5231	3.65343
LOC_Os02g49870	1528	3064	695	1002	517	409	10.3005	27.8
LOC_Os05g48810	2130	1280	322	672	539	459	12.487	27.6284
LOC_Os03g03860	293	540	650	1512	1233	1421	14.9488	5.49884
LOC_Os02g48830	226	423	452	919	668	876	13.2558	6.00432
LOC_Os03g21560	3031	9150	1806	2521	1826	1433	73.6614	168.656
LOC_Os07g34110	6	0	0	31	21	32	0.671762	0.0489517
LOC_Os03g55680	5361	2546	6286	831	1762	1032	63.6187	259.675
LOC_Os01g23710	262	224	332	161	120	111	2.25315	4.95252
LOC_Os01g43050	418	527	800	1848	948	1618	18.8117	7.75829
LOC_Os12g41910	343	851	988	2401	1627	2115	26.0126	9.31029
LOC_Os03g17960	155	192	354	1002	348	692	12.8796	4.74871
LOC_Os04g49500	169	125	114	76	75	48	0.708116	1.50444
LOC_Os11g06010	905	797	1319	2156	2046	2396	22.8628	10.7897
LOC_Os11g32650	3086	10594	2033	2380	944	640	25.2369	98.5916
LOC_Os10g17960	522	179	242	141	98	86	1.91241	5.86679
LOC_Os03g36130	161	136	122	10	18	2	0.082054	1.22201
LOC_Os10g06740	32	61	75	195	143	243	2.04917	0.593714
LOC_Os03g42130	161	117	269	93	63	56	1.87571	5.25745
LOC_Os02g41904	540	2721	1494	6070	3446	4651	271.221	88.9649
LOC_Os04g58504	185	288	347	843	584	903	11.804	4.21445
LOC_Os05g50230	1875	2097	661	883	704	655	21.6977	43.6561
LOC_Os12g41160	16	36	53	141	68	137	3.05272	0.953359
LOC_Os12g04150	114	208	118	340	320	338	9.2459	3.94154
LOC_Os01g31690	41982	74158	26905	26923	19968	14228	527.986	1216.85
LOC_Os09g03630	1386	868	946	510	566	389	10.0955	22.6639
LOC_Os03g11110	317	845	644	2068	1082	1612	23.4606	8.92569
LOC_Os02g55610	1879	2102	923	944	639	432	26.7275	65.8028
LOC_Os06g35520	29205	9089	9417	8304	9425	5925	201.416	418.583
LOC_Os04g09654	185	449	378	999	696	692	20.2307	8.66886
LOC_Os12g07110	2508	3881	1998	1853	1131	998	16.2305	34.1414
LOC_Os03g03560	180	265	331	652	475	576	4.76442	2.23275
LOC_Os11g02440	1230	1110	363	408	341	216	17.8676	49.9178
LOC_Os06g47210	60	78	81	199	119	170	2.20548	1.00058
LOC_Os01g49740	1521	1959	563	523	493	233	6.4058	20.4646
LOC_Os03g56070	173	297	437	1388	525	919	18.4229	6.26955
LOC_Os02g05530	117	306	145	133	83	46	3.07527	6.78836
LOC_Os05g26820	368	465	576	958	880	1185	17.9703	8.43835
LOC_Os06g51270	1285	1800	2208	5004	3282	4640	26.9714	11.3242
LOC_Os01g01280	342	319	285	183	175	122	4.75712	9.58987
LOC_Os04g34540	37	91	84	245	156	147	6.8368	2.6966
LOC_Os08g02490	10091	7637	3717	4003	3714	2736	60.51	124.02
LOC_Os12g43390	33	6	32	3	6	2	0.229483	1.76461
LOC_Os07g42610	102	234	86	88	49	37	2.11207	5.12804
LOC_Os01g51040	79	71	106	256	151	221	3.17222	1.34152
LOC_Os08g31630	23047	11460	7691	6645	7594	3892	80.9644	192.817
LOC_Os04g55440	91	20	64	37	10	18	0.293121	0.911293
LOC_Os03g29864	152	62	151	42	82	26	0.406185	1.06764
LOC_Os03g21730	1050	1581	2113	4733	3249	4686	42.8564	16.4797
LOC_Os02g52810	1285	1812	1538	3272	2817	3408	47.4285	23.0327
LOC_Os01g43440	48	217	156	461	354	491	10.9245	3.43537
LOC_Os04g01690	511	683	148	1591	902	2553	30.0544	7.29716
LOC_Os02g20870	83	92	102	272	142	231	3.5186	1.56293
LOC_Os07g41580	787	624	291	298	313	159	9.3302	20.7833
LOC_Os01g13430	959	1430	1426	3557	1954	2977	28.333	12.9815
LOC_Os06g49830	2	2	36	69	105	124	3.51766	0.52151
LOC_Os04g28870	86	114	32	30	30	33	0.547997	1.29629
LOC_Os01g16910	394	652	620	1427	1117	1089	31.9573	14.9155
LOC_Os08g06620	2175	1948	616	956	665	580	40.1888	85.7442
LOC_Os07g41630	821	1716	827	731	532	348	32.4803	67.8995
LOC_Os08g39150	947	372	566	405	291	268	4.53181	9.34168
LOC_Os02g41770	11	31	37	114	70	96	3.96081	1.1377
LOC_Os02g44730	19	58	56	272	182	122	3.6815	0.880473
LOC_Os06g03150	43	82	111	325	209	258	3.61962	1.12088
LOC_Os09g37060	84	263	215	825	396	450	12.3976	4.28202
LOC_Os02g30810	350	125	87	73	98	46	1.81463	4.79934
LOC_Os02g46860	2490	971	1129	720	548	437	20.176	56.8696
LOC_Os03g55770	362	241	1237	145	91	37	12.4021	98.5584
LOC_Os02g57280	18750	9713	17842	4572	5227	2930	100.051	389.243
LOC_Os12g19420	89	27	73	27	31	16	2.036	5.75576
LOC_Os06g41930	1969	649	1556	602	751	450	11.5519	28.4394
LOC_Os03g17760	1121	1641	2198	4261	2830	3807	84.3012	39.6497
LOC_Os02g52130	389	827	1132	2046	1715	2146	37.0681	15.2004
LOC_Os04g58960	457	668	674	1791	1290	1489	13.3837	5.36898
LOC_Os03g12730	291	493	962	1859	1577	2339	18.7384	5.87553
LOC_Os05g04830	159	376	139	91	77	44	1.95471	6.14267
LOC_Os03g05020	994	1596	1955	4385	2471	3689	33.5682	14.9322
LOC_Os11g36090	63	49	70	25	30	29	0.305006	0.677692
LOC_Os03g13450	83	50	8	14	8	16	0.286673	1.06794
LOC_Os03g59650	75	166	155	404	279	324	3.67882	1.46625
LOC_Os04g44740	0	8	6	133	53	15	0.614612	0.046806
LOC_Os01g52880	91	51	184	461	406	356	9.84147	2.84806
LOC_Os07g30690	51	286	146	617	396	471	3.54924	1.11822
LOC_Os01g68930	313	752	756	1591	1488	1529	38.276	15.2751
LOC_Os08g07740	230	231	126	48	70	45	1.15946	4.13027
LOC_Os07g22930	296	588	551	2421	806	1253	18.4562	6.19222
LOC_Os11g12620	316	950	1061	2342	1624	2422	18.1791	6.69636
LOC_Os05g39880	30	80	116	310	165	262	21.1506	6.72409
LOC_Os10g23090	50	101	71	179	170	238	5.11574	1.86847
LOC_Os03g62090	2880	4739	4437	9067	6741	8614	69.3165	34.4184
LOC_Os06g03720	162	302	418	919	635	1006	24.967	8.78327
LOC_Os04g03810	1672	3035	2668	7638	4237	6245	89.9905	37.0545
LOC_Os07g03150	46	100	186	448	246	444	6.66308	2.02558
LOC_Os02g57090	271	335	482	963	753	876	8.87905	3.859
LOC_Os08g02300	133	272	183	656	446	607	10.6218	3.59904
LOC_Os03g03720	13525	15796	5700	7228	5680	3944	107.599	221.843
LOC_Os05g27350	30	38	20	100	74	124	2.47883	0.695506
LOC_Os10g38800	41	187	207	578	365	631	7.33217	2.03581
LOC_Os01g72020	601	747	1243	2326	2027	2192	36.0976	14.7618
LOC_Os05g39850	373	535	908	2260	1205	1914	24.5288	8.71821
LOC_Os06g01810	38	52	77	186	135	130	4.3158	1.67991
LOC_Os11g05570	163	210	261	588	432	499	14.2221	6.10946
LOC_Os05g02350	30	36	39	86	101	73	2.07693	0.848185
LOC_Os02g21190	206	88	148	44	77	32	0.412576	2.30259
LOC_Os04g39110	1042	1971	2109	4520	3192	3597	188.503	89.1921
LOC_Os08g32500	306	462	685	1794	1175	1320	18.5869	6.62225
LOC_Os11g31570	21	21	28	86	63	60	1.40011	0.482889
LOC_Os04g23220	96	152	217	612	444	582	5.79702	1.69554
LOC_Os05g40010	10324	14586	4861	5152	4755	3062	121.177	272.073
LOC_Os03g14730	79350	86697	21842	25420	28392	18174	511.564	1289.68
LOC_Os01g74170	76	127	150	368	199	301	7.49464	3.13062
LOC_Os04g48390	391	563	523	1136	968	1043	13.6762	6.46477
LOC_Os10g27280	52	204	92	373	349	322	10.7768	3.42897
LOC_Os01g10580	1705	1613	1816	817	774	640	17.9037	42.3718
LOC_Os07g40150	385	748	1045	2661	1563	2014	34.2872	12.5362
LOC_Os09g31482	3254	1796	2383	948	888	922	22.5812	62.4438
LOC_Os06g45590	46	47	45	169	95	116	2.64021	0.976026
LOC_Os03g04950	31	120	205	590	319	344	5.80438	1.77762
LOC_Os03g04550	238	429	626	1720	683	1062	24.2631	9.65896
LOC_Os12g03350	39	26	27	6	10	10	0.373713	1.33497
LOC_Os12g41200	882	1837	2729	6191	3679	5713	34.963	12.7041
LOC_Os04g59440	3523	4551	492	951	656	355	20.523	87.633
LOC_Os11g31980	206	545	866	2010	1390	1949	32.4143	10.1998
LOC_Os04g33980	213	464	322	965	583	741	9.78128	4.25886
LOC_Os07g33224	24	39	47	160	104	138	4.42247	1.23795
LOC_Os03g37840	2280	459	534	385	662	212	5.27255	14.2485
LOC_Os09g36910	86	174	269	539	549	504	14.8937	5.14683
LOC_Os08g17160	372	996	913	2194	1734	2001	72.0537	27.8466
LOC_Os07g32170	109	440	436	1254	666	1018	21.8587	7.45429
LOC_Os01g27580	110	64	26	34	22	29	1.06815	2.52785
LOC_Os12g02290	85	222	259	697	664	885	27.2653	6.87809
LOC_Os12g36100	71	95	196	482	222	449	3.54231	1.17455
LOC_Os09g21510	95	183	252	778	316	562	7.9282	2.66805
LOC_Os01g20910	58	131	703	58	69	67	2.55495	13.018
LOC_Os06g15400	3837	11073	2755	4033	2440	2035	103.573	207.241
LOC_Os04g38740	51	107	90	338	205	212	5.79343	1.94354
LOC_Os08g07200	0	0	0	31	21	15	0.650583	0.0001
LOC_Os02g34760	91	136	170	343	275	271	6.81756	3.14555
LOC_Os08g27250	4	8	2	14	28	36	0.841606	0.127675
LOC_Os06g27590	127	269	296	652	635	498	32.8454	13.0342
LOC_Os03g44890	493	890	1205	3109	1878	2621	26.3084	9.28895
LOC_Os02g46970	162	437	96	158	75	77	1.57235	3.41738
LOC_Os11g37560	23	68	90	224	131	195	3.24932	1.10159
LOC_Os08g23780	571	720	1118	1970	1702	1991	29.6796	13.0564
LOC_Os04g12820	167	96	376	124	93	84	3.75501	8.85702
LOC_Os08g43730	265	490	641	1817	1028	1500	16.4234	5.46976
LOC_Os03g41280	35	33	60	149	80	150	1.65381	0.579505
LOC_Os04g59260	764	1029	1346	5533	3120	4761	105.712	25.5947
LOC_Os05g48580	117	415	548	1504	890	1101	39.1075	12.6293
LOC_Os04g42590	112	114	327	76	83	56	1.52833	4.28828
LOC_Os02g12150	99	48	153	52	50	26	7.09719	18.4936
LOC_Os10g27990	234	425	631	1351	838	1108	13.3217	5.45342
LOC_Os03g57220	16192	10433	8311	6257	6155	2648	92.5209	223.224
LOC_Os03g51970	323	525	585	1475	1042	1444	27.0923	9.9511
LOC_Os04g39670	26	69	80	241	122	155	5.98412	2.10668
LOC_Os05g11210	153	424	149	51	47	55	2.35942	10.5385
LOC_Os06g10280	317	721	599	1351	1059	1166	25.0899	11.5055
LOC_Os03g18600	8664	8088	2696	2441	1972	2729	69.294	180.616
LOC_Os07g23120	1161	6689	905	1617	918	603	32.956	86.5337
LOC_Os03g52300	72	219	164	529	414	421	18.8849	6.2743
LOC_Os01g43220	96	133	136	345	227	289	4.32919	1.86869
LOC_Os03g06510	861	1337	1210	2870	2240	2669	11.5455	5.08286
LOC_Os07g05820	10589	4774	7696	3794	4235	2264	70.6152	167.08
LOC_Os09g31210	61	86	76	206	163	199	4.04663	1.5797
LOC_Os10g33250	8	5	18	67	45	100	1.21	0.216884
LOC_Os05g39800	885	1226	601	172	189	116	2.4633	13.8723
LOC_Os01g48500	971	2500	1554	993	753	503	24.7706	55.9289
LOC_Os05g15230	469	679	241	258	229	140	4.77711	10.4287
LOC_Os05g13970	80	31	25	134	219	123	3.3935	0.959248
LOC_Os02g44080	10	14	14	98	78	27	2.14863	0.426455
LOC_Os06g03059	39	115	61	367	190	227	13.8367	3.74176
LOC_Os02g05620	156	247	295	671	533	626	9.13127	3.55455
LOC_Os06g22140	7976	4124	2792	2578	2406	1821	55.9528	124.274
LOC_Os06g08550	67	218	176	670	407	602	8.73715	2.38464
LOC_Os11g03580	196	44	177	53	46	41	1.62623	5.25052
LOC_Os04g30490	71	37	42	192	164	184	3.07021	0.867761
LOC_Os06g05790	172	97	100	71	54	39	1.02909	2.44332
LOC_Os03g58890	2009	1104	1133	359	527	378	13.5224	45.8363
LOC_Os03g17070	10084	16191	6897	6459	5535	3004	165.68	365.412
LOC_Os06g47970	1135	1045	453	439	532	295	15.4179	31.7202
LOC_Os09g26940	30	160	80	432	235	284	6.15154	1.70191
LOC_Os04g01710	37	85	75	557	123	317	8.32298	1.7097
LOC_Os08g14310	15	59	47	133	158	104	17.622	5.37226
LOC_Os04g37920	5068	2980	3644	2160	1951	1154	21.1789	49.2578
LOC_Os09g37500	34	60	105	283	146	238	10.8055	3.38786
LOC_Os06g01890	22	35	14	69	59	68	2.3956	0.814028
LOC_Os12g03410	53	115	129	323	173	342	3.96746	1.42165
LOC_Os03g17680	576	1927	662	440	478	233	26.5756	70.5305
LOC_Os10g25140	75	125	113	259	180	239	4.82243	2.23153
LOC_Os10g19080	53	89	14	11	17	7	0.358728	1.60318
LOC_Os07g30590	0	0	0	4	32	4	0.608808	0.0001
LOC_Os12g43720	98	179	197	587	388	516	5.83308	1.88636
LOC_Os02g52380	4959	3340	1498	1883	1840	1155	36.3796	73.29
LOC_Os06g13600	625	1567	1406	3512	2321	2926	44.4034	18.41
LOC_Os12g34108	129	306	100	389	416	1007	17.2044	4.52302
LOC_Os05g28450	25	98	80	48	22	13	2.17222	5.72813
LOC_Os03g15790	90	410	329	1249	686	840	16.5988	5.0135
LOC_Os10g35180	1038	1388	2239	4386	3351	4255	45.9218	18.5745
LOC_Os05g41580	3522	1451	3188	1337	1462	1070	12.6827	28.2941
LOC_Os04g42784	321	546	430	1027	715	927	8.46315	4.1037
LOC_Os12g19381	42881	79304	17045	26997	15390	10193	531.503	1384.44
LOC_Os10g19190	48	89	85	186	169	202	7.04779	2.78625
LOC_Os06g12210	6	20	22	149	69	93	14.1604	2.20342
LOC_Os08g06530	997	1174	610	540	440	319	15.1446	32.5051
LOC_Os06g36680	151	207	330	801	485	609	10.2969	3.9356
LOC_Os08g10300	768	325	723	328	282	233	3.12655	7.1956
LOC_Os11g06880	123	320	356	913	571	780	18.068	6.52463
LOC_Os01g64820	342	369	554	1417	761	1249	8.52346	3.27711
LOC_Os05g44190	269	487	541	912	913	1017	9.54544	4.38477
LOC_Os04g35420	199	248	343	787	472	705	5.89156	2.45184
LOC_Os09g24210	123	146	204	343	359	403	5.42629	2.36271
LOC_Os06g07210	565	602	820	1983	1038	1561	17.7867	8.04289
LOC_Os12g18770	489	833	965	2190	1442	1835	24.0538	10.3393
LOC_Os06g15330	6225	7163	3627	1593	2117	1454	31.6071	101.713
LOC_Os05g02810	38	77	62	209	135	204	4.39438	1.39536
LOC_Os07g36610	164	689	431	1941	1160	1586	20.1881	5.4313
LOC_Os07g49140	195	511	413	1035	730	876	10.1772	4.31082
LOC_Os06g15480	136	135	179	380	332	367	8.49834	3.62445
LOC_Os02g37654	223	454	81	64	24	24	0.830051	5.52926
LOC_Os12g04080	32	45	6	8	4	0	0.085318	0.617044
LOC_Os03g20450	471	744	1012	1891	1447	2302	16.2788	6.522
LOC_Os09g23220	176	340	608	1425	1173	1389	35.434	10.46
LOC_Os05g12450	91	36	111	27	20	22	0.511086	1.92947
LOC_Os05g37030	30	90	83	269	227	235	10.6576	2.95063
LOC_Os12g25490	315	546	140	67	60	36	1.46742	8.76204
LOC_Os05g37780	83	32	131	10	11	2	0.287705	3.56065
LOC_Os03g21419	41	57	62	140	123	151	1.57259	0.605106
LOC_Os09g38710	196	352	455	1646	901	1176	12.4591	3.50604
LOC_Os04g15800	171	470	453	1438	744	959	25.5164	9.14915
LOC_Os01g47280	2	8	4	18	25	33	1.10165	0.181765
LOC_Os03g03650	136	164	150	440	265	394	6.84754	2.82585
LOC_Os02g29980	12	10	21	70	28	58	2.30091	0.673198
LOC_Os03g02300	3199	2932	706	491	559	359	25.2808	119
LOC_Os12g41860	750	1148	1246	3221	1860	2463	29.2891	12.569
LOC_Os03g55776	2722	3208	13179	1838	2954	2334	105.481	305.559
LOC_Os04g42570	0	0	4	19	55	34	0.530361	0.018465
LOC_Os03g10880	1608	1637	1825	693	850	269	9.29142	27.4017
LOC_Os01g08550	76	43	86	341	230	218	4.85541	1.34816
LOC_Os02g08070	43	80	122	321	183	342	7.63102	2.26933
LOC_Os06g20150	1213	397	2089	382	616	219	11.7099	39.4743
LOC_Os02g01140	68	224	307	879	582	1097	24.6511	5.84943
LOC_Os04g57920	350	559	479	1168	763	975	9.20747	4.43484
LOC_Os08g10510	208	376	451	1129	536	883	16.6723	7.00609
LOC_Os05g33900	215	100	89	38	60	36	1.01005	3.11667
LOC_Os08g40690	454	270	2535	276	354	191	7.31634	33.1889
LOC_Os12g43830	89	205	178	437	348	350	11.719	4.90577
LOC_Os05g49100	2807	2182	819	930	753	515	16.1915	42.8881
LOC_Os07g39320	12	29	74	196	128	137	4.88966	1.32361
LOC_Os08g03670	335	418	447	967	802	950	12.8246	5.709
LOC_Os04g46060	46	88	64	236	169	198	6.21385	2.02485
LOC_Os02g53400	1063	962	1410	680	448	441	22.462	52.0071
LOC_Os05g50815	24	19	36	9	8	0	0.216607	1.14318
LOC_Os01g45570	8	4	44	106	99	87	3.10209	0.665165
LOC_Os03g52660	7468	6924	2176	2429	2323	1267	40.8563	111.591
LOC_Os03g42420	8	0	6	23	28	39	0.800454	0.127148
LOC_Os05g34320	515	1372	1152	2904	1855	2608	37.2432	15.9342
LOC_Os07g35790	2309	838	1221	811	697	631	11.4954	24.4464
LOC_Os01g19990	24	56	79	224	92	203	6.92505	2.19453
LOC_Os03g03750	28	9	54	12	6	9	1.10545	4.43354
LOC_Os09g34140	1273	1520	754	624	719	343	24.5323	51.6022
LOC_Os12g31460	643	1150	507	508	301	246	13.1231	28.6482
LOC_Os01g03180	48	41	53	132	104	108	2.67639	1.14071
LOC_Os09g37270	234	377	568	1299	882	1007	16.1787	6.23172
LOC_Os10g41020	4370	2148	507	944	840	691	10.9131	30.6782
LOC_Os02g58150	2754	1478	3849	1330	1691	1068	32.9832	69.6558
LOC_Os07g39820	124	256	312	816	709	1029	11.7498	3.20163
LOC_Os01g34610	155	211	224	501	364	430	8.59986	4.02043
LOC_Os04g33870	57	92	77	235	364	292	8.80385	2.17947
LOC_Os09g36820	23	29	50	208	81	136	3.43887	0.877921
LOC_Os01g22980	623	64	373	67	110	61	1.31039	6.25436
LOC_Os11g17380	58	51	57	32	15	14	0.338782	0.998863
LOC_Os02g33790	193	606	374	1424	889	984	48.9139	17.3057
LOC_Os12g01220	108	197	217	584	288	403	4.26694	1.80885
LOC_Os05g15880	43	70	184	538	639	264	14.8778	3.37486
LOC_Os11g19290	256	585	102	160	152	84	3.44673	7.81206
LOC_Os01g69290	481	1219	1563	4531	2078	3379	66.9108	22.8253
LOC_Os03g07450	469	852	775	1809	1097	1614	30.7678	14.3837
LOC_Os11g20689	248	294	323	640	520	620	16.7658	8.26624
LOC_Os04g54240	1449	868	495	244	138	162	7.85241	41.2963
LOC_Os01g37920	10780	16149	6391	6609	6084	3705	556.159	1114.5
LOC_Os11g37970	67	37	89	245	231	248	13.1423	3.6767
LOC_Os10g12050	709	751	178	120	91	109	2.09216	10.7494
LOC_Os04g24478	3	0	0	36	6	22	1.07044	0.0532903
LOC_Os01g04950	14733	9502	6790	5334	5486	3864	67.1815	144.606
LOC_Os08g28170	193	210	347	731	550	654	14.1234	5.71874
LOC_Os02g07030	71	24	118	304	251	275	7.01884	1.85296
LOC_Os02g42910	54	28	72	143	133	173	1.00986	0.35962
LOC_Os06g28194	1389	375	1600	264	330	238	4.72237	20.6777
LOC_Os11g40830	383	329	189	1020	674	451	7.73833	3.33946
LOC_Os06g47830	106	118	123	319	235	253	5.88881	2.58669
LOC_Os07g18560	4	19	38	112	72	104	2.21395	0.498132
LOC_Os04g52600	10224	4528	4156	3699	2869	2183	30.1302	67.5835
LOC_Os06g04250	247	959	884	2326	1806	2326	51.335	16.5899
LOC_Os01g52100	291	555	651	1620	1247	1506	37.6078	13.1407
LOC_Os07g40480	270	373	782	2060	1133	1607	23.045	7.33798
LOC_Os04g45720	288	760	716	2491	1348	2033	34.7398	10.5926
LOC_Os05g50410	18	14	17	48	51	69	0.910608	0.258349
LOC_Os01g07890	162	287	67	48	76	46	2.86915	8.19276
LOC_Os10g28060	251	643	1047	2268	1730	2309	42.184	13.4858
LOC_Os04g39470	84	40	45	34	20	25	0.660671	1.48226
LOC_Os07g37280	298	104	8	13	10	2	0.565895	10.4054
LOC_Os01g49200	310	818	1019	3102	1267	2034	30.3255	10.6871
LOC_Os12g33946	34	43	20	67	83	163	2.57128	0.723466
LOC_Os08g30210	340	431	113	141	141	63	2.9694	7.51154
LOC_Os03g55260	91	216	175	498	268	414	7.43473	3.04066
LOC_Os10g21240	326	101	239	117	87	104	2.47791	5.65168
LOC_Os04g56850	133	281	416	1034	730	993	8.86536	2.76071
LOC_Os03g13520	4214	1276	795	644	867	704	15.1596	42.8367
LOC_Os01g38190	137	92	42	36	42	41	0.944833	2.12482
LOC_Os02g26810	25065	16124	3944	6367	4936	4909	99.4066	271.431
LOC_Os10g40810	583	1182	1421	4370	2127	4411	78.8384	23.4665
LOC_Os01g61380	335	582	606	1464	950	1174	24.8994	10.812
LOC_Os10g20650	165	227	293	880	572	669	15.3077	5.13677
LOC_Os05g10830	115	53	121	58	42	33	1.68864	4.03724
LOC_Os04g42020	4775	4782	3241	2400	2584	1220	52.9202	111.257
LOC_Os03g46310	183	319	290	675	562	546	22.6668	10.1782
LOC_Os02g51320	129	513	475	1877	1341	1430	52.9857	12.9118
LOC_Os04g31670	19	60	61	163	115	134	14.2922	4.9282
LOC_Os10g39130	9763	5324	5923	3504	3838	2787	74.2997	157.872
LOC_Os01g72950	2346	3474	1458	1349	1190	639	44.2998	101.1
LOC_Os02g21350	81	84	13	19	25	8	0.868767	2.92035
LOC_Os07g35380	725	184	319	170	223	101	2.6707	7.01112
LOC_Os02g12690	0	2	6	65	15	55	0.858568	0.0533293
LOC_Os07g47490	315	248	346	731	581	647	6.21357	3.0016
LOC_Os07g48030	8	7	3	72	31	59	1.43015	0.145634
LOC_Os09g18159	101	64	83	28	43	24	0.402712	1.08993
LOC_Os02g52490	54	212	172	476	421	429	9.55196	3.11939
LOC_Os02g32060	3902	2428	1215	1304	1119	804	27.8748	65.8601
LOC_Os03g08620	142	275	272	774	378	615	15.1095	6.01322
LOC_Os03g05070	16	6	4	88	27	44	0.993451	0.171871
LOC_Os04g04330	12	20	149	299	190	417	2.75673	0.605695
LOC_Os03g49630	1625	1166	824	628	582	227	7.61731	19.9405
LOC_Os09g28520	190	385	341	682	795	632	17.771	7.71124
LOC_Os01g53100	276	138	78	75	82	40	5.33266	13.6178
LOC_Os04g51510	0	7	2	34	25	17	1.12347	0.117052
LOC_Os09g09930	71	36	50	152	153	136	4.01173	1.46641
LOC_Os04g40040	2487	2701	2696	5868	5219	6146	72.3113	33.2579
LOC_Os01g07480	47	25	88	213	158	190	5.24474	1.60559
LOC_Os03g37290	22	25	27	118	71	75	1.66798	0.486121
LOC_Os11g07912	267	454	447	1100	970	994	17.4081	6.70725
LOC_Os03g36160	20	39	10	5	4	2	0.141796	0.892835
LOC_Os02g55570	135	144	153	454	224	298	6.00441	2.7601
LOC_Os04g31050	102	186	178	552	321	329	9.59756	3.84993
LOC_Os08g03020	213	192	692	151	156	147	2.29615	6.03727
LOC_Os09g33580	311	764	879	2198	1639	1499	45.5309	17.377
LOC_Os02g17330	1929	1589	1482	644	541	445	11.1679	35.157
LOC_Os03g19270	724	935	1856	691	685	452	21.2272	44.4149
LOC_Os01g70850	111	65	86	402	825	100	13.5251	2.61991
LOC_Os12g44340	561	864	919	2009	1410	1728	26.8372	12.4651
LOC_Os05g18750	26	85	68	238	141	209	7.071	2.14516
LOC_Os06g19970	37	96	54	41	16	21	0.721678	1.7798
LOC_Os04g49670	497	418	112	195	141	162	14.4513	28.9584
LOC_Os04g42120	27	77	76	194	165	149	3.20509	1.15371
LOC_Os01g49730	115	75	43	39	45	15	1.30265	3.19136
LOC_Os09g28300	185	300	583	1289	969	1188	14.7095	4.78182
LOC_Os03g15180	74	65	80	219	156	201	3.39882	1.32154
LOC_Os08g41820	1815	634	1079	589	688	429	9.15093	19.8424
ChrSy.fgenesh.gene.83	331	466	272	144	110	63	3.50192	12.0927
ChrSy.fgenesh.gene.82	1220	673	752	484	359	283	11.931	29.3441
LOC_Os05g41390	255	532	829	2445	927	1435	27.032	9.77005
LOC_Os02g03940	253	310	294	945	398	696	12.1184	5.21739
LOC_Os05g36360	17067	13104	9239	7778	7458	4079	143.063	299.121
LOC_Os05g46550	731	1244	987	2452	1603	2127	39.1587	18.7839
LOC_Os03g07790	138	251	367	747	563	622	17.2662	7.03576
LOC_Os02g08270	893	2810	3412	7982	7298	4830	179.824	66.5161
LOC_Os04g52684	86	66	31	30	23	8	2.31873	7.28086
LOC_Os10g09990	1637	1863	644	597	652	212	9.75059	27.7138
LOC_Os05g08460	6	5	9	37	32	22	0.774302	0.170915
LOC_Os09g37700	157	210	277	613	477	599	11.1182	4.34743
LOC_Os06g32160	1	1	23	447	390	170	13.8756	0.395618
LOC_Os04g39380	717	370	333	240	243	98	10.6784	27.3529
LOC_Os02g46930	14475	5816	3570	4384	4469	3101	65.0469	131.688
LOC_Os05g07810	312	193	486	68	62	21	1.69419	12.4399
LOC_Os04g41280	130	247	449	1174	619	843	12.2377	4.10145
LOC_Os04g41130	538	247	166	170	176	101	1.57155	3.42335
LOC_Os12g36170	158	206	246	880	319	504	4.93071	1.86611
LOC_Os06g01490	483	833	917	2453	1598	2074	31.25	11.6546
LOC_Os01g47820	85	71	56	34	29	38	0.512236	1.07296
LOC_Os02g49420	25	78	81	215	169	143	5.06788	1.81661
LOC_Os07g05040	473	598	816	297	191	200	8.48622	24.5067
LOC_Os05g46395	322	138	173	141	88	75	8.69638	19.2851
LOC_Os07g24830	73	48	75	423	586	113	20.1588	3.78102
LOC_Os08g36380	11	34	32	107	64	69	3.25385	1.07062
LOC_Os03g48610	64	123	86	233	176	221	4.19376	1.79071
LOC_Os01g58680	332	506	382	1104	709	890	16.5102	7.47455
LOC_Os02g26794	868	566	236	200	237	139	10.5247	30.3598
LOC_Os06g03120	56	208	145	855	423	423	13.796	3.38056
LOC_Os04g22660	265	152	196	76	116	40	5.23001	14.5311
LOC_Os05g38570	1091	899	330	349	356	216	4.84952	12.1307
LOC_Os02g39930	3499	7765	1729	2262	1849	933	62.2537	155.459
LOC_Os03g39650	4	6	14	44	22	45	0.830492	0.190298
LOC_Os10g02490	1016	333	913	372	372	244	7.0877	17.4771
LOC_Os11g43410	22	12	21	71	53	50	0.820833	0.275325
LOC_Os07g36930	103	63	70	220	154	238	4.73441	1.84327
LOC_Os01g03740	1355	1368	540	563	564	372	5.74564	12.338
LOC_Os10g31780	71	139	188	443	413	313	18.1126	6.41877
LOC_Os07g06570	18	47	89	167	161	159	4.40079	1.46143
LOC_Os12g05200	12	26	21	74	59	100	2.79747	0.685938
LOC_Os01g42960	423	926	1221	2571	1687	2461	29.1511	11.4664
LOC_Os07g02330	802	1615	4040	1187	1201	603	24.6283	58.6576
LOC_Os08g38310	176	195	250	650	331	461	4.50368	2.02797
LOC_Os07g23110	314	469	499	1042	842	981	10.6596	4.8365
LOC_Os05g14590	332	429	549	1506	851	1330	15.3126	5.60937
LOC_Os03g13400	49	139	127	262	257	280	5.72351	2.24345
LOC_Os01g13690	777	1464	476	443	414	339	7.59374	16.5403
LOC_Os02g35090	4148	7169	1707	2619	1916	1123	36.2571	81.6935
LOC_Os01g33080	121	220	280	689	520	616	8.89457	3.1091
LOC_Os02g43710	61	94	67	200	138	166	5.88975	2.58598
LOC_Os03g39710	1971	3360	990	1140	1020	776	19.0221	39.4672
LOC_Os08g39660	2375	1106	297	443	445	361	9.1834	27.4262
LOC_Os01g04170	192	576	367	1336	885	862	36.3399	13.3651
LOC_Os06g14540	739	1771	1657	4976	3054	3311	65.7285	24.7855
LOC_Os02g58220	176	326	414	1079	563	785	22.131	8.70903
LOC_Os08g32930	3109	1369	2596	873	993	745	33.3785	94.7995
LOC_Os03g59090	1883	568	1690	650	863	436	27.5266	62.7701
LOC_Os03g62040	102	85	64	20	41	4	0.29765	1.20481
LOC_Os06g03080	93	282	230	1164	715	606	17.1399	4.2891
LOC_Os01g57610	63	105	117	332	312	398	4.84288	1.32398
LOC_Os11g37100	168	257	395	960	502	801	11.441	4.34142
LOC_Os02g10020	114	227	211	871	387	517	14.0798	4.52615
LOC_Os02g12750	145	473	424	1095	699	1021	27.2495	10.1007
LOC_Os01g39134	282	256	488	975	716	817	17.0794	7.3809
LOC_Os12g15680	131	30	31	405	817	125	8.03269	1.18848
LOC_Os08g42350	240	776	649	1821	1182	1651	36.5684	13.0584
LOC_Os08g08980	76	48	152	395	301	359	13.2365	3.72125
LOC_Os08g02370	309	560	436	944	881	907	22.2423	10.5406
LOC_Os07g49070	4	7	11	65	31	32	0.708737	0.124907
LOC_Os11g35050	233	432	490	966	858	1027	12.3753	4.99764
LOC_Os06g45630	251	201	72	90	89	54	0.733914	1.64587
LOC_Os06g44320	107	333	198	639	420	606	17.1181	6.36998
LOC_Os02g38260	9	27	14	74	84	71	1.30467	0.268874
LOC_Os05g02040	227	218	398	997	556	765	8.28038	3.19441
LOC_Os04g43070	10402	4972	6471	4039	4687	2300	53.8552	111.855
LOC_Os01g61620	596	702	638	1754	1094	1201	17.5963	8.62737
LOC_Os07g01860	304	590	868	1756	1431	2074	16.5788	5.67316
LOC_Os11g15040	593	337	3977	314	310	283	7.67705	47.5243
LOC_Os02g01540	40	61	35	169	81	101	4.2285	1.62605
LOC_Os04g38810	157	426	591	1611	917	1181	16.3275	5.42705
LOC_Os03g57520	1528	1431	187	292	254	102	15.1665	73.1052
LOC_Os02g39130	16	31	6	0	4	0	0.0536087	0.650161
LOC_Os12g37530	2561	1909	2255	1326	856	851	15.5818	35.8984
LOC_Os03g36560	132	193	256	674	855	692	18.4771	4.93985
LOC_Os10g28660	11	19	23	113	88	79	1.17228	0.228925
LOC_Os07g32630	629	1766	205	284	129	74	2.84485	14.8465
LOC_Os01g45914	5670	4672	1165	1098	1321	944	54.2602	179.247
LOC_Os03g20350	71	232	218	564	400	407	12.829	4.97179
LOC_Os06g07220	198	325	715	2192	1836	2306	72.9974	15.0537
LOC_Os04g50730	63	80	98	210	169	181	2.78766	1.22519
LOC_Os12g10670	28	60	149	353	211	299	2.99884	0.888202
LOC_Os03g56280	6654	5329	4098	3049	2681	1562	56.6024	128.644
LOC_Os02g10400	46	63	69	192	108	158	3.8774	1.54191
LOC_Os01g17402	15	14	37	115	71	79	1.84588	0.459245
LOC_Os08g44750	119	151	473	1462	1119	1302	29.5014	6.12822
LOC_Os01g54570	38	167	131	490	217	324	12.7344	4.20237
LOC_Os10g31540	2	0	6	87	126	57	3.6571	0.122227
LOC_Os12g32620	196	386	410	885	594	746	26.7432	12.1665
LOC_Os04g28820	53	72	121	340	204	274	1.59902	0.504658
LOC_Os07g48660	17	8	24	92	96	82	2.63592	0.498812
LOC_Os01g15480	252	316	511	1494	618	1016	7.9005	2.90422
LOC_Os02g30850	34	116	156	434	312	373	12.8914	3.64652
LOC_Os11g01439	2488	801	2076	880	1135	509	9.45326	21.6713
LOC_Os05g50160	45	146	121	436	242	386	10.6155	3.1094
LOC_Os04g44320	19771	9908	4976	4449	4473	2902	56.007	165.662
LOC_Os07g42140	0	7	3	15	26	33	0.883848	0.100597
LOC_Os02g50174	8676	5328	3680	2934	3706	2204	68.7338	138.473
LOC_Os07g30110	107	221	180	516	292	336	11.0975	5.01096
LOC_Os09g28880	55	304	201	745	475	555	5.95695	1.85554
LOC_Os01g55950	1669	1231	1332	590	490	285	13.07	42.6066
LOC_Os11g43140	125	191	174	440	329	396	3.0851	1.30607
LOC_Os10g33900	125	281	511	1410	781	1211	31.0364	8.85162
LOC_Os05g07280	61	149	148	428	202	361	4.52022	1.65709
LOC_Os10g28360	2014	948	987	686	809	417	20.3202	43.4806
LOC_Os05g09280	1504	2270	820	509	499	338	8.17774	27.2042
LOC_Os03g19670	253	670	511	1384	826	1160	23.5718	10.2315
LOC_Os03g14040	1086	1490	473	696	392	347	16.7397	35.1462
LOC_Os04g52250	158	25	37	10	30	19	0.838458	3.20417
LOC_Os03g56270	930	2092	2610	6446	3824	5561	54.2545	19.9959
LOC_Os03g46200	306	312	1139	254	254	102	8.3966	27.3497
LOC_Os07g33220	123	235	225	521	341	441	9.19077	4.16114
LOC_Os10g03100	82	112	65	270	197	184	3.10603	1.23159
LOC_Os02g14440	18569	3045	6382	538	3141	1142	46.8017	273.923
LOC_Os04g29580	61	28	74	18	33	12	0.302835	0.845761
LOC_Os03g58750	4370	2870	1783	1534	1633	1328	37.3929	74.8716
LOC_Os11g27730	3093	2358	3305	961	1129	632	17.1684	57.9095
LOC_Os04g30720	108	225	274	808	358	482	7.59415	2.94294
LOC_Os02g47180	942	1090	1619	4367	1975	3164	44.0122	17.8317
LOC_Os04g43230	103	179	314	783	383	633	12.6499	4.45234
LOC_Os05g51190	217	280	405	867	550	733	8.05967	3.48724
LOC_Os03g05700	8	6	6	50	136	8	3.85948	0.39175
LOC_Os03g15550	103	85	204	414	315	427	5.77543	2.06668
LOC_Os04g33560	141	309	411	926	736	734	31.619	11.7925
LOC_Os07g40974	697	156	227	113	145	84	3.29055	11.0212
LOC_Os12g27470	18	16	12	72	55	78	3.61022	0.795287
LOC_Os12g31370	18	39	28	138	75	103	2.60906	0.697043
LOC_Os03g24930	616	425	3198	356	542	215	7.23743	31.3452
LOC_Os06g21140	713	171	219	119	109	76	4.32271	16.4693
LOC_Os10g22600	31	240	12	28	6	14	0.413844	2.282
LOC_Os01g68570	220	556	502	1411	949	973	48.5944	19.0047
LOC_Os08g01170	558	890	291	349	266	182	10.5645	22.668
LOC_Os06g24070	5138	2979	4313	2677	2434	1349	39.1331	80.0682
LOC_Os05g46950	253	496	482	976	860	809	28.8045	13.6002
LOC_Os04g09800	54	63	106	420	203	282	3.2247	0.842793
LOC_Os06g06230	535	96	179	87	126	34	5.18326	18.2203
LOC_Os04g42800	207	134	159	79	108	50	2.07725	4.60738
LOC_Os03g39110	850	891	388	318	313	108	5.5766	16.3579
LOC_Os03g38640	42	200	149	708	454	522	16.0124	3.70476
LOC_Os10g40700	44	115	130	465	299	300	10.1394	2.86611
LOC_Os12g02540	65	106	92	267	201	295	3.61243	1.23569
LOC_Os06g20370	1657	2548	3534	6867	4785	6628	95.6438	41.7367
LOC_Os05g01610	100	179	205	540	344	663	7.04657	2.20472
LOC_Os06g46990	160	316	356	1233	562	718	15.604	5.42217
LOC_Os03g10800	292	700	727	1926	1195	1973	18.926	6.42931
LOC_Os10g02814	139	296	349	975	575	821	17.087	5.72835
LOC_Os06g41450	3178	1893	1115	765	1094	676	28.9208	70.1909
LOC_Os06g01250	1296	2779	572	667	290	187	5.97582	24.205
LOC_Os06g44970	4	8	10	104	72	56	1.13783	0.114358
LOC_Os02g56610	63	71	175	355	264	396	7.97791	2.55969
LOC_Os04g09580	240	391	144	110	99	96	0.573895	1.40282
LOC_Os08g31410	3562	1444	1068	962	1246	834	14.7751	29.8929
LOC_Os07g25060	7	0	5	44	22	20	3.86069	0.588613
LOC_Os01g58194	505	1435	384	475	349	238	7.90533	16.6958
LOC_Os01g56680	14199	25668	11382	9988	8377	4760	200.789	449.434
LOC_Os10g42230	1107	1977	1491	4932	2229	3190	65.8831	29.5891
LOC_Os10g15300	468	1391	327	436	303	173	12.4946	29.0585
LOC_Os01g67410	0	0	8	54	42	45	0.621268	0.040999
LOC_Os09g31130	840	723	1163	2246	2863	1775	32.1047	13.2908
LOC_Os08g10010	234	500	661	1572	1320	1728	36.2125	11.1374
LOC_Os05g05140	1025	394	380	361	280	195	5.25596	11.8983
LOC_Os04g45980	366	459	347	253	177	154	15.737	32.2621
LOC_Os10g40510	70	182	249	805	977	839	40.008	7.80611
LOC_Os03g51230	792	1010	1354	2918	1654	2513	27.2114	12.4986
LOC_Os03g28170	377	500	126	138	83	37	3.65244	14.4287
LOC_Os12g05380	128	43	76	42	49	19	0.841457	2.04333
LOC_Os10g27470	24	20	27	77	61	79	1.18488	0.392815
LOC_Os07g38060	487	933	829	1982	1226	1763	22.7244	10.3473
LOC_Os10g04180	176	220	285	598	511	503	5.48325	2.39332
LOC_Os06g37080	800	971	962	2626	1709	2357	39.0437	16.1694
LOC_Os09g36300	94147	42537	31527	30513	28468	21497	296.639	629.346
LOC_Os02g37070	35	21	23	100	159	79	5.4569	1.2939
LOC_Os10g35580	191	447	560	1923	822	1316	35.587	11.0005
LOC_Os03g61150	543	797	2226	644	567	465	18.077	42.8004
LOC_Os01g57240	16084	9596	3662	4717	4110	2324	70.8368	188.785
LOC_Os03g59240	864	2436	2715	6912	4531	5286	99.6482	36.8969
LOC_Os03g06980	393	968	1021	2772	1383	1820	51.3279	21.2226
LOC_Os02g08330	41	67	57	136	143	112	2.19406	0.931466
LOC_Os01g70220	94	143	217	590	290	404	6.47974	2.42571
LOC_Os06g43220	25	98	212	540	306	395	7.49429	2.18331
LOC_Os03g59430	100	358	143	131	75	67	1.19736	2.6001
LOC_Os05g23924	73	278	287	867	434	775	12.9153	4.01912
LOC_Os02g36030	10	23	16	42	172	28	1.72719	0.346107
LOC_Os03g13370	192	273	304	698	450	527	7.80833	3.6942
LOC_Os01g55150	319	438	342	981	561	701	23.9346	11.891
LOC_Os05g15770	3642	7387	5122	14545	14050	9225	348.71	149.664
LOC_Os07g02060	2	12	10	42	30	37	1.05669	0.222381
LOC_Os01g12250	19	25	37	116	41	120	2.31178	0.693316
LOC_Os05g43576	137	137	186	423	272	326	8.43928	3.96794
LOC_Os02g13510	4641	1635	3628	1140	1214	797	9.45941	31.6152
LOC_Os10g25550	4000	2007	938	1327	1012	718	24.7482	57.3454
LOC_Os07g38230	1353	1500	1583	807	847	572	27.6377	56.6395
LOC_Os01g42070	248	348	495	1516	712	963	14.7324	5.34311
LOC_Os09g11440	36	67	112	327	135	239	4.35949	1.42109
LOC_Os08g03350	64491	31792	18011	21369	21240	14725	371.039	747.3
LOC_Os02g09740	290	603	710	1552	1039	1334	16.6694	6.99021
LOC_Os01g73580	897	319	669	222	299	141	3.69019	11.1653
LOC_Os11g29150	25	53	33	119	102	117	2.30854	0.735725
LOC_Os03g32230	3442	2607	8318	1892	2086	2093	68.7246	173.78
LOC_Os12g06980	418	705	778	1889	1142	1401	6.90963	3.0605
LOC_Os05g22990	172	272	314	756	388	613	6.85376	3.04251
LOC_Os10g38860	83	154	203	389	350	512	8.09768	2.86091
LOC_Os06g39080	34	21	41	12	4	13	0.235649	0.82345
LOC_Os01g62870	19154	6777	5857	4552	4388	2470	92.4318	267.569
LOC_Os07g30970	12158	14515	6339	5963	5127	3423	175.562	397.483
LOC_Os03g51610	5609	3526	2247	2051	2262	1405	26.1505	52.5602
LOC_Os03g16860	122221	71522	21075	38095	29368	21898	484.682	1165.34
LOC_Os01g52514	28	130	147	505	437	300	11.413	2.91276
LOC_Os03g56050	72	85	141	357	312	399	6.21773	1.7863
LOC_Os02g15760	6	29	21	67	61	86	2.14452	0.538428
LOC_Os10g08780	120	409	326	986	811	640	45.0128	15.966
LOC_Os02g47810	9616	16324	4379	3621	3205	1651	55.7712	194.964
LOC_Os05g25650	1163	767	279	449	346	224	41.0756	90.0376
LOC_Os04g35210	337	764	633	1530	1004	1324	12.4841	5.61997
LOC_Os01g72710	166	282	216	732	390	471	10.3538	4.3958
LOC_Os03g22970	19	34	12	5	9	5	0.135977	0.442467
LOC_Os01g03630	7	0	0	58	34	48	0.828552	0.0385063
LOC_Os12g12390	121	55	107	32	55	38	3.46597	8.1313
LOC_Os05g08450	95	159	106	376	193	350	6.73113	2.60201
LOC_Os12g42400	92	253	281	825	455	618	13.3881	4.57458
LOC_Os07g43540	90	106	103	269	171	214	7.31836	3.39883
LOC_Os02g44040	16	16	31	96	85	49	1.86327	0.547826
LOC_Os08g40170	628	1413	1434	4413	1941	2867	84.1213	32.8441
LOC_Os06g18880	4	5	7	33	43	12	0.371573	0.067267
LOC_Os05g07820	210	700	441	1243	981	1173	12.897	5.00459
LOC_Os03g08170	942	543	314	281	303	169	4.54487	11.013
LOC_Os07g05010	2936	994	2381	572	976	783	13.4291	37.2426
LOC_Os01g53560	63	71	65	228	117	200	3.47871	1.27497
LOC_Os10g33370	500	1261	1390	3189	2159	3584	31.2982	11.1019
LOC_Os08g06600	68	106	160	320	234	266	5.76702	2.44361
LOC_Os03g58580	17967	11713	4120	4024	5346	3695	69.2954	175.004
LOC_Os01g65420	55	177	260	574	461	599	16.5316	5.12446
LOC_Os06g14780	10209	6478	3206	3337	3633	2552	69.8011	145.113
LOC_Os12g12150	44	21	29	10	11	11	0.123326	0.372172
LOC_Os03g38350	7062	3895	2246	1947	3158	1439	100.426	202.86
LOC_Os03g46860	40	73	121	793	296	845	14.6849	1.8372
LOC_Os01g18170	531	1267	532	2206	1748	1837	54.5332	21.117
LOC_Os01g50480	6	48	4	4	2	0	0.0556843	0.543008
LOC_Os03g01014	1526	906	980	638	504	388	9.2104	21.4192
LOC_Os12g04000	21	69	83	307	165	272	5.98417	1.41551
LOC_Os06g36310	739	205	308	104	271	127	3.44558	8.74087
LOC_Os03g48570	4	6	9	46	35	35	1.76864	0.287132
LOC_Os04g55620	343	819	1012	2380	1546	2479	29.907	10.3367
LOC_Os01g54810	148	267	285	872	446	518	12.7155	5.05931
LOC_Os03g63660	176	250	435	771	592	756	12.5914	5.34145
LOC_Os11g09130	37	62	85	187	140	158	3.07128	1.20702
LOC_Os06g31930	7	0	52	899	675	350	27.1294	0.995948
LOC_Os06g05380	1172	583	344	300	333	246	6.8205	16.3229
LOC_Os01g07212	66	77	100	213	194	159	4.17011	1.85644
LOC_Os02g37700	219	376	56	86	43	6	0.977739	4.88825
LOC_Os01g62290	5567	2793	436	1193	514	756	11.2979	40.288
LOC_Os03g45850	363	277	755	86	99	55	7.19884	45.7825
LOC_Os01g08150	212	386	561	1952	752	1262	16.9941	5.27901
LOC_Os01g72205	265	279	231	98	88	105	4.96012	13.1384
LOC_Os04g39610	484	765	1238	2059	1684	2453	23.9077	9.86175
LOC_Os06g50130	963	1660	580	523	572	290	15.7559	35.5687
LOC_Os01g24790	214	279	58	121	79	44	1.6406	3.70283
LOC_Os04g51090	84	152	113	253	243	287	1.21474	0.53035
LOC_Os07g01760	12061	4943	6745	4063	3757	2076	82.0737	208.51
LOC_Os03g18970	773	913	911	1963	1797	1804	34.0087	16.0648
LOC_Os11g47970	15591	19752	5613	7445	5629	3323	139.676	345.738
LOC_Os01g44970	220	724	412	1366	902	1336	20.5156	7.46405
LOC_Os03g61010	329	700	878	1958	1326	1659	29.5495	11.7597
LOC_Os02g58210	83	107	120	297	166	270	2.61254	1.12361
LOC_Os04g54300	2485	1472	159	223	133	50	7.09246	74.2898
LOC_Os02g41610	32	38	84	195	141	177	2.06715	0.65592
LOC_Os03g11600	74	177	190	415	306	417	13.9249	5.4175
LOC_Os12g10330	39	50	55	149	112	97	1.85361	0.76826
LOC_Os06g37450	7225	8618	3145	2163	3144	2332	53.4768	126.97
LOC_Os02g50820	844	1488	1662	3660	2748	3337	48.7227	20.3608
LOC_Os01g10140	139	88	237	399	392	516	7.79546	2.87697
LOC_Os04g33600	1372	1665	604	385	394	318	8.51716	27.4014
LOC_Os12g02370	934	1838	377	412	257	259	8.91961	28.9974
LOC_Os04g31760	100	54	243	11	42	14	1.0747	6.96945
LOC_Os02g10630	31	46	54	113	130	130	1.17294	0.414402
LOC_Os07g49000	45	128	224	553	333	617	7.25397	1.99217
LOC_Os06g44310	215	756	572	1699	988	1320	39.6056	15.2523
LOC_Os10g39020	3994	3894	1359	1615	1314	838	16.2811	39.8534
LOC_Os11g37670	304	856	1325	2695	2044	2269	36.0789	13.3977
LOC_Os01g23850	63	150	157	412	301	307	6.56894	2.43449
LOC_Os05g02070	12298	50274	53558	165624	139773	115864	6310.84	1796.23
LOC_Os06g48750	6052	8573	6649	13262	11662	27268	353.85	137.221
LOC_Os11g46070	53	44	56	123	97	146	1.30975	0.548602
LOC_Os03g60370	691	754	901	1732	1418	1687	29.0745	14.3799
LOC_Os03g04560	88	33	83	39	30	15	0.286405	0.772231
LOC_Os08g34380	285	467	696	1711	1234	1513	19.5383	6.60912
LOC_Os03g14750	507	381	154	123	72	50	1.25378	5.48736
LOC_Os01g74152	169	239	217	557	307	467	12.4148	5.90613
LOC_Os12g01830	126	118	167	427	394	295	10.6043	4.09278
LOC_Os10g20230	64	112	75	251	175	245	3.87481	1.42087
LOC_Os05g38480	265	464	624	1792	821	1229	20.5275	7.60501
LOC_Os01g73310	1907	3387	3259	7649	5109	5712	138.696	65.6395
LOC_Os10g02480	2449	1496	2760	922	1245	485	24.5253	66.356
LOC_Os05g33130	206	95	105	750	719	536	18.3668	3.82885
LOC_Os03g25110	114	223	221	505	384	395	9.69996	4.29182
LOC_Os03g06940	1930	3809	3808	7803	7214	7707	84.5094	35.7393
LOC_Os01g08670	465	525	118	159	170	126	6.89758	16.1141
LOC_Os05g32270	451	946	864	2409	1391	1797	52.1159	21.3977
LOC_Os11g45710	28	132	65	156	653	776	6.31778	0.895402
LOC_Os01g70130	7539	3145	2441	2452	2435	1920	42.014	88.3055
LOC_Os01g62860	186	421	303	769	577	701	18.3524	8.0669
LOC_Os07g16364	218	184	102	114	83	44	2.23186	4.80723
LOC_Os09g36930	3163	3636	1356	456	1139	323	17.8918	73.7762
LOC_Os04g39489	1063	916	659	554	375	356	6.53076	13.6412
LOC_Os02g21810	107	80	20	11	12	26	0.330059	1.28097
LOC_Os11g06770	3129	2966	672	1574	1088	535	27.3752	58.367
LOC_Os08g39890	128	252	359	1047	570	740	16.6535	5.49379
LOC_Os06g40590	173	213	340	790	526	720	8.20726	3.04746
LOC_Os02g36140	10	6	30	59	415	19	2.02256	0.196095
LOC_Os09g25430	4617	2157	1557	923	1076	620	25.7121	83.3104
LOC_Os07g43740	274	180	12	56	44	40	2.1417	6.93242
LOC_Os01g71740	65	68	105	470	347	357	8.38006	1.77608
LOC_Os02g01150	7281	3429	3246	3108	2807	1107	28.5761	59.6268
LOC_Os12g13860	386	327	145	80	169	82	5.70612	14.3924
LOC_Os05g03884	33	8	192	485	436	500	9.05299	1.68673
LOC_Os09g37510	164	187	338	931	539	667	14.0918	4.84152
LOC_Os10g13850	6618	3273	667	308	572	121	11.6843	123.261
LOC_Os01g04800	17351	5842	2198	2406	2296	2246	53.7527	195.182
LOC_Os03g48540	11723	5961	1970	2102	2058	1579	25.0202	85.0675
LOC_Os09g01360	74	119	130	335	203	241	2.70269	1.1531
LOC_Os12g06080	126	373	154	599	425	667	25.2985	9.20432
LOC_Os06g44750	22	0	38	101	123	143	2.37346	0.426141
LOC_Os10g37700	170	100	38	27	32	23	3.30965	12.3354
LOC_Os02g55410	456	549	849	2124	1336	1636	23.2502	8.92881
LOC_Os09g37650	170	377	349	1017	748	1128	14.0576	4.36842
LOC_Os02g02490	17	28	45	98	65	128	0.861631	0.270544
LOC_Os05g42150	140	208	345	678	582	722	9.93631	3.59642
LOC_Os02g57810	2186	3022	806	1299	908	525	20.2343	44.1953
LOC_Os10g38080	433	573	731	1566	1270	1702	21.0721	8.21059
LOC_Os01g48990	2505	1525	2086	1063	1116	722	23.0972	50.8041
LOC_Os09g03140	24	38	13	6	6	1	0.0899207	0.551176
LOC_Os06g41560	15	34	24	123	71	106	1.31519	0.313525
LOC_Os04g41680	591	1858	1338	4462	3127	3923	128.025	41.6836
LOC_Os09g20090	1688	1922	1421	4757	3980	2943	61.1629	26.7812
LOC_Os04g29090	115	633	88	161	74	70	1.79529	4.65333
LOC_Os10g33130	3051	1167	1100	880	958	644	7.24404	15.923
LOC_Os01g24710	4032	2278	3090	16480	14854	8682	522.79	129.23
LOC_Os05g49820	94	205	294	779	388	540	7.29536	2.67909
LOC_Os02g43050	817	1046	889	2301	1542	1789	27.4996	13.6156
LOC_Os05g47840	141	116	45	39	41	38	0.800237	2.00029
LOC_Os11g41410	67	135	138	294	319	225	6.93563	2.85773
LOC_Os06g21110	2085	2452	2263	928	1200	462	58.8747	159.5
LOC_Os05g07600	4	18	14	53	37	66	1.36531	0.307653
LOC_Os03g51030	1190	1612	2107	4114	3048	3591	32.6701	15.3938
LOC_Os08g01140	49	62	73	33	17	17	0.617009	1.80468
LOC_Os11g25160	740	777	984	1637	1646	1666	27.708	13.7498
LOC_Os06g33450	35	29	64	116	87	203	3.06007	0.928386
LOC_Os04g52310	88	56	91	374	288	318	7.92035	1.97186
LOC_Os03g55610	30	42	96	348	280	309	6.82936	1.30563
LOC_Os01g58024	240	57	158	70	69	46	2.6566	7.04424
LOC_Os11g04070	147	246	308	813	462	699	21.6644	7.93702
LOC_Os08g02630	6641	13025	5318	4581	4254	2211	102.615	229.438
LOC_Os08g08970	127	85	235	459	430	333	15.8663	6.27233
LOC_Os06g06930	263	96	276	80	99	66	1.2138	3.38595
LOC_Os12g06660	119	361	215	818	434	533	13.5492	5.24801
LOC_Os12g38440	159	222	253	485	458	422	10.4902	4.96119
LOC_Os10g09870	221	412	582	1452	827	1077	26.0771	9.86413
LOC_Os09g19930	839	1954	2082	4559	3579	4565	62.6995	24.3032
LOC_Os04g40290	24	73	66	183	119	156	3.06692	1.09653
LOC_Os12g43620	20	18	24	146	69	118	3.97696	0.761645
LOC_Os07g37030	17843	17376	13148	8569	8744	4019	204.821	477.827
LOC_Os07g12700	112	233	167	469	403	348	52.8431	22.1924
LOC_Os09g38100	22	23	21	72	55	54	1.31515	0.480738
LOC_Os03g19470	48	79	80	225	218	196	3.98507	1.30623
LOC_Os05g08790	94	140	123	305	252	323	4.30789	1.7382
LOC_Os03g50810	2093	4124	4027	9697	6403	9255	91.8895	37.4275
LOC_Os04g51190	1133	2323	1849	4509	3721	3880	95.54	41.9715
LOC_Os02g49520	150	195	243	466	388	398	3.75697	1.81584
LOC_Os07g01480	1399	3184	1333	1351	701	603	21.8763	49.1999
LOC_Os02g34810	3702	4764	2337	1400	879	554	18.4022	71.6332
LOC_Os02g42220	6587	3660	3216	2178	2251	1479	27.111	63.2975
LOC_Os12g13950	136	219	213	545	314	553	7.75452	3.13048
LOC_Os01g03320	672	1206	308	350	198	221	9.64094	26.5014
LOC_Os04g54220	143	30	370	3	18	4	0.597307	14.6237
LOC_Os08g10320	2419	1219	3035	877	862	632	8.21774	24.8201
LOC_Os01g01890	134	316	352	1233	520	809	13.0007	4.24333
LOC_Os06g36000	14	45	32	190	72	135	4.13733	0.948712
LOC_Os05g25450	9786	4239	4838	3230	3110	2589	33.174	72.145
LOC_Os04g20400	188	493	258	1040	568	737	15.3252	6.04062
LOC_Os10g01080	2984	1896	582	332	862	228	13.5776	51.1006
LOC_Os11g04600	275	546	399	1046	667	856	15.1314	7.1707
LOC_Os11g03370	2377	1092	536	664	679	601	14.1794	29.0413
LOC_Os12g01449	1139	271	669	374	407	155	3.39044	8.1833
LOC_Os07g41350	172	145	237	89	92	94	4.81378	10.0391
LOC_Os10g41290	173	244	228	601	403	509	7.99555	3.44871
LOC_Os03g57950	41	67	120	270	240	309	6.05537	1.73017
LOC_Os03g13930	671	1709	1221	3607	2975	2827	40.0617	15.269
LOC_Os04g45750	2172	3851	2633	7969	5917	4260	71.2817	34.2989
LOC_Os06g50910	114	173	253	529	318	550	2.0824	0.819845
LOC_Os06g10310	20	29	73	134	161	148	4.8459	1.40839
LOC_Os03g05310	7364	3001	3863	2406	2031	1630	32.6843	80.0203
LOC_Os10g02770	351	689	890	2022	1129	1949	37.7969	14.685
LOC_Os12g12720	3	2	0	92	28	49	1.90214	0.053463
LOC_Os06g40180	779	2512	934	6751	2157	4063	55.6887	17.7229
LOC_Os01g44110	662	1111	1253	2374	1752	2542	31.9037	14.6308
LOC_Os05g01920	6	13	2	74	34	30	7.47024	0.989443
LOC_Os03g04830	63	58	114	232	218	168	3.56316	1.43925
LOC_Os08g44420	647	1139	1425	3919	1644	3036	28.3406	11.0117
LOC_Os07g08500	151	328	331	812	463	743	15.5511	6.31161
LOC_Os09g30380	65	133	164	480	263	474	4.40435	1.3379
LOC_Os03g33650	102	92	132	242	213	283	2.50073	1.1214
LOC_Os07g30300	1196	403	858	365	406	340	6.85515	15.8743
LOC_Os03g24940	576	1231	1050	2781	2115	2701	41.9286	15.6814
LOC_Os04g30770	54	141	144	425	193	368	6.92197	2.41314
LOC_Os12g43810	67	62	88	21	35	14	1.19086	3.90174
LOC_Os03g11770	46	42	80	249	123	163	4.81027	1.61501
LOC_Os06g45820	12608	11268	7238	6340	6393	3242	81.3399	163.119
LOC_Os08g08100	24	6	92	5	0	9	0.205966	2.05205
LOC_Os03g27990	2180	2231	1038	1140	842	687	11.4911	23.4645
LOC_Os02g35230	61	125	120	398	196	305	4.65047	1.60749
LOC_Os06g11680	80	365	63	32	12	4	0.549795	5.86289
LOC_Os03g14654	11562	17949	2876	1963	898	661	43.6911	398.043
LOC_Os01g50970	77	92	120	230	213	241	4.04721	1.73906
LOC_Os10g39150	749	1631	325	489	247	176	11.0988	32.314
LOC_Os08g32600	154	191	309	956	390	719	9.27731	3.1025
LOC_Os04g44340	1226	1093	969	616	599	324	15.0032	33.1434
LOC_Os02g22440	172	139	57	40	83	37	5.84643	13.1386
LOC_Os01g14850	5547	18451	15212	40196	25477	33045	1198.39	477.682
LOC_Os08g31070	29	0	10	346	118	157	7.36767	0.503837
LOC_Os07g07480	542	120	510	121	238	81	4.64153	13.3952
LOC_Os03g51760	23	65	110	291	159	221	4.98416	1.56004
LOC_Os01g45550	4914	4691	2346	1886	1605	1473	23.4353	56.1097
LOC_Os08g36700	96	157	191	603	425	579	17.3839	4.90539
LOC_Os09g09520	158	228	302	87	108	71	1.66764	4.46931
LOC_Os05g07680	356	196	818	1534	1350	1515	21.5159	7.26946
LOC_Os10g35450	506	797	1297	2578	1660	2359	33.7084	13.8794
LOC_Os04g27790	4643	2021	1727	475	1020	541	13.2555	54.5772
LOC_Os07g41180	392	495	558	1293	915	1231	18.9887	8.11906
LOC_Os01g74020	9155	8588	5496	4082	3433	2236	89.5438	217.252
LOC_Os03g06850	373	550	504	1068	1113	958	35.9609	16.0339
LOC_Os03g07100	525	1560	1365	3849	2779	3267	127.095	44.5379
LOC_Os04g59320	189	389	551	1239	864	1300	15.3809	5.24007
LOC_Os02g08110	293	519	100	186	96	49	4.33129	11.9748
LOC_Os03g54910	817	1446	1234	3177	2301	2645	101.664	44.0901
LOC_Os10g41000	1836	840	358	448	433	434	6.11841	14.0593
LOC_Os12g03240	43	43	27	21	10	10	1.15146	3.41682
LOC_Os03g22040	263	516	590	1469	981	1242	21.5582	8.1964
LOC_Os06g08340	18	16	45	103	83	86	6.20969	1.91329
LOC_Os07g46560	87	247	237	579	420	446	11.068	4.44081
LOC_Os04g47250	739	1606	1140	2722	2169	2447	38.5767	18.1306
LOC_Os10g38212	162	40	106	50	47	32	3.23397	8.31645
LOC_Os09g33690	5761	2378	3977	2595	1834	1914	35.5623	72.3078
LOC_Os07g32390	391	603	1023	2918	1043	1698	22.9761	8.8573
LOC_Os04g51110	592	610	923	2330	1068	1595	25.7652	11.608
LOC_Os09g25720	2428	1836	1057	886	828	538	34.1028	81.4293
LOC_Os01g27140	371	312	516	202	209	133	8.58924	20.0622
LOC_Os06g19640	266	424	414	808	647	770	23.9235	11.9543
LOC_Os01g47180	85	170	165	467	379	401	11.8652	4.03753
LOC_Os01g12650	907	2585	2359	6458	3793	4928	142.602	55.8593
LOC_Os01g40630	13053	19809	8531	10217	5562	3368	153.598	341.598
LOC_Os05g15510	448	1150	1099	2726	1628	2366	42.0049	17.0993
LOC_Os10g33460	258	237	172	88	126	47	1.29791	3.36989
LOC_Os01g63310	344	1110	1031	2807	2150	2292	45.3927	15.7366
LOC_Os02g05520	10	37	44	103	78	117	3.74806	1.13908
LOC_Os09g37200	1798	641	304	442	417	185	6.68775	18.1673
LOC_Os03g06930	21067	12264	9256	7106	7482	5031	86.1669	190.031
LOC_Os05g37470	260	485	580	1327	1049	1012	17.9692	7.28729
LOC_Os09g32320	346	712	783	1928	1573	2070	38.6047	12.8601
LOC_Os11g03484	190	91	47	38	20	18	0.801752	3.65129
LOC_Os01g08350	0	2	2	29	16	38	2.9283	0.112949
LOC_Os11g43530	212	259	103	76	93	39	4.52039	12.3581
LOC_Os11g45190	178	40	233	61	50	70	0.557083	1.50564
LOC_Os03g47610	7443	7817	6085	3969	2679	2206	31.3032	77.5057
LOC_Os01g60330	426	985	924	2099	1597	1807	30.3239	12.9941
LOC_Os02g22100	1190	717	992	309	423	228	6.75468	21.027
LOC_Os12g09500	13	17	16	54	53	58	0.889941	0.247795
LOC_Os05g50380	683	863	1307	4265	1724	2653	45.2071	15.9485
LOC_Os03g18980	150	292	301	711	425	570	6.87896	3.06005
LOC_Os02g57700	2972	1808	2063	895	1054	1002	12.0119	28.136
LOC_Os04g58700	639	1500	1350	2851	2357	2678	35.5301	15.74
LOC_Os10g35810	1788	3222	1596	1464	954	832	23.4526	47.5639
LOC_Os02g35970	81	193	154	565	233	419	5.11093	1.81341
LOC_Os07g44920	22	58	56	371	140	125	7.2389	1.65228
LOC_Os04g47770	151	77	618	36	38	31	0.70751	6.5334
LOC_Os06g45990	445	598	957	2911	1163	1654	33.7335	12.6003
LOC_Os03g60850	5149	3266	2042	1367	1503	1099	22.6061	59.6521
LOC_Os06g49390	34	35	54	95	153	105	0.909946	0.324063
LOC_Os04g45210	998	873	343	278	447	93	7.58921	20.6416
LOC_Os07g05024	5	8	34	74	143	128	2.6497	0.383374
LOC_Os03g17840	466	486	695	1423	988	1425	17.8867	7.90944
LOC_Os02g49770	330	743	1019	2205	1460	1694	33.4792	13.6481
LOC_Os01g02710	53	10	169	13	31	8	1.02804	5.36577
LOC_Os09g31300	2346	1008	2091	838	901	731	14.4247	33.4297
LOC_Os07g48160	148	269	349	770	518	520	12.7566	5.65693
LOC_Os10g28050	17401	7434	2862	3538	4111	2826	93.3086	245.616
LOC_Os06g02019	670	578	712	380	307	258	5.9334	12.8278
LOC_Os04g30800	56	152	141	331	245	333	15.8745	6.02825
LOC_Os10g39936	81	74	86	41	33	21	1.63068	4.39013
LOC_Os03g55760	56	150	121	334	202	271	6.47256	2.63196
LOC_Os04g53750	17	62	53	163	104	128	2.54493	0.829894
LOC_Os06g31960	7	0	51	873	648	354	27.2324	1.01103
LOC_Os04g54930	208	324	585	1203	928	1250	16.542	5.70067
LOC_Os03g45860	616	376	1301	87	189	100	14.629	95.4993
LOC_Os04g33590	2822	1375	841	838	840	494	16.9584	40.2142
LOC_Os01g02050	16	48	36	152	63	101	1.08875	0.345977
LOC_Os01g07260	312	456	645	1344	990	1209	20.2568	8.36349
LOC_Os08g44300	67	68	98	47	38	20	0.676933	1.62694
LOC_Os09g27060	327	564	744	1708	981	1342	15.9975	6.75276
LOC_Os10g41390	133	217	298	622	426	635	6.23614	2.46308
LOC_Os04g58910	755	1818	1506	3501	2610	3193	33.6617	14.7311
LOC_Os04g02880	379	773	222	171	88	57	4.5267	19.7136
LOC_Os07g32880	9305	10361	4453	5121	3436	2637	82.8908	179.381
LOC_Os03g03910	33084	7367	6376	4438	5408	1946	66.664	276.841
LOC_Os02g19990	379	615	622	1828	924	1237	29.8964	12.5067
LOC_Os01g55190	3191	7286	5048	11755	10245	11174	230.695	106.264
LOC_Os12g34010	1	7	6	24	16	45	1.07174	0.155659
LOC_Os02g32950	13	11	12	53	31	33	2.01055	0.643469
LOC_Os01g01170	58	62	122	358	178	346	4.67245	1.34631
LOC_Os03g14110	6472	3630	1406	1252	1418	714	34.2181	116.872
LOC_Os01g22249	10836	4074	6572	2689	4769	1757	81.0133	197.501
LOC_Os04g45000	265	579	534	1274	1072	1122	34.1397	13.706
LOC_Os05g12410	115	414	110	143	88	55	4.65463	10.1526
LOC_Os05g47790	87	193	211	432	317	454	3.93007	1.61612
LOC_Os02g08190	304	617	551	1761	869	1335	20.4798	7.72901
LOC_Os03g02860	756	767	936	426	450	279	10.7794	23.9123
LOC_Os11g07930	76	39	33	23	28	8	0.465827	1.25043
LOC_Os01g58550	848	1728	1885	4064	3365	4161	64.8234	25.2337
LOC_Os12g02840	6	14	22	69	48	51	0.698682	0.184947
LOC_Os04g35880	37	48	40	117	74	113	1.94205	0.791186
LOC_Os03g56370	312	89	71	39	95	20	1.68946	5.34194
LOC_Os07g40020	37	132	168	519	268	378	5.57761	1.67696
LOC_Os05g30750	1253	2558	2816	6768	4464	6403	63.1291	24.2176
LOC_Os01g71830	93	53	93	273	289	169	7.33591	2.53231
LOC_Os03g38950	17059	5017	10170	4851	5037	3082	124.179	328.899
LOC_Os02g18840	239	350	520	1206	741	975	13.2824	5.27346
LOC_Os07g43670	4	0	9	37	22	26	0.921662	0.161244
LOC_Os10g31680	39	2	2	282	658	72	16.9936	0.742415
LOC_Os05g11610	14	79	24	218	141	127	10.0895	2.30227
LOC_Os02g11040	490	2308	1730	5956	5361	4953	138.144	38.1283
LOC_Os10g31530	8	0	6	248	506	120	12.1666	0.212966
LOC_Os07g46910	21	26	18	118	47	64	2.15577	0.622846
LOC_Os05g48700	73	288	295	158	62	61	1.91267	4.78526
LOC_Os04g42100	677	1495	1200	2739	2193	2413	40.2705	18.4576
LOC_Os01g70390	312	431	474	849	713	903	13.6428	6.79261
LOC_Os03g20090	9114	9294	21319	6296	7506	4941	130.866	296.717
LOC_Os11g12340	1226	800	2377	435	568	208	4.25071	17.0508
LOC_Os01g11710	689	1841	1780	4200	3271	3852	75.3191	28.9033
LOC_Os08g33660	100	207	312	736	606	1039	18.3671	4.83553
LOC_Os04g16680	5540	10027	3067	3606	2229	1710	53.0209	128.971
LOC_Os07g31840	217	583	645	1638	1194	1467	20.7438	7.10304
LOC_Os03g43580	38	108	101	441	288	315	9.43159	2.27798
LOC_Os07g33360	139	222	233	738	395	597	8.36516	2.9386
LOC_Os08g36860	333	1013	560	1670	1862	1949	31.285	10.4051
LOC_Os03g40770	56	154	161	396	310	307	13.6442	5.10591
LOC_Os06g04540	27	44	54	141	125	111	3.44582	1.1792
LOC_Os05g08970	212	237	275	628	427	467	7.50242	3.68606
LOC_Os03g47190	10	76	72	279	122	237	4.32222	1.08074
LOC_Os11g07870	99	138	155	450	213	298	2.60261	1.10666
LOC_Os03g58490	50	106	80	170	213	173	2.3718	0.985393
LOC_Os12g41230	989	1528	1945	4974	2715	4190	47.3903	18.4067
LOC_Os06g18830	314	415	456	1134	794	898	14.2834	6.15004
LOC_Os11g07050	177	191	268	713	340	569	5.2086	2.13142
LOC_Os01g11550	671	2474	2340	7903	4094	6037	88.8317	27.5294
LOC_Os02g46850	26637	11549	9039	7539	8612	5432	101.261	225.683
LOC_Os03g19190	277	364	415	923	536	740	5.69683	2.81998
LOC_Os03g55720	6549	16655	4208	5395	4197	2575	203.058	441.79
LOC_Os07g47140	359	650	644	229	273	266	5.8925	12.6462
LOC_Os02g43120	15	21	17	84	53	65	2.48242	0.638797
LOC_Os09g27590	60	131	103	286	157	273	8.0059	3.26509
LOC_Os01g65110	20	12	46	139	97	65	1.8877	0.545199
LOC_Os02g42380	127	472	435	1544	830	1066	37.6646	11.5774
LOC_Os06g14280	29	79	70	212	108	170	3.74884	1.36545
LOC_Os05g41160	78	111	105	268	206	172	8.10004	3.78012
LOC_Os06g08730	396	519	484	1336	703	964	15.0051	7.16165
LOC_Os04g56430	9677	9625	10136	31328	36430	21408	1015.2	344.802
LOC_Os04g01140	1133	5233	820	1535	746	600	17.5423	41.7415
LOC_Os01g46570	1131	3190	3394	9595	5069	7696	113.531	39.9593
LOC_Os08g09750	50	47	88	213	128	160	2.92385	1.13684
LOC_Os08g38790	22	49	62	173	84	143	4.1776	1.43954
LOC_Os07g49460	374	473	633	1216	977	1107	12.5965	5.81121
LOC_Os11g28430	112	89	80	62	57	25	1.3154	2.724
LOC_Os02g57590	1040	1950	1753	3899	3052	3667	107.809	48.3606
LOC_Os08g20130	63	81	40	317	151	223	6.35873	1.67567
LOC_Os04g55570	368	407	771	1602	1025	1222	14.897	6.36807
LOC_Os08g29170	388	773	230	315	146	178	4.06222	8.64674
LOC_Os12g31748	15	32	43	150	119	133	4.78381	1.08301
LOC_Os06g46910	47	85	86	231	165	187	3.67269	1.23847
LOC_Os01g55260	204	454	485	1217	689	995	15.2711	6.16117
LOC_Os06g12060	315	408	363	851	621	762	9.3443	4.57321
LOC_Os01g65550	1159	2135	2441	6473	3692	5955	89.1701	32.3953
LOC_Os11g13990	72	119	259	562	304	496	4.64717	1.63408
LOC_Os03g18630	167	356	560	2000	747	1306	18.1922	5.19239
LOC_Os11g45850	708	278	428	265	286	169	9.00341	18.6192
LOC_Os03g02750	1173	2358	2231	4330	4996	5180	67.0096	26.4043
LOC_Os07g31720	1586	3686	2326	8469	4836	5455	237.308	96.3775
LOC_Os01g10490	4308	9885	7606	16878	15211	16893	500.492	220.068
LOC_Os07g01710	201	206	292	617	399	641	5.62655	2.43236
LOC_Os02g45460	1062	895	1258	572	562	335	16.193	37.4098
LOC_Os11g37040	29	71	38	119	110	120	1.14545	0.436413
LOC_Os01g40290	4	2	0	25	71	12	1.60201	0.0872643
LOC_Os05g38850	17	9	26	75	35	86	1.07953	0.296937
LOC_Os02g06830	367	289	599	1426	1087	1208	12.6206	4.50417
LOC_Os11g06570	4	7	3	66	60	33	0.252378	0.0208253
LOC_Os03g41100	164	227	224	794	346	577	17.8437	6.56692
LOC_Os11g06680	103	145	135	261	257	337	3.33141	1.48213
LOC_Os03g04530	73	248	591	2259	853	2020	32.6083	6.24101
LOC_Os04g57090	2	10	2	66	24	26	1.16361	0.125486
LOC_Os06g02560	293	432	457	1060	765	925	20.6121	9.00632
LOC_Os03g36750	1529	805	803	485	531	333	13.0963	31.3259
LOC_Os11g04860	449	117	231	91	118	59	1.90414	6.00426
LOC_Os04g59020	0	2	19	67	55	70	2.25402	0.271483
LOC_Os11g40370	33	13	34	120	133	117	2.55297	0.603255
LOC_Os08g38710	479	761	743	1559	1447	1108	18.4498	9.09533
LOC_Os02g56540	173	405	522	1805	698	1194	15.0042	4.70203
LOC_Os05g14930	27	38	27	102	89	105	1.58744	0.480612
LOC_Os06g48700	381	516	673	1170	1071	1136	21.6835	10.3318
LOC_Os06g41700	135	293	280	733	391	589	16.5029	6.93239
LOC_Os03g63200	1620	572	1889	282	380	278	2.65997	12.2997
LOC_Os09g28460	48	19	51	22	12	4	0.228861	0.818952
LOC_Os11g36610	22	34	61	119	103	130	3.40134	1.17151
LOC_Os04g48490	534	1158	1433	4046	2309	3580	72.5458	23.4899
LOC_Os10g19180	81	108	190	484	319	465	6.38141	1.99288
LOC_Os09g32944	79	117	223	552	274	373	10.2121	3.8419
LOC_Os04g56360	4	7	12	29	27	40	0.942903	0.231025
LOC_Os04g16740	1388	413	814	467	429	409	9.72347	20.3744
LOC_Os02g04900	32	29	17	6	12	4	0.196053	0.731623
LOC_Os08g01630	27	44	44	136	96	129	1.99161	0.630639
LOC_Os03g47070	138	157	144	348	292	275	5.83199	2.82912
LOC_Os02g44136	25	72	11	16	0	5	0.077754	0.419214
LOC_Os01g39600	393	1529	1121	3480	2307	2699	35.5528	12.6832
LOC_Os02g51280	158	266	599	991	885	1336	16.8759	5.60571
LOC_Os06g03560	3049	676	1665	493	614	342	6.64148	26.2165
LOC_Os03g64280	505	772	227	364	201	169	6.58892	13.3809
LOC_Os04g41229	1911	1761	6773	1487	1330	864	24.5691	78.0114
LOC_Os01g55220	369	1353	840	3200	1749	2143	403.986	145.33
LOC_Os03g61670	98	321	278	763	500	541	10.8326	4.24505
LOC_Os04g12970	5	0	4	82	65	8	0.954653	0.0607147
LOC_Os11g10310	1292	537	420	292	497	314	3.38338	6.89547
LOC_Os06g03970	1633	2836	4950	11167	6832	10087	91.6556	32.322
LOC_Os06g17250	5	8	4	41	20	21	0.652539	0.129217
LOC_Os07g33440	29	19	18	75	82	48	1.32279	0.42917
LOC_Os07g02630	28	29	19	105	75	101	1.53243	0.416697
LOC_Os09g28200	122	337	477	1488	707	967	22.4013	7.02463
LOC_Os04g51030	217	42	338	68	60	39	0.787761	3.17248
LOC_Os03g42200	26	67	47	292	96	170	4.69451	1.18351
LOC_Os01g55350	46	88	131	426	259	316	3.98805	1.10693
LOC_Os08g01380	16397	34264	7246	11818	7832	4876	303.759	698.264
LOC_Os03g21400	57	55	86	194	130	186	4.79611	1.92277
LOC_Os07g37210	1787	654	593	622	600	265	13.3126	28.5486
LOC_Os05g48200	8971	3312	9037	1700	2019	2301	10.9865	40.4053
LOC_Os02g06400	209	406	478	1025	762	1005	16.5737	6.60731
LOC_Os06g04370	113	139	273	642	502	758	9.64915	2.76094
LOC_Os03g43930	1221	1796	2144	5151	3814	4678	53.8751	20.8728
LOC_Os05g01256	86	127	110	316	236	328	6.54116	2.36937
LOC_Os01g43580	831	1823	1340	3603	2425	2934	41.5105	18.4601
LOC_Os05g31890	129	6	108	16	18	19	0.399035	1.99078
LOC_Os03g46260	218	411	600	1253	917	1027	22.3605	9.00811
LOC_Os01g08540	127	193	216	473	344	414	3.73671	1.66394
LOC_Os11g44590	380	142	259	141	158	78	6.52518	14.412
LOC_Os08g41489	33	46	70	16	14	9	0.630861	2.67249
LOC_Os09g37600	717	1934	2023	6196	3019	4425	114.728	40.5484
LOC_Os06g32020	8	0	76	1371	894	551	40.3006	1.44259
LOC_Os03g35600	2496	1128	624	738	757	492	7.75236	16.7946
LOC_Os09g15950	27	10	118	25	5	4	0.161328	0.933883
LOC_Os09g18230	200	43	166	18	34	14	0.305867	2.06272
LOC_Os06g02530	131	301	442	1581	716	1444	46.2272	11.2106
LOC_Os09g23540	9132	6639	13436	3808	5237	3347	97.0531	240.803
LOC_Os07g41060	5526	2415	1306	1396	1272	612	22.8524	66.5087
LOC_Os04g46580	38	78	95	228	170	172	4.57502	1.75205
LOC_Os02g13900	72	155	150	333	304	278	7.71831	3.21998
LOC_Os06g45100	506	370	193	168	193	85	2.79793	6.80011
LOC_Os03g14669	2295	1001	974	472	518	198	9.25218	34.5402
LOC_Os04g41050	69	56	81	45	22	26	1.2664	3.04315
LOC_Os07g25540	24	30	20	48	115	80	1.76336	0.507427
LOC_Os09g27650	234	388	695	1184	1120	1317	17.2251	6.41716
LOC_Os05g39840	97	281	308	926	434	644	11.6806	4.14343
LOC_Os01g53750	831	785	944	2035	1647	1764	47.0587	22.7119
LOC_Os06g10820	54	138	60	445	182	167	14.5375	4.66691
LOC_Os05g36186	83	71	50	210	172	153	8.33996	3.19829
LOC_Os03g44290	399	1023	896	2102	1943	2101	51.8383	19.4397
LOC_Os05g24660	52	26	10	102	167	64	3.95099	1.02498
LOC_Os01g10900	35	46	79	171	109	165	2.15443	0.761193
LOC_Os06g02730	58	241	154	552	314	380	10.0825	3.64044
LOC_Os06g33360	3	0	6	30	16	35	0.322401	0.0366387
LOC_Os01g02310	40	24	55	15	4	13	0.197008	0.817249
LOC_Os02g45570	161	417	500	1422	694	1087	37.0879	13.092
LOC_Os06g28000	75	264	261	671	406	857	12.761	3.91289
LOC_Os04g44710	343	443	476	994	802	835	8.83371	4.33073
LOC_Os09g20820	541	480	409	1162	867	946	19.0636	9.27953
LOC_Os05g03640	2214	1245	716	328	538	363	9.78594	32.7057
LOC_Os01g03190	12	12	28	76	51	64	1.6642	0.481762
LOC_Os08g40720	40	20	63	656	179	238	7.11794	0.926578
LOC_Os07g04840	14680	23703	12972	11809	7570	6333	403.357	811.712
LOC_Os02g26600	93	88	140	526	291	343	4.45034	1.30869
LOC_Os10g30156	386	674	691	1605	947	1334	15.5524	7.15294
LOC_Os12g41124	306	155	316	115	117	115	1.58114	3.70711
LOC_Os06g03990	2916	1749	3892	1542	1430	1125	20.9619	46.7944
LOC_Os07g09710	304	917	641	2119	1218	1357	27.2922	10.9049
LOC_Os08g38970	67	84	155	463	277	392	3.90001	1.11535
LOC_Os03g01300	6594	6255	3661	2381	2727	1298	96.1308	250.069
LOC_Os07g08290	328	221	266	137	123	140	1.92437	4.00217
LOC_Os05g45460	8	0	8	32	185	86	3.58295	0.199376
LOC_Os07g35810	4163	1838	2662	1219	1402	868	21.1805	54.8609
LOC_Os04g44410	177	572	538	1307	1023	1203	31.1007	11.3838
LOC_Os07g01180	32	83	68	205	155	133	4.82453	1.81529
LOC_Os03g07440	572	1404	257	441	344	156	13.1611	30.2569
LOC_Os02g36190	0	0	4	14	156	13	1.20327	0.030727
LOC_Os04g24469	0	0	0	55	14	14	1.45297	0.0001
LOC_Os05g34630	1258	1497	1025	897	603	439	13.0379	26.1299
LOC_Os01g19820	512	402	806	364	237	258	9.88989	21.1442
LOC_Os05g24140	35	62	59	123	132	153	5.92285	2.24231
LOC_Os03g09200	42	67	73	128	167	155	2.59526	1.04817
LOC_Os04g44070	80	38	49	21	23	28	2.49404	5.89651
LOC_Os01g19740	44403	29174	18438	13902	18274	6961	637.663	1527.27
LOC_Os04g55970	105	85	150	885	624	729	12.6031	2.00114
LOC_Os03g47620	147	145	130	74	45	35	1.25111	3.61164
LOC_Os07g11110	1305	5345	1242	1604	620	613	21.2552	57.6001
LOC_Os07g46540	308	596	619	1664	928	1492	10.9996	4.16599
LOC_Os02g15700	60	14	37	145	104	143	3.65004	1.08117
LOC_Os01g07570	322	722	978	2080	1720	2077	37.2251	13.1475
LOC_Os10g40530	24	28	199	371	351	380	17.99	4.57867
LOC_Os02g55190	57	141	167	372	322	325	8.00289	2.93701
LOC_Os01g52110	16222	14102	13552	7420	6025	4760	70.0835	173.925
LOC_Os05g18294	45	64	23	19	11	18	0.47553	1.17537
LOC_Os11g04010	37	73	82	170	218	124	3.77467	1.44868
LOC_Os02g57770	28	95	81	257	161	198	6.11763	2.03687
LOC_Os10g10175	33	84	32	22	13	19	0.618957	1.64926
LOC_Os08g23810	968	1819	1807	4352	2776	3342	77.8451	34.9197
LOC_Os02g15280	127	375	2101	137	171	58	9.3296	77.1006
LOC_Os08g41940	20	41	60	183	108	137	3.04022	0.896714
LOC_Os07g03250	115	103	377	791	489	710	17.1402	5.58926
LOC_Os10g30560	28	24	29	172	102	116	2.45124	0.518602
LOC_Os03g18520	53	52	100	283	185	246	5.3929	1.62482
LOC_Os04g53350	1471	3221	3808	9248	5940	7230	100.011	39.1772
LOC_Os11g14070	63	250	153	606	366	526	13.589	4.13343
LOC_Os03g17870	811	1285	1434	5501	4033	2397	652.289	204.32
LOC_Os03g31750	1555	863	2532	751	657	664	8.80305	22.2564
LOC_Os05g01950	4843	8994	4755	2984	2615	1475	102.21	269.398
LOC_Os12g12130	248	85	319	105	112	76	1.07286	2.59294
LOC_Os08g41400	200	279	494	1084	569	1215	8.82038	3.1031
LOC_Os03g49880	6	2	15	41	37	55	0.843235	0.152851
LOC_Os03g59180	4493	1803	2873	1506	1701	909	47.2593	111.307
LOC_Os11g43980	28	86	41	198	111	194	4.5928	1.34884
LOC_Os07g10550	8	4	0	43	25	25	0.288044	0.0365133
LOC_Os03g56200	7	14	38	80	70	83	2.16318	0.572918
LOC_Os03g40070	110	191	130	339	303	279	9.41292	4.3583
LOC_Os02g39400	8910	5980	3027	2851	2554	1819	77.0444	192.323
LOC_Os06g29260	183	236	238	86	130	30	7.09124	20.1316
LOC_Os10g27310	1703	3899	2553	6246	5654	5402	98.6262	45.8151
LOC_Os03g45830	163	153	300	41	29	17	3.19246	24.9204
LOC_Os06g46980	1307	551	939	292	218	116	25.9928	126.17
LOC_Os06g01950	787	602	519	275	197	123	4.47866	15.049
LOC_Os10g31730	7	0	0	90	240	44	5.56634	0.096561
LOC_Os03g26650	20	23	62	125	139	117	4.28224	1.26552
LOC_Os01g70560	219	800	765	2905	1263	1834	50.6867	15.5604
LOC_Os06g03830	1053	375	1326	373	616	262	10.1553	24.2641
LOC_Os09g35890	263	574	711	2152	1254	1917	21.8172	6.5374
LOC_Os07g47480	234	427	562	1208	882	1150	29.159	11.3083
LOC_Os03g23960	144	388	412	1025	707	881	21.3582	7.85778
LOC_Os03g07810	93	133	230	823	256	563	12.2355	3.64187
LOC_Os05g43510	82	156	104	459	260	291	6.22279	2.1224
LOC_Os12g06464	123	114	132	472	292	262	8.44596	3.1951
LOC_Os04g43840	24	26	54	104	86	138	3.73878	1.2182
LOC_Os08g37400	126	228	312	687	581	568	10.9356	4.11537
LOC_Os07g36750	0	0	0	8	15	41	0.315862	0.0001
LOC_Os10g21258	87	25	66	26	23	22	1.76529	4.8022
LOC_Os03g05060	1	0	6	67	55	24	0.922363	0.0455843
LOC_Os08g43680	439	749	745	1846	982	1467	13.047	5.99956
LOC_Os10g26110	51	301	19	16	24	13	0.419151	2.59008
LOC_Os01g19290	0	2	0	43	8	6	0.358039	0.011922
LOC_Os02g35000	74	91	138	364	280	282	6.0767	2.07227
LOC_Os12g38760	1839	430	1807	652	788	502	10.8277	24.7065
LOC_Os02g01340	6526	7504	4744	3383	2617	1412	59.3671	154.411
LOC_Os01g71060	0	0	2	38	16	28	0.620985	0.01065
LOC_Os10g42670	601	725	296	346	243	130	5.96272	13.6635
LOC_Os09g36850	10	61	24	111	124	128	4.403	1.05875
LOC_Os12g38200	52	113	158	358	308	435	6.93749	2.06022
LOC_Os03g20900	2165	1263	875	676	605	531	13.3317	31.9414
LOC_Os05g50960	275	878	667	1444	1419	1594	34.1948	13.6684
LOC_Os01g60670	293	694	1124	2757	1785	2688	28.0173	8.52218
LOC_Os09g38450	111	253	281	1391	441	846	14.7865	3.73101
LOC_Os10g31500	6	4	4	50	120	34	2.30346	0.160229
LOC_Os05g11570	57	119	135	507	217	320	9.91613	3.08178
LOC_Os12g08790	672	902	485	332	316	145	7.89502	20.7736
LOC_Os06g21590	10972	16225	11207	7970	3942	4714	159.091	375.602
LOC_Os05g40050	175	409	517	1246	768	1304	13.5166	4.56716
LOC_Os03g52650	435	1051	1232	3963	1631	2384	76.5152	27.4274
LOC_Os02g53720	1233	2161	2364	4809	3881	4745	97.7508	42.4545
LOC_Os06g36520	71	66	107	186	161	264	5.199	2.09647
LOC_Os02g16850	12	6	91	3	4	8	0.208351	1.6587
LOC_Os06g31890	6	3	95	1850	1728	757	63.4017	1.81618
LOC_Os04g56995	17	61	112	353	159	183	10.3899	3.08398
LOC_Os11g03430	66	95	186	416	227	323	4.8802	1.86853
LOC_Os08g02180	928	1115	136	417	228	203	9.63583	24.1713
LOC_Os03g24590	306	434	239	268	141	97	4.91458	9.8306
LOC_Os12g33610	22162	6368	6095	3526	5498	3513	65.9335	184.079
LOC_Os09g17740	16951	27275	9193	9060	5015	5646	160.497	425.631
LOC_Os03g46640	522	895	793	1713	1258	1646	55.3748	26.5383
LOC_Os01g04080	29	58	52	134	100	117	4.13273	1.6303
LOC_Os08g16610	28	60	106	256	152	272	2.96374	0.875692
LOC_Os06g43370	66	211	40	42	24	11	0.531941	2.19287
LOC_Os07g47990	1947	537	1054	452	732	388	13.0347	30.4411
LOC_Os09g23780	1277	752	306	397	434	286	12.2804	25.5364
LOC_Os09g36950	22	55	59	222	106	106	12.6725	4.17817
LOC_Os10g35030	833	1271	520	458	287	274	4.98999	12.722
LOC_Os02g56600	81	145	178	305	346	307	5.92251	2.53729
LOC_Os05g16920	85	36	54	27	5	24	1.55413	5.23033
LOC_Os11g03230	125	342	224	929	486	817	24.3216	7.294
LOC_Os01g46840	71	80	156	313	237	321	3.7421	1.37468
LOC_Os03g43670	475	971	1121	2490	1628	2439	21.4678	8.55123
LOC_Os02g40460	145	189	214	479	312	435	10.7472	4.90295
LOC_Os03g56820	656	1175	1038	2324	1662	2052	60.5599	29.006
LOC_Os01g56780	6304	3916	2546	2195	2433	1242	19.8174	44.2428
LOC_Os09g39220	179	249	248	522	365	490	12.6843	6.28899
LOC_Os03g58764	2101	2926	2380	1653	1113	905	21.3943	44.455
LOC_Os02g10860	340	497	185	176	149	135	5.19935	11.2241
LOC_Os08g17410	614	1580	1410	3477	2732	3232	37.195	14.2205
LOC_Os06g07620	24	40	74	190	80	194	1.65284	0.509697
LOC_Os12g42250	134	171	392	707	575	670	21.5739	8.17934
LOC_Os08g44950	516	308	244	220	169	119	8.3711	18.2438
LOC_Os01g64430	96	265	286	832	603	795	19.2812	5.66014
LOC_Os09g12780	68	156	92	308	210	229	13.0389	5.4348
LOC_Os11g05160	129	182	223	604	454	572	12.2935	4.11601
LOC_Os09g39060	77	87	34	11	17	9	0.32421	1.73661
LOC_Os09g39390	3905	3259	2733	2202	1656	1216	41.149	82.953
LOC_Os09g02650	1096	1705	2202	4304	2989	3915	32.2845	14.8396
LOC_Os08g41000	261	152	146	105	110	51	2.01272	4.41237
LOC_Os04g41620	443	1446	1115	3157	2058	2802	87.0511	32.4245
LOC_Os09g35030	5635	2881	1766	1181	1069	1384	38.3916	107.011
LOC_Os03g57190	174	545	655	1925	1104	1329	28.4284	9.34717
LOC_Os07g48370	304	591	635	1201	989	1267	14.8047	6.60071
LOC_Os04g24328	0	0	0	66	10	16	1.05353	0.0001
LOC_Os10g25340	14	15	19	70	36	51	1.49854	0.462102
LOC_Os11g11970	878	543	481	429	315	228	54.829	111.667
LOC_Os04g54320	1960	3352	3253	1328	1093	775	43.3337	120.062
LOC_Os09g37967	2	0	28	113	52	93	2.27152	0.310441
LOC_Os06g51110	223	508	645	1855	812	1291	25.7143	9.35393
LOC_Os02g58490	948	1354	1628	3541	2139	3053	29.5575	13.6878
LOC_Os06g03099	41	130	70	415	227	281	11.491	2.94308
LOC_Os02g14929	299	531	558	1213	915	1083	19.7466	8.67022
LOC_Os07g04190	636	1680	2102	5658	3935	4567	46.535	15.0262
LOC_Os07g32340	231	499	386	1095	813	1017	12.5149	4.74025
LOC_Os05g29010	131	191	224	616	396	663	10.757	3.51245
LOC_Os02g02000	143	332	66	119	28	52	1.27419	3.415
LOC_Os12g02350	274	140	217	52	110	43	2.6818	8.62664
LOC_Os04g57530	25	18	32	126	86	97	2.8273	0.71763
LOC_Os10g39000	262	456	108	85	133	88	2.91252	7.35269
LOC_Os02g56510	79	177	131	443	223	289	2.92338	1.1975
LOC_Os06g17490	345	803	825	2408	1217	1713	25.243	9.6117
LOC_Os01g38580	4058	6125	2282	1271	1632	760	19.8196	65.8443
LOC_Os08g24200	2089	1187	615	693	624	378	129.666	302.988
LOC_Os06g13640	88	190	183	572	330	386	15.0471	5.45068
LOC_Os06g27820	3	8	11	35	44	28	0.978194	0.208594
LOC_Os01g61610	1905	3156	802	827	1132	405	15.9495	38.1065
LOC_Os11g12040	225	121	327	178	91	85	0.752233	1.59308
LOC_Os09g02250	142	394	756	1805	984	1585	16.5554	5.19252
LOC_Os07g12710	13	38	29	163	59	86	2.51234	0.663072
LOC_Os07g29410	11147	6791	6618	2821	3144	1678	63.9268	212.284
LOC_Os05g10930	173	313	237	974	445	354	22.0898	9.4352
LOC_Os05g05730	60	72	41	14	31	13	2.05458	6.05217
LOC_Os03g61040	415	662	681	1698	1290	1442	28.0152	11.3212
LOC_Os05g43830	258	351	377	914	600	874	16.6702	6.97214
LOC_Os11g33270	752	1233	1195	2841	2713	3156	86.5799	31.5474
LOC_Os11g37190	23	36	42	121	109	123	10.2603	2.97752
LOC_Os04g44130	3	5	4	25	50	34	3.4367	0.307555
LOC_Os01g03300	17	95	21	15	2	4	0.190586	1.28018
LOC_Os12g10660	814	474	328	162	303	110	8.75404	24.8559
LOC_Os10g05600	311	1169	1102	3238	2031	2840	59.1021	18.979
LOC_Os09g32968	227	498	390	859	858	755	27.8721	12.4887
LOC_Os04g57880	954	366	1230	561	343	420	6.5671	13.7427
[truncated: 91 more rows]

## Sheet: AL vs DL
DEGs data between different comparison groups
	AL1	AL2	AL3	DL1	DL2	DL3	MeanTPM (DL)	MeanTPM (AL)
LOC_Os01g49240	14	12	28	119	50	68	1.52182	0.370067
LOC_Os07g03260	32	43	82	455	273	75	4.54655	0.976735
LOC_Os12g37400	235	391	585	1429	1020	833	14.5153	5.7967
LOC_Os10g26410	7	33	26	97	115	45	11.2828	3.00066
LOC_Os02g32550	251	338	362	1276	671	589	16.4693	6.5269
LOC_Os09g28750	1316	624	427	257	215	260	7.34453	24.537
LOC_Os09g07480	117	432	282	1139	788	726	25.3242	8.04011
LOC_Os04g27950	1416	1142	811	246	234	363	10.2729	41.9027
LOC_Os11g26920	57	364	46	47	27	44	0.93442	3.41488
LOC_Os12g10740	6731	2783	6311	2993	2743	2378	28.2332	60.1509
LOC_Os02g49710	88	63	50	25	23	39	1.25702	2.95502
LOC_Os02g07460	28	83	74	279	220	102	15.2905	4.90437
LOC_Os06g47420	12	23	23	121	58	45	3.29366	0.87666
LOC_Os06g50930	860	1036	1067	3122	2908	1463	68.6098	28.8417
LOC_Os10g03440	148	109	826	110	79	111	2.59594	10.8413
LOC_Os03g36080	932	2243	672	722	591	552	21.0307	42.3256
LOC_Os03g31880	72	173	123	497	511	237	5.89608	1.80103
LOC_Os03g05800	828	207	382	124	143	125	4.90816	18.8814
LOC_Os12g43870	3091	2932	1369	381	1632	847	103.307	273.581
LOC_Os03g11710	12	93	56	212	225	156	6.30917	1.72135
LOC_Os05g34700	3770	10132	7291	21076	19001	21387	442.11	155.146
LOC_Os04g45480	351	129	29	22	41	8	0.403955	3.07587
LOC_Os04g34180	1847	1951	615	222	865	325	12.7528	40.5407
LOC_Os02g44630	4912	17088	9667	40945	31582	29150	941.016	287.934
LOC_Os09g24590	13008	11103	6787	3352	4825	5489	172.268	396.196
LOC_Os10g42780	417	206	428	195	74	67	2.25741	7.71451
LOC_Os06g35490	49	59	90	375	209	231	7.4291	1.92743
LOC_Os06g01960	22	73	24	515	357	98	15.1314	1.82712
LOC_Os08g44360	3795	5912	5993	19238	15912	10156	264.612	97.0081
LOC_Os02g30070	182	70	75	35	52	39	5.18137	14.3254
LOC_Os06g03860	22803	10758	9715	4897	8963	7720	94.1023	197.248
LOC_Os07g07715	8	192	1	0	0	2	0.0443977	3.60087
LOC_Os03g50780	99	94	122	437	328	226	4.5607	1.54434
LOC_Os05g03450	238	473	435	1927	1178	594	16.7007	5.45769
LOC_Os03g57780	1239	3026	2721	8070	9494	4719	68.0387	22.4501
LOC_Os02g13520	108	176	163	428	326	306	8.25499	3.63064
LOC_Os02g52180	213	561	125	94	166	67	3.34624	9.03063
LOC_Os01g02930	542	584	191	179	175	152	3.08459	8.03107
LOC_Os01g54420	306	486	503	1008	1193	807	12.7893	5.81125
LOC_Os07g36700	7	19	5	46	66	29	0.633899	0.134267
LOC_Os09g25090	3293	3261	1058	1129	951	1503	24.7559	51.8652
LOC_Os05g33630	5690	3192	2296	380	707	913	6.50962	37.257
LOC_Os10g21670	325	1688	900	5394	3802	3291	172.58	40.2556
LOC_Os05g44090	12	15	20	49	91	63	2.51485	0.608142
LOC_Os07g09490	0	10	0	49	45	31	0.826297	0.0551777
LOC_Os08g31930	32	85	75	235	373	193	4.52351	1.12934
LOC_Os01g04230	212	703	960	2759	2123	1520	31.7862	10.0194
LOC_Os10g21090	6	0	12	78	68	40	0.857483	0.0982693
LOC_Os04g43580	117	78	302	673	867	542	23.1245	6.23781
LOC_Os03g30000	6427	4659	2722	1669	3219	1901	34.1442	71.9071
LOC_Os01g73500	1374	156	470	43	85	179	3.29134	22.7237
LOC_Os10g09760	0	0	2	4	44	10	0.73958	0.032209
LOC_Os03g47280	5152	8348	7009	2008	3757	3794	166.797	368.401
LOC_Os04g29960	52	25	25	7	22	7	0.161014	0.4975
LOC_Os11g05080	367	416	442	903	1049	819	13.2178	6.16185
LOC_Os06g23650	3	0	2	38	24	9	0.726266	0.0536793
LOC_Os06g42730	61	101	94	330	293	144	5.79126	2.03534
LOC_Os03g64340	15	64	42	373	209	94	6.64415	1.21365
LOC_Os07g08460	666	1557	1267	4110	2638	2349	92.1219	36.5198
LOC_Os07g49520	1560	1880	2059	4667	4418	2850	38.7801	18.989
LOC_Os02g37180	1149	688	370	106	252	371	16.7043	51.0077
LOC_Os05g45430	28	30	130	712	584	376	10.7105	1.37618
LOC_Os04g43210	67	157	135	351	482	278	5.62127	1.87517
LOC_Os08g38086	1340	1455	1758	3909	3968	2419	45.7151	21.6881
LOC_Os08g07330	1174	194	683	230	235	340	2.76577	7.63656
LOC_Os06g24540	578	1012	991	3514	2364	1336	24.7512	9.37066
LOC_Os05g15530	1769	700	898	285	531	593	12.7921	32.2258
LOC_Os01g10210	2020	1451	1025	474	409	483	13.4902	45.6976
LOC_Os06g17440	462	733	662	1743	1592	1095	40.9148	17.9767
LOC_Os08g41860	16	87	11	3	5	8	0.770331	5.72422
LOC_Os05g40330	29	47	58	189	119	104	2.81818	0.96482
LOC_Os08g38900	117517	96740	38690	18126	40141	39138	853.182	2226.49
LOC_Os09g15420	2335	969	858	389	962	585	14.9309	33.9238
LOC_Os10g20794	19	47	21	100	89	74	1.2985	0.423618
LOC_Os03g55530	670	532	313	169	184	226	3.02052	8.0506
LOC_Os02g04670	267	529	823	2368	1648	1147	17.3154	5.89839
LOC_Os02g42950	152	137	231	505	630	291	8.85245	3.60506
LOC_Os01g68450	1329	967	862	532	277	663	16.2808	35.8147
LOC_Os07g33350	2237	2525	884	878	682	846	34.1073	79.5235
LOC_Os03g39020	473	772	1267	2943	2946	1528	22.7884	8.45032
LOC_Os11g03460	68	106	193	403	426	257	5.18767	1.92094
LOC_Os05g25640	81200	51939	19535	5378	25244	16812	306.67	1005.43
LOC_Os05g29880	287	488	451	1191	1258	576	14.2997	6.16707
LOC_Os11g15570	4142	2076	630	208	779	626	12.7499	54.9809
LOC_Os02g27000	86	50	117	482	417	144	3.99091	1.07986
LOC_Os03g01018	641	829	502	211	147	331	6.04457	17.2744
LOC_Os07g46510	658	424	1115	164	298	495	12.4291	30.8606
LOC_Os03g22960	162	312	256	814	714	389	29.703	11.8168
LOC_Os09g30210	22	14	24	170	221	86	2.64666	0.360648
LOC_Os03g51710	0	2	4	97	71	66	1.26461	0.0350953
LOC_Os07g47640	4001	8982	2008	2334	1240	2783	102.282	228.585
LOC_Os01g70490	4353	1132	890	261	980	806	8.8906	28.9736
LOC_Os04g44950	1375	1015	779	383	769	449	14.3902	29.8165
LOC_Os04g58720	1345	1599	1724	3477	4693	2403	32.23	15.1721
LOC_Os01g59120	592	1377	1659	3411	3687	2604	59.2144	23.6043
LOC_Os02g57720	235	116	190	102	73	85	1.99953	4.469
LOC_Os03g29250	105	25	104	22	31	15	0.765659	3.04027
LOC_Os04g41820	198	367	224	827	846	419	17.4731	6.77265
LOC_Os03g61080	160	255	339	896	713	453	8.72703	3.43188
LOC_Os04g34610	3631	1231	1323	709	825	858	9.82579	26.7306
LOC_Os07g37820	63	226	166	577	568	305	17.2819	5.60207
LOC_Os03g14300	34	34	198	602	749	194	20.1997	4.10717
LOC_Os02g27810	119	170	227	607	493	436	18.672	6.69516
LOC_Os03g52239	6076	5904	4525	3405	2787	2164	28.5346	59.0374
LOC_Os06g48065	95	273	325	904	583	720	13.5078	4.46968
LOC_Os01g27240	220	109	65	28	62	42	0.954725	3.00712
LOC_Os01g06500	1094	710	310	137	484	269	10.8992	26.6953
LOC_Os08g38320	493	707	997	2388	2069	1416	26.7811	10.833
LOC_Os01g12770	28	35	14	2	2	12	0.107352	0.486449
LOC_Os01g61210	340	217	97	54	41	60	2.94105	12.6695
LOC_Os04g56180	132	284	331	1458	1037	628	26.4898	6.76343
LOC_Os08g06630	1463	394	904	572	477	287	6.30807	14.2213
LOC_Os03g04890	8135	4998	2001	623	3317	1984	26.1208	68.3719
LOC_Os06g24730	3861	1064	2243	1058	1421	1133	17.1728	36.1822
LOC_Os06g30210	65	290	265	908	840	455	20.1022	5.93214
LOC_Os08g01940	3166	1573	1710	437	503	634	5.82869	25.0018
LOC_Os04g10750	242	118	197	63	53	74	0.804982	3.00733
LOC_Os05g07130	4498	2117	2913	1570	1634	1690	22.14	45.8231
LOC_Os08g36340	0	0	2	44	27	12	0.370226	0.011256
LOC_Os12g42160	164	308	337	889	846	622	7.94274	2.88155
LOC_Os05g40270	6107	2793	3743	2223	2126	1962	19.5452	42.1924
LOC_Os02g40430	590	1053	948	3397	2091	1312	19.2011	7.68769
LOC_Os02g30800	163	226	323	902	844	390	3.67704	1.332
LOC_Os01g40820	189	338	362	840	887	509	9.45627	3.99215
LOC_Os04g35534	785	1019	303	120	397	269	12.7368	33.9357
LOC_Os03g30530	906	880	876	2628	3803	1646	28.7727	10.1668
LOC_Os02g53994	293	464	293	1025	817	558	32.496	14.5969
LOC_Os11g03160	227	245	510	1101	957	703	11.6597	4.56322
LOC_Os03g07970	85	20	37	8	26	4	0.197234	0.837294
LOC_Os10g38590	453	134	232	123	104	140	4.22287	10.0705
LOC_Os07g48360	99	129	212	564	580	265	5.20237	1.77905
LOC_Os02g44380	100	128	185	427	541	238	2.83083	1.05594
LOC_Os03g29930	756	437	1648	397	244	339	10.5591	34.2088
LOC_Os12g42200	890	535	208	120	366	152	2.46998	6.55273
LOC_Os04g38042	123	181	41	18	4	44	0.263844	1.30357
LOC_Os02g14480	2784	2560	1413	997	1149	935	14.4203	32.3392
LOC_Os07g44860	651	286	409	373	122	188	4.8386	10.1612
LOC_Os09g36080	1262	497	1686	704	333	524	10.1293	24.6644
LOC_Os02g31860	24	16	45	5	17	3	0.149178	0.610893
LOC_Os12g39980	151	240	392	1099	1082	524	3.6923	1.17038
LOC_Os06g42020	191	307	600	1538	1583	851	21.855	6.67653
LOC_Os10g42130	3462	2089	1186	408	1126	1029	15.7118	42.3042
LOC_Os07g38800	340	68	135	72	51	57	0.806599	2.62737
LOC_Os03g19520	1756	2694	3163	7872	8518	4777	65.1447	25.0334
LOC_Os06g10230	1183	1606	2510	6628	6981	3170	53.9809	18.6505
LOC_Os01g24780	181	157	88	45	17	55	0.782762	2.87347
LOC_Os02g33590	1921	1875	3056	676	1318	1364	23.9274	52.3005
LOC_Os08g43320	299	1461	645	3216	2377	1862	60.707	19.3784
LOC_Os04g40050	117	169	140	429	385	267	9.10156	3.69886
LOC_Os01g40590	1341	2202	2154	6854	5117	3148	67.9588	27.0535
LOC_Os01g62970	1661	1004	697	192	563	529	11.4057	30.7988
LOC_Os01g06310	399	120	193	17	30	19	1.018	12.1162
LOC_Os10g08474	1777	590	648	329	312	320	6.73439	22.276
LOC_Os09g29210	58	14	31	4	14	2	0.116308	0.706357
LOC_Os08g02070	18	11	21	94	67	31	1.86889	0.519565
LOC_Os06g33970	716	994	3117	520	411	637	20.8986	71.4588
LOC_Os05g06140	36	79	86	267	378	132	4.65409	1.29081
LOC_Os02g44900	31	22	93	292	233	140	4.557	1.13797
LOC_Os02g32504	1125	1739	724	416	705	507	10.1797	22.8152
LOC_Os02g01930	525	488	1139	371	316	330	9.68964	22.5058
LOC_Os01g59760	90	131	177	492	427	203	9.14151	3.5024
LOC_Os11g44300	106	83	535	101	59	80	3.97172	13.8049
LOC_Os09g23140	330	34	94	37	50	16	0.713964	3.51444
LOC_Os09g15170	178	241	424	1369	839	594	13.0788	4.30219
LOC_Os01g56030	28	73	50	177	171	132	5.09357	1.63073
LOC_Os10g39850	44	98	95	287	272	220	4.32185	1.36776
LOC_Os05g03040	31193	25124	19819	11450	13198	8263	157.003	379.226
LOC_Os05g48290	421	833	888	1971	2154	1380	29.4406	12.1327
LOC_Os04g35540	15515	5124	3007	779	4007	2163	39.7687	142
LOC_Os01g67480	19392	12849	6830	3092	5581	5957	102.468	278.236
LOC_Os05g51020	25	60	78	343	180	126	3.76144	1.0039
LOC_Os01g72900	2241	1416	541	296	813	630	36.3736	89.2307
LOC_Os01g08190	190	142	282	657	702	366	6.63483	2.63183
LOC_Os04g01160	384	593	737	2070	1691	988	21.2174	8.22126
LOC_Os10g39030	6163	9622	3706	2201	2618	4347	42.766	88.8284
LOC_Os12g29950	720	102	392	188	78	55	1.77918	7.68509
LOC_Os07g28480	989	952	746	598	308	400	12.9396	27.4809
LOC_Os04g03050	8	34	37	123	109	123	1.72593	0.399881
LOC_Os01g22336	46	140	107	470	593	238	13.4702	3.16115
LOC_Os12g40900	51	168	210	689	649	419	12.7859	3.33485
LOC_Os03g14720	8174	5329	3326	1607	3834	2506	26.9984	59.2512
LOC_Os11g30910	78	140	50	852	156	166	7.89489	1.78461
LOC_Os03g05200	2306	1567	1041	654	1035	755	8.12953	16.9915
LOC_Os10g21190	2827	1506	539	164	377	811	19.4064	69.1051
LOC_Os10g21192	1199	695	374	113	213	491	9.45665	26.1451
LOC_Os01g18060	78	135	195	563	465	265	4.93024	1.68584
LOC_Os06g49700	5348	3411	2059	1127	2632	1268	24.4336	55.2545
LOC_Os07g48550	1846	821	1463	567	672	937	15.7805	31.9078
LOC_Os08g42620	101	143	241	579	597	281	8.66263	3.15878
LOC_Os03g30290	36	58	72	321	199	126	5.30088	1.45013
LOC_Os03g43810	866	278	628	384	183	156	5.77783	15.5099
LOC_Os03g39960	141	149	179	585	508	282	5.42391	1.97147
LOC_Os03g25120	18	44	54	188	203	75	3.75018	1.00987
LOC_Os05g03500	33	86	90	259	238	140	6.88393	2.37628
LOC_Os03g25690	64	94	57	17	44	19	1.31601	3.69533
LOC_Os02g01210	494	704	150	253	94	100	2.89105	8.5474
LOC_Os11g12000	7987	3830	5413	1688	3565	3031	27.8733	61.8045
LOC_Os01g71270	292	69	82	39	40	37	0.991422	4.07067
LOC_Os11g24070	1178	953	414	374	378	352	13.0295	30.4362
LOC_Os04g57850	10363	4158	3088	1060	2849	2423	32.4364	93.8517
LOC_Os04g53195	194	201	40	16	51	37	0.819781	3.40236
LOC_Os04g14690	9848	3869	3472	956	1910	1337	26.9289	116.076
LOC_Os06g50420	245	99	143	33	48	52	1.55069	6.09847
LOC_Os09g32620	2468	2321	1287	861	748	1406	34.7244	70.0421
LOC_Os10g40030	789	852	534	411	248	414	8.43016	17.71
LOC_Os03g37878	939	526	402	148	244	284	7.35948	20.9652
LOC_Os07g37530	24	91	52	358	135	173	4.258	1.0626
LOC_Os04g33400	14	27	28	101	72	57	1.61973	0.506631
LOC_Os06g39780	76	16	36	20	6	2	0.182601	0.934742
LOC_Os07g09070	0	0	0	39	9	4	0.95201	0.0001
LOC_Os02g39790	41044	16930	21611	4472	17351	4310	140.466	468.587
LOC_Os02g48730	385	1023	881	2555	2262	1349	42.9521	16.6635
LOC_Os01g67100	369	790	228	3184	2518	1668	22.8974	4.23656
LOC_Os01g65630	33	136	181	556	460	268	14.8227	4.35625
LOC_Os02g47390	14	40	46	986	312	166	5.19244	0.376625
LOC_Os01g64660	1622	773	732	331	168	430	6.73211	22.1431
LOC_Os05g32420	23	50	68	108	206	178	4.95089	1.49558
LOC_Os07g10530	407	1447	1512	5849	4909	2788	86.7837	22.8678
LOC_Os05g07420	675	296	182	156	155	160	2.05286	5.20502
LOC_Os01g02910	20	45	77	420	127	103	3.49588	0.831956
LOC_Os01g59110	10	44	36	139	108	79	2.38348	0.679375
LOC_Os05g38530	1877	574	192	112	131	199	2.20246	13.3842
LOC_Os01g29150	52	69	154	469	238	343	5.87372	1.67839
LOC_Os11g42850	10	20	31	123	128	32	2.29996	0.512902
LOC_Os03g47730	44	38	60	237	140	164	3.96685	1.11387
LOC_Os01g73110	57	199	145	582	609	361	16.1073	4.2857
LOC_Os06g46970	961	477	679	429	195	264	14.5739	37.0223
LOC_Os11g46950	29	39	25	4	2	15	0.099356	0.435803
LOC_Os03g50430	93	114	142	295	352	222	5.83834	2.50678
LOC_Os06g43800	1722	710	971	508	421	751	12.1759	25.8094
LOC_Os07g47450	1110	1120	288	81	319	332	19.4889	65.9696
LOC_Os10g41370	626	914	854	1950	1956	1371	31.5709	15.0339
LOC_Os12g43880	1650	945	898	268	714	693	12.4157	27.0035
LOC_Os03g16020	683	429	49	17	60	22	2.47347	29.617
LOC_Os02g47200	220	64	65	32	34	48	0.992293	3.16665
LOC_Os12g34300	48	35	32	23	20	12	0.323385	0.731188
LOC_Os09g38090	2456	1643	841	367	103	386	3.37608	19.5174
LOC_Os12g36810	84	116	303	1548	451	395	15.0826	3.54575
LOC_Os07g23150	293	1399	197	99	136	188	3.03118	12.4814
LOC_Os11g01830	51	39	102	330	325	141	6.17989	1.66895
LOC_Os07g05190	465	831	1493	5107	3161	2162	29.8443	8.7583
LOC_Os02g19060	2	14	16	75	66	42	1.80235	0.33341
LOC_Os04g28260	252	469	563	1283	1366	789	11.1745	4.46599
LOC_Os01g33040	164	242	555	1376	1216	782	10.4528	3.31022
LOC_Os04g48930	198	103	203	80	17	31	0.647479	2.74176
LOC_Os09g17850	175	281	391	954	754	701	15.7205	5.91456
LOC_Os04g42095	55	57	65	15	19	28	0.539908	1.63715
LOC_Os10g28420	14	63	82	249	183	148	4.70983	1.37992
LOC_Os03g10860	1261	3889	860	611	1552	491	54.1815	120.191
LOC_Os07g36870	62	81	80	276	298	102	5.17925	1.81824
LOC_Os02g51720	25	138	101	501	293	278	9.504	2.37856
LOC_Os05g39580	4079	2326	1003	643	643	648	15.6486	61.0945
LOC_Os03g43410	193	406	411	1011	838	1064	31.9742	11.5157
LOC_Os01g07560	46	109	193	1467	537	320	6.78753	1.11758
LOC_Os12g12560	490	75	211	22	29	47	0.913089	7.72169
LOC_Os11g14900	10	0	2	66	76	36	1.39504	0.102033
LOC_Os05g05020	137	152	60	40	75	60	3.14223	6.2987
LOC_Os01g04670	141	108	86	33	55	65	2.2956	5.17053
LOC_Os10g40740	4232	3440	3488	1129	1344	1628	25.4969	72.2505
LOC_Os02g36110	1286	436	371	68	257	339	4.65493	15.1388
LOC_Os08g36570	151	271	263	811	604	398	13.2719	5.27663
LOC_Os10g37100	35	51	27	6	18	6	0.21455	0.875059
LOC_Os04g38570	642	1084	2130	6977	5224	3046	42.4011	11.8646
LOC_Os06g13610	12	29	14	120	57	36	3.40755	0.878933
LOC_Os03g61090	3584	3161	1534	868	560	1619	39.3616	105.675
LOC_Os02g52934	3	10	3	35	38	21	2.54644	0.420218
LOC_Os01g16460	8	29	23	102	150	101	5.18858	0.896337
LOC_Os02g52930	142	145	92	536	314	223	7.95753	2.89605
LOC_Os06g39040	747	393	315	106	116	240	3.96763	12.7409
LOC_Os10g34820	251	250	392	992	909	638	11.9288	4.53249
LOC_Os05g40990	394	389	441	1208	1111	667	23.9142	10.4494
LOC_Os01g40499	294	206	154	109	96	99	1.26978	2.83719
LOC_Os07g23430	0	4	0	29	105	2	0.804651	0.0215533
LOC_Os01g53020	290	54	215	66	77	94	2.00342	5.18454
LOC_Os05g13320	33	83	104	469	261	231	5.28063	1.28709
LOC_Os11g19730	102	236	162	676	652	367	7.71371	2.34444
LOC_Os01g19610	379	290	93	45	79	74	1.21525	4.69204
LOC_Os02g43560	81	184	165	529	631	302	4.91226	1.51443
LOC_Os09g31430	920	3931	2744	7348	12123	4949	156.331	50.3898
LOC_Os05g34854	1615	1056	2220	431	195	658	9.79583	39.7554
LOC_Os01g03330	4609	1673	1746	645	1097	1682	22.3103	54.1759
LOC_Os04g54230	910	281	35	148	63	18	4.61696	25.8528
LOC_Os01g05650	18444	6314	9421	3765	3770	6367	223.46	577.255
LOC_Os08g10310	1761	773	5198	894	588	1281	9.73232	31.0923
LOC_Os01g59680	32	212	49	16	37	31	0.677017	2.26099
LOC_Os02g51110	3247	3007	1404	979	1567	1099	28.5863	61.1812
LOC_Os01g59530	8835	3947	2786	963	1358	2124	56.1457	201.383
LOC_Os09g37120	256	79	31	10	56	13	0.726708	3.65115
LOC_Os04g35430	86	106	171	409	419	239	2.80151	1.04054
LOC_Os03g63270	9347	8584	3426	1517	5132	3507	61.1061	129.981
LOC_Os03g26530	3217	7076	1187	921	375	1552	17.3868	65.026
LOC_Os06g11135	22440	21579	6684	3746	8996	7598	253.159	629.084
LOC_Os02g55130	341	883	755	2524	2527	1385	27.071	8.70305
LOC_Os10g26340	74	17	97	421	207	179	5.7256	1.49827
LOC_Os04g47180	1334	2755	1081	932	694	717	6.18161	13.4992
LOC_Os05g03740	2082	2926	889	418	1278	831	23.0655	53.456
LOC_Os08g01410	5566	1775	1219	338	865	823	13.65	59.8299
LOC_Os01g15610	144	256	208	656	660	443	73.6757	26.4631
LOC_Os07g02140	124	147	76	56	20	23	0.761648	2.72687
LOC_Os04g55650	32740	19886	13658	7283	10941	7754	151.911	403.294
LOC_Os02g53169	114	174	133	512	446	322	10.3502	3.5252
LOC_Os04g06910	12	11	4	138	78	23	1.44765	0.156408
LOC_Os02g31867	922	888	2867	843	322	729	14.3712	39.2731
LOC_Os01g68120	352	360	668	1527	1614	765	8.85742	3.4504
LOC_Os05g37800	156	364	519	1585	1201	933	19.5	5.86857
LOC_Os03g02310	849	816	443	313	327	347	13.2741	28.7624
LOC_Os10g14180	496	755	401	2616	1735	713	11.0709	3.94197
LOC_Os08g42470	121	391	836	2080	2213	1269	48.2639	13.0319
LOC_Os04g24220	367	235	326	282	78	123	1.78349	3.73096
LOC_Os06g39912	8774	10263	3676	2023	4234	3812	115.471	259.422
LOC_Os01g43650	3795	2585	1227	204	856	1068	17.9948	64.4105
LOC_Os08g10290	41495	12155	9515	1961	9270	6329	65.8626	248.89
LOC_Os01g42234	21691	8849	7623	884	4533	5312	65.0523	238.928
LOC_Os08g33710	99012	58677	29405	2986	12126	17172	276.786	1610.83
LOC_Os10g36420	83	137	103	460	315	197	8.68154	3.00024
LOC_Os12g40860	215	379	443	1358	1141	632	17.5713	6.22082
LOC_Os04g39570	77	157	189	430	603	252	5.00408	1.71697
LOC_Os04g37510	3	3	3	40	16	27	2.26173	0.226295
LOC_Os03g15080	2375	2476	5940	1115	1114	1323	46.372	154.298
LOC_Os11g10850	109	139	48	28	56	53	2.85506	6.1282
LOC_Os09g38620	326	449	573	1522	1485	786	16.7739	6.4162
LOC_Os12g26060	46	64	39	171	139	141	3.82643	1.27241
LOC_Os06g01934	552	966	371	352	137	328	4.66872	10.5602
LOC_Os01g71670	275	289	386	959	1161	640	24.1197	8.95352
LOC_Os01g13120	219	149	159	456	677	327	14.1081	5.42902
LOC_Os07g42310	2220	2297	861	458	1245	618	13.5299	31.8504
LOC_Os07g40220	100	223	192	1193	1045	789	44.488	7.89663
LOC_Os04g11524	393	822	709	1885	1732	1180	65.5638	27.4361
LOC_Os09g07140	5	5	5	38	37	13	1.69607	0.259778
LOC_Os10g32110	61	101	64	20	17	10	0.340343	1.71086
LOC_Os10g35460	58419	47738	24140	6817	22215	24730	402.257	981.768
LOC_Os01g42030	756	421	349	146	449	193	4.61684	9.49488
LOC_Os01g54470	80	160	118	282	527	219	6.47403	2.3433
LOC_Os01g54750	39	31	41	20	17	13	1.28143	3.11239
LOC_Os10g28200	29389	21976	13848	7854	9737	12246	222.24	494.841
LOC_Os04g42840	2719	2594	2607	7371	7222	3505	43.5696	20.2968
LOC_Os04g48760	691	1385	2277	5740	4807	2964	37.1128	13.0666
LOC_Os01g50450	3843	3317	2461	1736	1598	1221	38.1803	83.8372
LOC_Os01g73270	23	41	65	279	202	117	12.3389	2.89063
LOC_Os08g42390	626	319	419	219	237	203	5.21889	11.5222
LOC_Os11g31590	110	219	171	543	537	251	10.9304	4.28091
LOC_Os07g09970	5722	7864	3614	2949	2603	3039	102.505	205.109
LOC_Os02g09250	1739	478	668	101	293	374	5.10747	20.1554
LOC_Os11g11370	277	317	339	797	692	583	26.3058	12.4952
LOC_Os10g42820	300	619	581	1624	1301	878	16.8277	6.76007
LOC_Os01g72650	148	241	251	757	701	458	9.56166	3.37503
LOC_Os11g06030	47	18	25	14	7	5	0.792462	2.95237
LOC_Os01g14010	0	10	12	69	55	36	0.885857	0.131027
LOC_Os04g37990	59	175	164	526	407	266	6.06514	2.11264
LOC_Os01g07940	162	257	253	582	594	542	8.04851	3.28488
LOC_Os06g44540	98	97	196	484	371	255	5.93898	2.29549
LOC_Os12g03230	112	144	68	13	13	31	0.631972	3.59823
LOC_Os05g25974	190	187	270	968	771	274	9.07912	3.18301
LOC_Os04g25800	63	44	62	26	17	21	0.45555	1.28398
LOC_Os05g42060	103	244	21	19	8	22	0.397472	2.80394
LOC_Os09g36160	23	31	127	422	560	387	8.766	1.31618
LOC_Os02g38840	6243	2634	2377	1065	2251	1401	26.1981	65.6247
LOC_Os06g49640	4698	2507	8239	2065	1862	2718	53.3457	141.426
LOC_Os03g61360	4926	2137	1853	299	1136	828	20.9957	86.7631
LOC_Os10g35110	5593	7330	6379	17398	16351	8854	313.847	149.422
LOC_Os06g50080	2332	690	2567	1664	375	260	21.2221	58.0156
LOC_Os06g44930	43	72	51	248	267	115	6.95545	1.89547
LOC_Os07g46320	8	33	12	4	6	0	0.1044	0.552778
LOC_Os04g33310	1362	1220	851	372	245	373	16.5186	58.4646
LOC_Os09g26420	57448	54124	55982	23379	17110	28867	412.279	1036.63
LOC_Os02g33780	73	209	172	651	377	463	11.3407	3.54246
LOC_Os02g38060	528	775	686	1536	1460	1170	36.6211	18.2069
LOC_Os08g36480	2620	453	932	124	72	87	1.0435	15.8764
LOC_Os07g34598	201	282	330	840	836	468	10.5723	4.28895
LOC_Os01g63870	244	330	441	1120	889	698	18.92	7.60089
LOC_Os12g25090	874	503	309	107	310	151	12.142	37.7694
LOC_Os12g03420	285	422	157	80	95	182	5.92905	13.955
LOC_Os02g44860	672	1573	1217	4501	3199	2540	81.0569	28.3117
LOC_Os01g05064	602	749	473	238	313	373	16.8511	33.7294
LOC_Os10g20450	20	28	47	128	95	74	1.97113	0.679773
LOC_Os03g43510	370	1133	1182	2777	3527	1734	42.0749	14.9439
LOC_Os06g36090	11776	8597	4929	2017	2333	2083	17.7734	71.7628
LOC_Os01g57510	207	96	18	12	43	20	0.339903	1.50333
LOC_Os08g09170	358	649	733	2037	1988	1206	26.2062	9.28393
LOC_Os07g48980	44	237	237	1128	673	457	16.352	3.94488
LOC_Os06g07300	28	59	43	26	26	11	1.16275	2.51326
LOC_Os08g40850	9200	5447	3400	1130	2067	3862	50.3274	129.52
LOC_Os12g01700	137	262	489	1358	1112	664	13.7525	4.29107
LOC_Os12g24550	269	445	640	1722	1775	1001	11.7162	3.82072
LOC_Os11g06780	2941	2056	810	344	1214	885	19.7565	47.7125
LOC_Os03g51080	32409	46120	15084	6634	16989	13556	203.549	507.31
LOC_Os07g45180	21	8	24	125	87	50	1.10033	0.241579
LOC_Os04g14410	82	167	169	421	494	245	8.07599	3.08455
LOC_Os06g40210	93	158	190	452	424	254	17.5282	7.30787
LOC_Os11g12810	2853	852	1976	459	459	954	6.01437	19.3995
LOC_Os03g50140	98	171	125	472	294	353	14.3569	5.16223
LOC_Os06g48800	369	51	42	10	26	14	0.372182	3.72195
LOC_Os08g39270	323	797	780	3333	1985	1586	64.0033	18.4944
LOC_Os12g28750	312	549	265	61	191	200	5.17782	12.8389
LOC_Os06g34020	96	106	111	460	399	196	9.00737	2.84261
LOC_Os03g01550	105	156	163	502	507	308	4.74806	1.62045
LOC_Os07g37810	934	1655	1859	5585	5502	2570	54.4913	18.9969
LOC_Os02g33420	438	577	683	1523	1606	1030	17.358	7.56015
LOC_Os02g36840	357	208	154	96	118	124	1.81704	4.00677
LOC_Os03g14080	96	166	238	827	738	420	11.7039	3.19103
LOC_Os09g25380	64	94	87	264	392	172	5.22469	1.63078
LOC_Os11g25990	72	55	15	12	10	5	0.202315	1.11157
LOC_Os06g48030	1346	3258	2659	10386	4698	5495	112.368	41.0662
LOC_Os06g49810	736	1511	1291	3193	3264	1983	43.734	19.167
LOC_Os01g02700	143	23	241	35	14	47	0.488245	2.34859
LOC_Os01g19480	116	187	383	965	911	397	9.57448	3.21123
LOC_Os01g45274	14516	14303	8073	2742	3174	6294	108.566	330.337
LOC_Os06g08790	141	308	397	983	915	585	10.3901	3.79687
LOC_Os04g25650	2523	1035	877	646	696	854	19.1928	40.2542
LOC_Os01g54140	39	44	19	13	15	4	0.524776	1.82439
LOC_Os06g31190	162	191	269	767	680	321	7.75617	2.95222
LOC_Os08g36310	1870	1034	2723	1133	394	777	16.1987	43.2309
LOC_Os08g04430	1177	786	462	126	209	473	11.901	35.6739
LOC_Os04g52750	290	315	112	48	113	128	7.09675	17.4642
LOC_Os09g28354	3085	3533	1346	575	1784	1408	27.1397	57.4192
LOC_Os01g65950	718	922	206	49	328	98	8.5257	33.3673
LOC_Os06g38764	15104	3916	6247	574	1520	3088	68.888	349.028
LOC_Os01g02060	216	756	981	3469	2371	1306	41.2794	12.2141
LOC_Os04g40970	39	68	77	223	165	145	1.77708	0.64438
LOC_Os03g18070	68412	73110	33473	13215	47708	27994	604.423	1210.57
LOC_Os12g08564	349	943	375	1820	2067	1083	49.2074	16.713
LOC_Os10g37920	1528	959	429	83	446	370	6.62533	21.8818
LOC_Os04g29780	24	40	10	2	3	8	0.146104	0.921043
LOC_Os09g38840	929	487	370	148	432	259	3.85697	8.61128
LOC_Os09g27050	18543	9057	9019	3264	8049	7336	81.8548	168.348
LOC_Os09g12720	132	243	448	1449	924	600	15.6265	4.75071
LOC_Os10g25040	2446	1366	624	166	787	674	8.19259	23.3504
LOC_Os01g66890	2211	1077	1599	405	779	1050	17.09	37.767
LOC_Os03g11400	116	200	301	753	675	421	15.7137	5.66309
LOC_Os03g28300	53	73	70	255	206	97	1.98788	0.734514
LOC_Os06g41030	22	33	27	118	172	98	1.51515	0.329746
LOC_Os12g05120	214	502	502	2266	1656	1111	21.7317	5.52615
LOC_Os03g51990	35	34	21	100	101	60	1.85112	0.652588
LOC_Os07g39350	113016	74337	57963	17333	40511	54738	592.054	1319.11
LOC_Os06g49220	1352	1363	948	571	220	418	6.93253	21.4261
LOC_Os08g43370	220	338	288	856	690	425	13.1422	5.89955
LOC_Os09g39850	229	194	108	106	109	43	4.60544	9.9266
LOC_Os06g22960	4450	26761	17538	108020	74243	51325	2036.77	433.285
LOC_Os05g47880	360	343	217	64	112	158	2.99313	8.35742
LOC_Os06g11980	89	123	39	47	44	20	1.51147	3.44447
LOC_Os04g19960	48	49	11	8	14	4	0.310333	1.31736
LOC_Os11g26990	266	637	726	2232	1902	1121	25.1964	8.3283
LOC_Os07g06860	24	82	35	165	220	145	4.0582	1.06823
LOC_Os04g49650	301	116	155	40	18	86	1.78771	7.43881
LOC_Os02g26300	119	230	267	598	618	497	8.07479	3.06808
LOC_Os03g07190	4414	1529	1713	697	1228	1273	31.4748	79.1932
LOC_Os08g01760	1352	2072	2020	5124	4761	3311	89.4042	38.8297
LOC_Os03g36480	3	0	3	48	44	19	1.14358	0.065955
LOC_Os05g46000	152	94	96	46	44	50	1.99358	5.1218
LOC_Os10g11820	18	32	57	150	159	84	1.53865	0.459832
LOC_Os12g41180	190	332	629	1757	1687	869	20.1541	5.94557
LOC_Os05g09640	55	171	204	928	361	397	16.5754	4.47068
LOC_Os02g55560	7453	8800	2223	1024	3101	2262	44.8345	128.121
LOC_Os05g27820	585	1968	1603	4866	5376	2706	92.0927	30.8462
LOC_Os01g64960	3560	8883	1524	1184	525	2347	33.8956	107.623
LOC_Os10g39880	31	28	13	3	6	9	0.302683	1.25467
LOC_Os07g03170	2351	1281	781	156	644	836	24.127	65.9996
LOC_Os09g10600	589	1120	957	2432	2664	1658	45.9224	18.9444
LOC_Os11g16310	974	405	409	150	405	201	4.16006	10.5101
LOC_Os02g53510	955	763	371	128	241	245	7.29044	25.1081
LOC_Os01g63210	1577	2176	709	68	87	441	7.76795	54.9586
LOC_Os04g33390	27648	23584	7472	2883	8171	8103	138.431	422.186
LOC_Os03g53920	267	444	655	1618	1732	1098	12.5535	4.17179
LOC_Os01g66610	2635	2426	2191	1187	1167	1260	15.3137	31.9403
LOC_Os09g06660	0	0	0	38	13	4	0.535778	0.0001
LOC_Os03g18130	11180	11712	7961	25370	42627	27884	431.318	143.555
LOC_Os07g05460	12	37	28	123	108	61	3.22709	0.869472
LOC_Os02g55000	294	369	385	972	936	507	14.1145	6.5016
LOC_Os08g32520	342	283	130	103	163	76	3.77739	8.60638
LOC_Os04g52590	104	106	161	416	515	211	3.94123	1.3934
LOC_Os07g23880	1729	2273	2477	6371	6726	3339	54.3384	22.8706
LOC_Os01g03950	1793	3808	3075	7065	7709	5453	68.7936	30.6215
LOC_Os05g41380	65	207	44	29	22	40	1.9422	6.42795
LOC_Os03g14710	298	427	433	1221	876	621	15.7343	7.0839
LOC_Os05g29760	10537	4431	6716	3767	3335	4389	53.7558	108.432
LOC_Os01g03310	5256	9128	1533	428	1605	1319	43.9786	200.878
LOC_Os03g43860	363	568	615	2028	1932	943	53.9999	18.1624
LOC_Os01g03549	606	133	963	171	115	310	3.15991	10.0007
LOC_Os06g44190	54	165	21	16	33	20	3.3001	11.0602
LOC_Os02g06290	59	161	38	14	5	0	0.153183	2.19436
LOC_Os04g57860	60	17	41	0	12	8	0.101558	0.684236
LOC_Os12g03370	582	350	1803	425	273	325	9.37374	28.5273
LOC_Os01g36390	426	542	799	1963	1609	1122	19.3989	7.89526
LOC_Os01g12304	372	180	125	126	121	59	2.99809	7.01342
LOC_Os11g45280	2545	750	800	381	472	451	5.07403	16.7068
LOC_Os11g41500	0	0	0	17	34	15	1.58984	0.0001
LOC_Os07g48010	24442	3212	6018	1416	864	1858	40.0738	342.858
LOC_Os03g12520	8	37	8	111	79	64	1.59466	0.311778
LOC_Os09g24810	20	56	40	324	82	143	9.10299	1.93862
LOC_Os07g33790	458	694	801	2428	1973	1186	17.0657	6.36852
LOC_Os05g06840	54	77	109	236	242	173	3.56958	1.41334
LOC_Os07g41120	18	22	41	117	90	62	2.11169	0.689626
LOC_Os07g03458	258	61	135	1166	452	313	32.8752	8.42241
LOC_Os02g37850	35	51	106	190	225	184	4.7569	1.68498
LOC_Os05g04550	1542	1344	694	350	564	354	8.07483	23.4082
LOC_Os06g51410	487	597	802	2275	2252	1241	26.5776	9.35556
LOC_Os03g55830	440	952	1028	2759	2107	1533	25.9696	10.3979
LOC_Os03g12950	116	91	205	571	610	340	7.14652	2.14555
LOC_Os10g37500	6534	5337	2816	1126	3513	2490	43.5905	91.8928
LOC_Os01g47300	53	4	2	0	3	0	0.0124257	0.519581
LOC_Os08g06170	131	26	59	14	38	26	0.544182	1.63467
LOC_Os04g43060	695	539	703	224	186	208	7.32357	24.4101
LOC_Os10g19919	70	21	6	6	9	4	0.155787	0.899589
LOC_Os05g41990	156	793	451	2113	1273	1319	41.1301	12.2548
LOC_Os06g13210	5	22	35	234	69	62	2.13394	0.380211
LOC_Os03g07540	26	134	104	219	447	341	43.6112	11.681
LOC_Os11g11890	1746	1037	753	441	748	437	8.84953	20.1711
LOC_Os02g42390	11	27	38	190	103	104	3.71295	0.749523
LOC_Os01g11230	9186	8653	3525	2105	1993	2968	81.0663	243.952
LOC_Os08g36390	47	41	111	427	317	198	4.84922	1.14558
LOC_Os03g05570	2230	1613	1220	506	788	1052	24.4679	54.0531
LOC_Os10g29640	2	2	0	19	40	15	1.04171	0.0452423
LOC_Os03g61780	128	298	337	1231	1009	561	15.6137	4.55483
LOC_Os11g02300	2985	2832	2909	1579	1498	949	13.2172	31.0868
LOC_Os11g26130	858	1139	1177	2961	2556	2157	26.8895	11.7048
LOC_Os11g42290	309	195	40	4	42	62	0.827316	4.11269
LOC_Os04g24850	39	31	48	21	11	7	0.296732	0.989785
LOC_Os06g46920	1042	617	479	110	226	202	4.57215	18.9037
LOC_Os04g54630	2272	909	1551	328	393	533	25.9163	104.003
LOC_Os05g02240	301	511	330	197	163	147	2.08556	4.812
LOC_Os02g14430	9001	1891	2800	688	324	1062	18.7002	128.208
LOC_Os10g26280	63	122	143	459	393	353	5.6304	1.61328
LOC_Os02g52150	3850	1571	179	547	435	301	8.63826	38.4788
LOC_Os07g34190	164	72	61	0	7	7	0.132765	3.08856
LOC_Os01g54520	2	3	2	15	55	14	0.668337	0.0521803
LOC_Os10g36160	167	1252	903	3123	2222	3733	180.917	46.4211
LOC_Os04g17100	9933	31183	11456	4205	8497	10750	292.564	638.455
LOC_Os04g39650	30	38	90	268	238	129	2.51792	0.699231
LOC_Os01g63280	592	194	345	214	121	129	2.99259	7.72892
LOC_Os01g11350	124	192	328	1070	697	513	18.2237	5.6145
LOC_Os04g01280	7101	4333	2330	918	2859	1901	32.6011	81.5012
LOC_Os05g07980	94	193	244	671	525	419	5.60348	1.96848
LOC_Os03g52320	467	386	840	1439	2063	1404	43.1782	16.4386
LOC_Os11g14390	22	74	83	240	176	183	4.17245	1.30669
LOC_Os03g02290	161	189	352	873	793	432	11.35	4.1795
LOC_Os04g02530	1118	1978	1462	6399	4901	3570	63.214	21.0628
LOC_Os02g30320	9035	6751	3117	1143	2705	3124	70.4752	192.219
LOC_Os09g31230	184	355	460	1774	1040	586	13.4543	4.15853
LOC_Os06g13020	94	103	135	283	375	218	5.91166	2.37882
LOC_Os05g35070	74	86	185	517	556	241	5.03896	1.47053
LOC_Os05g33890	201	294	312	939	904	523	12.3531	4.47034
LOC_Os05g32760	481	889	1069	2446	2747	1463	29.2559	11.4952
LOC_Os08g05480	216	131	108	17	41	60	1.25838	4.97769
LOC_Os12g42070	1564	229	359	338	346	197	3.6721	9.69603
LOC_Os02g18540	41	59	14	14	5	14	0.424836	1.45635
LOC_Os11g33050	1039	1172	873	380	777	421	16.5955	33.858
LOC_Os09g36740	179	374	582	1587	1084	910	21.4825	7.36325
LOC_Os05g51050	32	42	65	222	167	76	4.96672	1.59988
LOC_Os02g46030	1252	1139	484	81	384	407	5.05593	16.6563
LOC_Os03g37411	351	169	246	60	113	128	2.09242	5.646
LOC_Os05g44400	220	637	619	1471	2276	947	30.7545	10.2564
LOC_Os06g11730	47	69	93	358	162	131	4.4301	1.52314
LOC_Os03g22620	12	18	19	304	169	94	1.77251	0.160694
LOC_Os10g38730	188	70	67	21	8	29	0.817287	4.7616
LOC_Os09g34930	269	737	786	2341	1926	1530	41.9297	13.6708
LOC_Os04g38800	2	4	2	29	34	21	1.78078	0.149289
LOC_Os05g45930	1293	2381	2525	7194	7262	3920	89.759	32.2139
LOC_Os07g10820	154	234	314	803	682	525	11.6654	4.36563
LOC_Os07g42430	18	65	33	165	187	123	10.2506	2.50286
LOC_Os01g22380	338	735	603	1975	1783	1861	92.3103	28.3342
LOC_Os03g61060	2383	1037	1038	375	724	732	13.1475	33.5194
LOC_Os08g43230	679	455	244	239	190	241	6.48603	13.6057
LOC_Os01g09080	2533	1854	510	267	920	730	12.1732	31.1831
LOC_Os09g08910	66	95	49	194	203	130	1.15361	0.465647
LOC_Os12g27440	460	297	127	44	113	116	2.76652	9.07161
LOC_Os04g48480	125	181	164	530	292	363	6.70205	2.75802
LOC_Os05g38190	45	81	73	204	185	126	1.38147	0.558484
LOC_Os01g62260	2992	10220	6341	31128	28157	18743	778.842	198.787
LOC_Os09g32952	240	97	107	24	72	47	0.821686	2.72719
LOC_Os05g33644	342	530	385	1097	1037	791	12.9025	5.71881
LOC_Os12g16210	115	249	309	683	720	465	11.4798	4.42179
LOC_Os04g55710	1036	1305	679	373	567	528	11.2307	23.3223
LOC_Os09g23720	70	169	132	418	368	361	8.49967	2.82607
LOC_Os11g03910	252	76	114	44	83	40	1.21717	3.49932
LOC_Os03g31510	33779	30703	16395	5888	12869	17261	511.694	1152.47
LOC_Os07g42960	98520	83383	37745	16225	44133	36185	541.12	1245.19
LOC_Os10g13700	297	136	161	133	106	58	1.22481	2.63416
LOC_Os05g43240	2932	2198	1002	522	1237	713	12.873	33.36
LOC_Os06g16110	16	27	9	85	59	47	4.70173	1.22025
LOC_Os05g05600	573	340	359	259	182	202	2.7666	5.76539
LOC_Os08g27720	44441	27998	17619	5101	18950	12612	314.474	800.05
LOC_Os01g23990	63	41	74	8	11	16	0.736919	4.01474
LOC_Os03g11530	788	1631	1452	4045	3768	2745	58.0403	22.2248
LOC_Os05g37050	305	323	90	13	96	49	4.46112	20.6843
LOC_Os10g28370	945	329	344	71	35	96	1.83948	15.3804
LOC_Os03g28330	32572	78044	91916	190699	192334	191727	2246.96	844.352
LOC_Os11g33394	1184	192	636	87	144	321	3.88441	15.0768
LOC_Os03g03980	174	231	21	23	34	9	1.06809	6.97079
LOC_Os03g03670	341	287	357	170	64	211	3.78141	8.70598
LOC_Os05g37000	9	7	14	45	98	89	5.06812	0.687184
LOC_Os06g22810	1626	2270	1984	4668	4568	3363	46.777	22.8092
LOC_Os09g02710	19124	10639	7659	2076	4551	6171	120.767	360.709
LOC_Os11g35250	42	60	15	3	6	11	0.384941	2.22957
LOC_Os12g38140	5604	22353	13276	46674	51751	51461	2162.91	596.954
LOC_Os05g33030	284	341	583	1462	1374	871	14.6926	5.22398
LOC_Os03g04870	335	298	127	6	62	88	1.61153	7.81516
LOC_Os02g50460	484	371	209	74	169	205	3.31481	7.99423
LOC_Os11g24290	7	16	10	116	79	35	3.93349	0.54757
LOC_Os05g32070	18	18	36	136	94	80	2.99205	0.749714
LOC_Os03g22210	1196	2311	868	239	201	453	11.4977	54.4869
LOC_Os10g39710	3685	1268	1231	234	565	1216	14.5732	45.6806
LOC_Os01g05430	116	127	134	470	500	280	11.4052	3.64374
LOC_Os02g56100	25	43	74	204	177	112	1.94068	0.608436
LOC_Os07g44890	2150	1504	726	335	464	950	16.0367	39.955
LOC_Os08g39460	27	93	30	220	176	146	3.74323	1.00646
LOC_Os05g02020	10002	5903	3680	2058	3912	3506	52.4062	111.682
LOC_Os08g04110	9271	4269	2351	795	3463	2247	48.6737	123.535
LOC_Os06g07932	474	82	146	91	79	92	1.89225	5.75184
LOC_Os05g51740	116	197	262	847	1046	345	6.78992	1.89686
LOC_Os11g02389	12364	8540	9789	4668	2924	5917	205.485	485.151
LOC_Os01g46080	2455	982	1047	389	717	582	11.6466	32.676
LOC_Os07g04020	90	168	306	998	595	636	24.3737	6.70297
LOC_Os01g20830	3692	479	1485	385	162	387	7.46023	48.2861
LOC_Os02g49310	166	377	359	869	742	674	12.0162	4.94755
LOC_Os04g38600	4498	7281	1412	1840	1019	1899	33.8154	90.1313
LOC_Os05g11750	138	179	272	996	693	454	13.9434	4.16721
LOC_Os07g06790	31	2	39	4	4	5	0.267137	1.82719
LOC_Os02g28850	75	139	243	610	457	405	4.99146	1.68591
LOC_Os01g53779	182	223	182	650	490	324	8.44565	3.53813
LOC_Os02g32620	2928	2254	580	384	1020	804	15.3831	40.1781
LOC_Os05g06260	217	371	428	1069	1017	575	10.9847	4.48077
LOC_Os02g49880	1580	2446	831	544	435	596	6.54625	19.8099
LOC_Os02g07930	2666	612	1752	825	246	282	10.8783	44.4089
LOC_Os05g13620	64	109	58	194	242	183	8.79365	3.31401
LOC_Os03g57890	4016	3925	1626	1193	1886	1476	44.9293	95.313
LOC_Os07g08970	4105	1129	1722	489	570	450	7.06049	34.9174
LOC_Os01g45510	4	22	29	110	135	81	4.19938	0.749175
LOC_Os02g58470	103	216	197	519	548	324	11.4115	4.43391
LOC_Os05g39080	418	429	388	1245	868	656	13.1012	6.12705
LOC_Os03g63700	3547	2417	2026	1073	942	957	32.2102	90.1046
LOC_Os02g04510	2491	812	606	33	44	76	0.767326	20.2183
LOC_Os11g04030	6	18	45	181	157	68	2.62474	0.363247
LOC_Os01g19970	1964	5080	1303	591	1361	1172	28.7998	74.2199
LOC_Os03g58350	92	259	337	2099	852	1128	43.2181	7.75072
LOC_Os01g37050	1065	650	1049	436	317	488	10.1186	23.9798
LOC_Os04g40520	626	707	556	1804	1631	918	20.688	9.39549
LOC_Os11g05810	727	332	401	175	145	148	4.89637	16.2347
LOC_Os08g02094	184	386	371	1075	986	919	24.1597	7.94974
LOC_Os05g22730	1172	1336	674	523	417	641	26.1793	52.7022
LOC_Os03g30060	51	72	68	200	174	133	4.22292	1.65433
LOC_Os12g44020	9682	6196	3552	1308	2113	2009	34.981	128.182
LOC_Os03g37490	5048	1451	2524	778	1562	1012	18.7643	54.6126
LOC_Os02g15560	547	192	89	13	134	42	0.984646	4.59004
LOC_Os12g12514	68	14	16	13	4	0	0.196654	1.27264
LOC_Os05g50270	24	45	48	103	103	143	3.65006	1.2627
LOC_Os02g15690	571	1003	803	2558	2202	1403	33.1061	13.2992
LOC_Os05g30340	125	171	220	495	397	391	8.13045	3.46208
LOC_Os12g19180	351	371	525	1559	1587	719	19.9524	6.98541
LOC_Os12g03200	1775	1372	901	421	380	437	6.39525	22.363
LOC_Os11g35060	45	74	80	186	233	138	2.7533	1.03538
LOC_Os02g23826	130	247	276	791	708	504	17.3229	5.98881
LOC_Os01g65080	19936	8169	21330	9675	6630	9859	115.457	267.786
LOC_Os06g42790	13533	6103	3888	1002	2719	1827	50.2599	222.193
LOC_Os06g40790	32	46	53	135	137	87	3.27835	1.26771
LOC_Os05g12808	7	42	8	131	157	51	4.44094	0.684309
LOC_Os03g18740	2439	1984	3177	468	861	671	17.7963	72.9536
LOC_Os10g20810	18	32	24	70	120	66	1.56936	0.467154
LOC_Os08g40910	345	183	29	10	4	4	0.216185	7.11734
LOC_Os03g03200	3301	3138	1735	595	2070	1243	36.7829	78.9661
LOC_Os01g53090	2100	685	1436	129	171	872	13.8525	51.4997
LOC_Os08g02250	565	1354	1536	4208	3735	3130	61.0122	20.1392
LOC_Os02g34580	383	107	231	88	94	104	1.80897	4.93789
LOC_Os02g45760	2144	1964	974	541	990	806	12.0429	26.6202
LOC_Os04g25410	778	1295	1373	3308	3235	1772	50.6082	22.3009
LOC_Os02g44490	86	303	63	29	90	45	0.821663	2.18368
LOC_Os12g13910	853	3922	1330	822	884	625	17.5811	44.9519
LOC_Os11g37950	1134	739	1231	2114	3759	2678	109.329	42.9309
LOC_Os01g04350	23929	28421	9218	4019	9635	11132	314.445	767.879
LOC_Os05g01350	273	333	652	1809	1620	880	16.6291	5.36206
LOC_Os02g37309	122	289	292	947	616	510	19.6414	6.99456
LOC_Os06g49660	797	1006	159	128	414	203	5.29082	13.7535
LOC_Os08g06940	30	48	50	141	106	97	2.40043	0.934797
LOC_Os06g04850	12	35	19	506	111	479	10.4447	0.608056
LOC_Os06g39650	1015	1202	542	272	495	351	6.13931	15.3289
LOC_Os06g01840	57	8	123	780	570	275	10.5196	1.42265
LOC_Os12g43450	216	358	281	1736	2319	1422	70.4426	11.4233
LOC_Os03g63950	30871	28489	22412	11523	9593	18116	270.952	574.667
LOC_Os03g58470	4097	8134	12475	30651	18274	30978	682.34	224.534
LOC_Os02g54870	78	130	60	358	328	190	6.69404	2.05897
LOC_Os01g25189	138	211	192	548	443	305	10.3819	4.57829
LOC_Os04g46620	1791	1857	2191	4816	4762	3110	73.3461	36.022
LOC_Os07g35770	344	162	21	19	85	14	1.60943	7.65044
LOC_Os08g24300	1550	960	486	89	285	227	45.5663	232.717
LOC_Os01g07880	1654	3118	1055	841	1179	727	43.2349	91.1495
LOC_Os03g57330	104	192	341	885	769	511	12.546	3.99157
LOC_Os09g26999	611	1050	1788	4190	2591	3851	68.5383	23.8376
LOC_Os03g12620	1767	1174	629	321	483	524	6.69683	18.3481
LOC_Os08g39240	28	54	50	142	185	83	1.65013	0.590636
LOC_Os02g36220	82	59	38	12	7	28	0.191157	0.734152
LOC_Os03g53520	253	259	230	982	489	447	13.3363	5.38419
LOC_Os06g10350	110	131	33	17	39	10	0.601944	2.63471
LOC_Os03g04480	25	29	36	100	106	75	1.87989	0.631283
LOC_Os03g44380	1323	5908	1732	385	2193	852	15.0126	38.5006
LOC_Os01g73250	26083	16264	16711	1641	3130	9095	128.309	553.499
LOC_Os02g42870	66	79	133	358	310	245	7.56496	2.49347
LOC_Os07g05570	30217	36688	13523	5400	17285	13473	155.863	346.108
LOC_Os07g29780	72	117	173	468	490	211	6.3332	2.10151
LOC_Os03g03010	8	22	31	124	175	70	21.691	3.89411
LOC_Os08g32120	732	506	620	216	151	381	16.415	42.291
LOC_Os08g45170	409	958	1012	3184	2942	1858	59.0756	18.6068
LOC_Os12g13890	19744	23453	10510	1676	5862	7398	172.583	614.617
LOC_Os04g54180	29	8	32	1	0	7	0.0392833	0.363874
LOC_Os08g10244	2333	872	1472	764	927	704	4.66895	9.83928
LOC_Os09g37690	8	18	12	70	44	46	1.19428	0.275725
LOC_Os07g33610	112	247	191	727	628	351	9.90162	3.32805
LOC_Os11g05410	850	616	369	86	211	148	3.52147	14.3281
LOC_Os06g02340	343	665	600	1428	1441	913	27.8549	12.4109
LOC_Os04g28390	100	73	275	38	49	78	8.66332	26.2722
LOC_Os02g09510	1417	877	954	356	514	729	11.7381	24.7951
LOC_Os03g45280	66862	74320	30752	10154	27171	19209	726.728	2227.81
LOC_Os02g50910	161	338	457	1112	1153	637	17.2686	6.14605
LOC_Os06g49450	100	109	125	290	323	201	5.25738	2.36408
LOC_Os06g46995	107	345	193	1000	803	681	13.7247	3.58168
LOC_Os12g19470	27889	31199	7173	5377	2635	8726	94.6089	359.346
LOC_Os03g14610	321	1266	954	3388	2917	1835	61.6931	19.8795
LOC_Os12g32544	105	118	159	466	409	234	3.0988	1.14659
LOC_Os04g58470	520	1059	1000	3429	3021	1956	39.5142	12.7447
LOC_Os09g14410	760	242	331	171	238	184	1.85932	4.46878
LOC_Os04g13140	0	0	14	101	22	59	1.5648	0.14052
LOC_Os07g43010	7723	6756	3017	1723	3726	3379	105.228	210.491
LOC_Os03g39432	85	317	326	909	927	660	14.6612	4.47799
LOC_Os12g29400	2229	3460	1143	461	1449	1080	39.7324	89.892
LOC_Os01g48960	21461	14583	12210	4335	12442	5161	36.5043	85.134
LOC_Os03g43750	254	57	71	38	72	32	0.585641	1.70998
LOC_Os01g69030	1479	195	650	164	134	306	1.93864	7.97936
LOC_Os03g03730	347	113	289	99	140	127	5.42487	12.1315
LOC_Os05g30454	3088	1972	979	361	1144	1099	25.9064	61.0657
LOC_Os03g49610	1917	3557	3362	9033	12839	5999	153.679	51.5587
LOC_Os05g46270	354	552	612	1300	1477	916	29.1727	12.7526
LOC_Os04g25060	9108	4381	3285	2323	2734	3422	75.8361	154.687
LOC_Os03g44190	43	95	86	263	374	154	7.03629	2.09756
LOC_Os10g37660	1599	322	526	119	496	325	5.45926	15.2831
LOC_Os04g40100	693	1492	588	263	242	515	5.32916	14.022
LOC_Os10g01110	248	67	181	96	76	58	1.35081	3.20335
LOC_Os01g69070	371	293	599	164	202	219	4.93405	11.5857
LOC_Os12g38770	838	523	524	441	129	284	5.58524	12.8368
LOC_Os12g40770	28	46	89	191	188	134	3.35601	1.17096
LOC_Os01g03290	62	90	90	0	9	26	0.475426	3.43465
LOC_Os08g05290	150	479	362	1335	1263	714	12.2093	3.78198
LOC_Os02g14990	351	286	666	160	156	292	11.7261	27.1114
LOC_Os02g56130	600	1274	1184	3992	2664	2242	84.6344	30.4122
LOC_Os04g44150	73	148	26	28	38	34	0.825414	1.97504
LOC_Os03g49550	18	51	91	335	177	206	4.54048	1.08938
LOC_Os04g59620	97	154	179	393	480	246	5.59285	2.2979
LOC_Os01g56020	164	312	377	764	925	603	10.4476	4.14668
LOC_Os02g56140	149	198	161	482	467	315	9.51255	3.98134
LOC_Os11g03600	378	148	387	135	95	167	3.83441	9.55871
LOC_Os10g38870	1252	726	669	390	440	282	24.4441	61.4889
LOC_Os05g03070	117	423	297	1010	864	588	14.1287	4.89187
LOC_Os12g38230	24	180	65	210	755	267	16.3826	3.51784
LOC_Os01g11250	118	49	113	46	31	24	0.527402	1.61475
LOC_Os01g72910	1601	1286	443	187	500	608	23.3775	59.7532
LOC_Os09g38440	296	559	888	3245	2666	1198	27.534	7.4001
LOC_Os05g04640	193	175	145	65	57	83	1.5944	4.09811
LOC_Os07g06830	2713	1802	775	329	1173	776	19.4411	46.1635
LOC_Os03g16030	163	80	13	28	8	13	0.575288	3.11306
LOC_Os07g30960	425	531	306	114	177	223	3.82906	9.46552
LOC_Os02g22380	18477	16540	8275	4584	7232	6827	73.8434	173.755
LOC_Os04g56390	13	39	53	156	163	80	7.58835	2.1501
LOC_Os06g16200	10	12	26	98	100	31	1.47505	0.336981
LOC_Os02g48150	3103	3081	1883	1199	853	1104	32.6705	84.9287
LOC_Os08g02160	975	670	517	243	305	261	7.40998	20.5955
LOC_Os03g50364	14	30	54	160	126	115	3.46588	0.916256
LOC_Os09g16280	380	1252	192	256	242	202	8.61592	21.2478
LOC_Os05g44560	179	295	358	1005	1056	568	9.39731	3.1833
LOC_Os05g46840	5527	4194	2806	609	1617	1929	53.8425	165.286
LOC_Os03g40210	106	25	31	14	25	12	1.40185	4.87941
LOC_Os05g49900	897	441	203	240	312	200	3.88261	8.23649
LOC_Os04g12080	25	31	39	134	172	103	2.37718	0.585082
LOC_Os03g09140	2065	915	688	261	594	467	14.3328	41.0185
LOC_Os10g11860	94	235	168	602	722	343	11.2678	3.47625
LOC_Os12g40480	278	321	449	1229	1017	504	12.0498	4.97236
LOC_Os03g29680	4872	2947	1860	1092	1693	1236	35.4197	88.3482
LOC_Os02g43360	1420	781	1173	423	495	714	22.1127	48.318
LOC_Os09g32360	6	18	22	73	71	40	1.01712	0.274368
LOC_Os12g43363	424	1018	1004	3493	3384	1798	71.7261	21.3811
LOC_Os01g72700	678	2137	2044	6014	6089	2808	52.3804	18.0568
LOC_Os01g36220	279	198	119	69	135	69	2.12512	4.84331
LOC_Os09g30270	46	50	82	336	242	186	5.32877	1.31334
LOC_Os01g47780	388	1782	1000	12874	3248	3272	218.251	35.9711
LOC_Os08g10080	1867	370	1252	674	324	115	9.89866	34.7361
LOC_Os03g61800	200	460	611	2219	1438	978	24.0647	7.12925
LOC_Os12g35350	254	389	393	1518	1074	742	15.3464	5.05196
LOC_Os03g32490	705	179	479	157	86	254	4.95091	14.4815
LOC_Os10g41870	74	151	149	595	445	160	5.29595	1.76005
LOC_Os01g17330	635	360	174	33	206	108	3.48775	12.27
LOC_Os09g29830	118	150	225	606	615	241	8.00315	2.94255
LOC_Os09g38268	69	51	72	196	210	120	4.44876	1.74399
LOC_Os01g56090	58	74	67	171	183	151	5.98946	2.44511
LOC_Os10g27340	1213	1781	1444	3504	3302	2551	73.7287	36.3271
LOC_Os01g68300	19959	12371	14116	4857	6845	11294	459.413	962.349
LOC_Os01g20940	519	527	680	2125	2074	960	17.1837	6.20924
LOC_Os03g17800	160	63	69	42	56	32	1.13638	2.73804
LOC_Os08g39300	19240	13896	7314	3503	2478	6120	87.1264	252.007
LOC_Os01g58240	425	134	147	89	82	86	1.21788	3.54823
LOC_Os08g27840	29232	7339	8813	3707	3878	4999	42.1594	160.159
LOC_Os03g01930	40	53	32	30	15	14	0.300857	0.660082
LOC_Os06g14240	139	69	12	2	10	10	0.320066	3.33929
LOC_Os03g12110	5120	3166	1119	693	2433	979	33.0776	78.1937
LOC_Os05g35140	2851	1010	1137	276	162	337	6.93045	46.5364
LOC_Os01g04250	50	54	54	153	151	96	1.57514	0.655734
LOC_Os04g27190	54	276	66	2292	1352	634	23.2119	1.9236
LOC_Os08g34290	201	121	37	10	36	15	0.674918	4.14498
LOC_Os01g42190	1314	844	882	410	515	388	12.2667	30.0426
LOC_Os06g09420	56	113	103	269	211	224	6.81331	2.71471
LOC_Os03g40000	163	206	184	819	386	360	26.7694	9.86526
LOC_Os01g54860	8051	3306	2279	1059	2379	1920	33.3981	88.4263
LOC_Os07g05110	61	167	165	580	384	269	10.1127	3.38691
LOC_Os12g36890	296	797	1189	2915	2877	1892	21.7139	6.99205
LOC_Os01g06640	222	213	236	878	978	472	21.6163	6.56379
LOC_Os12g01490	556	216	209	173	173	139	3.1939	6.82943
LOC_Os06g33200	404	112	131	108	27	34	2.8361	11.6085
LOC_Os06g17020	393	216	357	124	107	223	3.14571	7.05219
LOC_Os12g44110	29867	15815	9238	2687	9389	7207	113.178	332.477
LOC_Os01g60850	2844	970	1771	556	864	788	7.56744	20.5859
LOC_Os01g04750	523	329	369	273	147	171	4.21817	9.20252
LOC_Os11g08090	851	1446	1886	4753	4229	2562	20.1352	7.85049
LOC_Os04g45900	9930	6299	4184	2245	4609	3420	45.3736	93.3818
LOC_Os04g32920	14275	5674	10623	1688	4156	4243	39.5134	127.814
LOC_Os02g51540	239	436	496	1162	1559	694	11.6073	4.2668
LOC_Os07g35540	10683	4312	3450	1204	3680	2748	38.8255	98.1915
LOC_Os05g22840	321	394	69	21	47	77	3.42576	17.7384
LOC_Os10g33540	426	581	365	1062	1750	704	20.2695	8.21107
LOC_Os05g50680	73	175	81	357	227	324	9.43322	3.37026
LOC_Os04g38970	527	487	1557	390	511	272	6.12935	15.2149
LOC_Os09g17560	8	0	4	22	58	19	0.777067	0.10817
LOC_Os03g12700	61	19	19	0	0	6	0.05442	0.775524
LOC_Os01g66840	6903	3816	2115	448	2496	1998	49.5502	132.111
LOC_Os04g19140	22	106	183	512	442	296	5.00139	1.35956
LOC_Os07g04670	0	2	4	31	64	14	1.49508	0.0882583
LOC_Os06g41060	252	285	406	2048	1091	449	39.1515	11.1987
LOC_Os10g27060	306	432	313	896	835	550	20.79	9.91607
LOC_Os05g49940	5203	3629	1352	414	1555	1252	49.3219	157.683
LOC_Os09g20000	162	270	274	642	535	721	21.2755	8.21631
LOC_Os07g01750	14	34	47	134	156	87	2.60608	0.7059
LOC_Os03g58570	154	87	67	74	42	24	0.564962	1.3116
LOC_Os05g30430	20	42	52	185	139	71	2.88769	0.877651
LOC_Os08g07774	2734	1083	1891	848	667	682	6.99201	19.8196
LOC_Os02g42060	10	18	23	76	63	45	3.97508	1.16302
LOC_Os11g36840	29	42	22	14	17	11	0.581766	1.33879
LOC_Os01g45360	1510	1346	841	483	547	532	12.4242	30.1201
LOC_Os02g32520	70653	27869	30326	6088	25742	23061	199.457	491.763
LOC_Os10g28440	19	34	27	77	136	68	2.38463	0.697186
LOC_Os04g54310	1531	571	52	133	115	53	5.45828	40.4756
LOC_Os07g10600	1793	3588	2928	10174	9349	5369	175.403	63.5638
LOC_Os02g14910	240	706	586	1588	1533	1839	50.8483	16.0817
LOC_Os06g03710	285	411	532	1410	1444	843	14.0476	5.0207
LOC_Os11g07260	45	45	57	195	196	72	1.53066	0.521284
LOC_Os01g74300	4056	21663	24648	58293	73469	59399	2738.58	762.636
LOC_Os03g10300	999	1219	767	147	454	567	11.3692	29.2686
LOC_Os03g62500	521	1018	948	2415	2257	1487	32.7457	13.8835
LOC_Os06g46030	567	1577	1666	4787	4612	2382	94.6686	32.5604
LOC_Os08g39630	25966	13883	12791	4628	8720	7154	93.9243	252.733
LOC_Os09g32290	178	508	336	981	988	753	21.1363	8.14775
LOC_Os04g33610	1387	922	539	165	123	499	7.7826	27.8536
LOC_Os12g44090	592	883	1215	3317	3041	2081	45.0889	15.4708
LOC_Os06g11760	2582	5259	2253	540	1128	1832	88.9216	249.679
LOC_Os12g44320	317	235	116	83	143	88	1.30374	2.85372
LOC_Os04g58080	42	81	105	225	369	199	4.64166	1.43307
LOC_Os02g44310	53	23	184	283	411	617	18.9509	4.26576
LOC_Os05g11650	119	383	380	1126	1520	924	24.4585	6.36171
LOC_Os10g07290	96	396	474	1859	1229	623	24.2776	6.78515
LOC_Os08g10130	76	59	54	52	31	13	1.35238	2.87449
LOC_Os05g05040	36	30	39	112	122	63	5.28438	2.01092
LOC_Os12g08700	34	91	1	4	4	0	0.158561	2.52306
LOC_Os12g07970	708	846	1060	416	506	373	7.6224	16.2465
LOC_Os10g34430	26	54	55	198	129	101	0.976792	0.320374
LOC_Os05g48740	17	24	34	144	60	129	8.45503	1.9811
LOC_Os06g13670	82	97	90	276	194	177	5.04779	2.1878
LOC_Os07g33560	75	86	115	305	283	212	5.23377	1.93288
LOC_Os02g21340	261	149	65	0	4	25	0.103909	1.65294
LOC_Os03g08999	1570	384	1032	162	298	545	13.3847	42.3953
LOC_Os01g49130	86	42	51	23	34	23	1.90838	4.60055
LOC_Os04g42860	1176	2797	2458	7836	6872	5442	119.573	39.7297
LOC_Os03g01720	9	14	40	226	92	74	1.61334	0.289458
LOC_Os12g37519	613	372	154	126	245	52	5.80308	16.5459
LOC_Os10g28680	18	87	79	602	188	163	6.93579	1.3881
LOC_Os06g46770	193087	153171	67468	44377	6754	74279	756.923	2431.49
LOC_Os03g15120	349	639	659	1578	1843	1020	25.4095	9.98908
LOC_Os01g74146	117	158	241	532	508	333	8.42387	3.42403
LOC_Os01g74140	20	42	65	183	250	84	4.26901	1.14081
LOC_Os09g07830	1450	2440	2579	5268	5903	3760	92.8482	42.6158
LOC_Os08g42600	171	231	410	1193	1071	486	8.98181	2.92294
LOC_Os11g31110	36	24	67	204	129	103	2.40597	0.778756
LOC_Os01g48740	44	102	183	606	381	338	16.813	4.54935
LOC_Os04g55740	248	50	99	31	47	64	1.2294	3.6788
LOC_Os03g46920	410	1064	1297	3022	3298	2078	34.7854	12.2732
LOC_Os03g47034	690	563	268	88	210	274	12.0571	32.1258
LOC_Os10g35980	231	524	432	1166	1139	836	31.9319	12.5214
LOC_Os10g42520	70	188	154	652	521	329	38.0764	10.8681
LOC_Os04g43020	192	459	471	1325	1323	808	13.8258	4.7396
LOC_Os02g57160	2978	2418	1518	544	1296	587	9.77229	29.0586
LOC_Os06g03520	4141	3164	2204	1242	1803	1701	56.2483	116.059
LOC_Os12g37350	87	167	63	49	42	46	1.20666	2.76174
LOC_Os03g47940	1350	3636	4169	11959	10483	8407	238.639	75.0728
LOC_Os07g04150	179	466	425	2292	940	1310	29.5902	7.2141
LOC_Os11g09160	89	184	145	439	298	303	6.52685	2.66965
LOC_Os10g35950	6505	24280	3831	653	1533	3323	39.2895	225.296
LOC_Os03g17260	67	156	111	422	330	186	7.55574	2.77793
LOC_Os05g10310	3982	8269	1666	1062	1895	2140	51.8782	135.388
LOC_Os10g25780	3731	3994	5043	23057	11734	7653	209.981	67.9044
LOC_Os01g11650	2121	824	1865	1021	685	668	16.5252	36.4218
LOC_Os01g63410	2341	709	2509	982	623	720	20.169	53.321
LOC_Os07g29190	90	114	181	535	340	293	11.6027	4.13694
LOC_Os01g14410	1572	792	219	22	78	177	3.54509	32.6273
LOC_Os01g68470	51	36	51	21	8	22	0.66901	1.91481
LOC_Os04g56710	11256	7738	4427	1743	3486	3742	53.1168	141.16
LOC_Os12g41810	280	141	161	99	79	122	1.51113	3.06736
LOC_Os02g08100	22380	16566	7556	4704	9341	7506	125.7	275.974
LOC_Os11g26830	81	29	12	0	8	0	0.0391003	0.689967
LOC_Os01g07110	76	83	98	269	312	132	1.84495	0.714137
LOC_Os10g18370	2722	4043	852	178	94	381	6.55789	72.2122
LOC_Os03g43970	174	84	67	9	36	60	0.947633	3.03144
LOC_Os04g57390	222	108	105	79	99	39	2.65516	5.71734
LOC_Os12g42730	570	645	595	1733	1837	960	26.9018	11.8312
LOC_Os02g16909	518	1924	1264	5082	5086	2585	121.823	34.9309
LOC_Os06g43860	8713	7762	6730	2841	3354	4345	79.059	180.119
LOC_Os12g32360	102	175	217	719	703	297	21.4986	6.64974
LOC_Os06g05940	69	92	29	32	35	26	0.55696	1.14079
LOC_Os06g48950	3711	4328	2119	684	1744	973	10.4362	31.8294
LOC_Os11g40410	12172	5715	2482	1027	3042	1601	23.4822	87.0234
LOC_Os05g43690	1041	3311	2393	6666	7091	6169	158.745	54.9366
LOC_Os03g11780	816	870	688	320	231	308	15.9477	45.3702
LOC_Os02g45520	548	56	428	84	83	116	1.1471	4.64015
LOC_Os09g25610	74	53	13	2	0	8	0.0910603	1.28625
LOC_Os09g29100	324	646	670	2651	1771	1096	34.888	10.9849
LOC_Os04g44790	2106	1047	567	263	344	788	110.888	296.385
LOC_Os01g12580	1054	892	257	204	364	342	8.66933	20.9288
LOC_Os10g33220	69	16	10	0	1	0	0.00176433	0.248444
LOC_Os08g09840	486	50	274	75	47	78	0.983832	4.35224
LOC_Os01g32770	13316	6741	2914	5153	2412	1840	73.5421	185.428
LOC_Os04g52700	1267	764	399	242	230	349	8.42075	25.2504
LOC_Os09g30130	17	39	27	127	166	72	1.3641	0.313053
LOC_Os12g43750	379	296	249	118	97	115	3.66933	10.6705
LOC_Os02g43820	87	76	46	31	34	37	0.776333	1.64188
LOC_Os01g42090	294	575	142	61	94	162	3.4997	10.6779
LOC_Os03g56950	705	305	450	374	221	173	4.61218	9.461
LOC_Os06g28950	1418	2712	822	739	562	921	31.3593	67.6264
LOC_Os09g32210	58	90	102	233	336	145	2.3315	0.875625
LOC_Os02g09490	9623	11115	3809	1853	2996	4836	81.6055	202.21
LOC_Os12g44010	479	236	95	38	74	118	1.14442	4.04738
LOC_Os02g01380	464	1441	1481	4110	4858	2329	62.2739	19.8301
LOC_Os07g47530	10520	7508	6070	3417	6122	2712	39.0346	81.1306
LOC_Os11g05010	1059	1956	2853	6975	6498	4153	87.4875	31.9227
LOC_Os05g49470	40	48	64	174	127	109	4.08052	1.61244
LOC_Os06g14460	142	397	312	1019	1028	652	21.0299	6.87094
LOC_Os07g32650	5068	3128	2112	978	2562	1530	15.9234	33.7604
LOC_Os06g48650	431	656	962	2606	2367	1562	25.1478	8.57366
LOC_Os05g10980	77	142	128	328	258	257	20.3465	8.68379
LOC_Os05g51520	9021	7460	3399	1151	3543	2161	47.6931	141.375
LOC_Os09g29490	6929	3652	5775	1843	2676	3435	63.6718	138.918
LOC_Os12g38860	38	110	127	547	448	213	5.08319	1.23791
LOC_Os03g21090	71	140	135	490	567	305	8.26159	2.21235
LOC_Os03g14210	26	94	105	325	254	221	5.39142	1.60191
LOC_Os09g25860	5	16	9	38	56	42	1.30654	0.288516
LOC_Os07g01490	425	577	466	1351	967	1277	15.8253	6.75947
LOC_Os08g03825	4	10	5	54	35	17	0.325614	0.0586037
LOC_Os03g51010	561	1214	388	179	302	438	5.98937	13.5904
LOC_Os11g31190	83	163	180	1297	410	511	17.3913	3.51506
LOC_Os07g26630	7	11	18	89	181	47	2.77918	0.339506
LOC_Os09g06464	261	64	80	12	17	45	0.582741	3.34922
LOC_Os04g27800	51	14	10	0	8	0	0.284109	2.95391
LOC_Os08g23290	285	182	54	52	102	42	1.01014	2.77391
LOC_Os06g43410	17	84	16	7	0	8	0.102471	0.765226
LOC_Os01g34870	187	279	308	726	872	484	17.3486	6.86636
LOC_Os01g67530	1351	1114	617	407	458	471	7.9486	18.6797
LOC_Os03g55030	51	39	60	36	20	18	0.523054	1.15459
LOC_Os07g44690	69	129	140	550	686	215	10.3879	2.59294
LOC_Os06g39660	920	1411	518	348	653	419	10.9759	22.0207
LOC_Os01g02160	23	62	54	167	167	158	7.13167	2.06505
LOC_Os01g07530	15763	15923	7366	1348	4322	8036	57.207	160.306
LOC_Os08g19650	5231	3412	2788	1669	1631	1574	34.6748	84.6262
LOC_Os01g53200	4	2	14	40	56	28	0.709439	0.134987
LOC_Os01g50160	3984	2445	1196	573	1586	791	8.52356	22.8353
LOC_Os09g19750	139	229	222	542	481	345	10.3891	4.80493
LOC_Os05g48660	684	336	415	254	235	225	4.04728	8.66803
LOC_Os01g70400	4017	3391	2868	1556	1338	2300	40.4439	81.943
LOC_Os07g48560	22	24	14	64	134	116	2.63244	0.506785
LOC_Os03g11540	455	808	953	2632	1885	1705	32.3183	12.2017
LOC_Os12g31810	163	273	283	716	723	417	10.5912	4.34354
LOC_Os03g57340	45242	25156	10150	4102	9652	5121	143.273	630.701
LOC_Os01g12860	256	425	453	1049	1338	639	9.40656	3.76116
LOC_Os09g29510	261	105	143	28	95	79	1.05627	2.84573
LOC_Os04g53950	1815	4049	5451	14695	11933	8340	298.306	104.596
LOC_Os05g30010	566	1639	1440	4602	4775	1799	30.8585	10.6215
LOC_Os01g24470	8	26	35	116	94	65	0.946944	0.251996
LOC_Os09g28740	1417	1097	693	453	573	512	7.28841	15.63
LOC_Os03g18560	4418	3530	3728	1120	2040	2089	62.9267	146.437
LOC_Os11g02240	1938	3505	2675	11453	7230	5699	136.245	46.9576
LOC_Os03g47860	241	120	45	3	9	26	0.324583	3.541
LOC_Os04g01610	53	153	189	861	597	367	10.7204	2.4839
LOC_Os05g35480	505	1091	1105	2937	2899	1950	29.9835	10.9737
LOC_Os06g15760	6727	4754	2693	963	1378	1230	21.1718	86.1135
LOC_Os01g73200	42990	13011	12866	3849	7704	7852	179.33	666.165
LOC_Os07g39460	5	17	19	81	89	53	0.816392	0.155895
LOC_Os02g35760	124	58	61	37	48	29	0.706179	1.62914
LOC_Os02g51810	77	85	111	337	256	151	3.88005	1.52566
LOC_Os03g04650	1799	4872	635	215	615	637	9.38582	43.7533
LOC_Os11g35400	574	956	1034	3068	3097	1379	37.1919	13.3681
LOC_Os02g50140	1603	774	479	57	191	303	8.13065	42.7067
LOC_Os03g24950	183	398	407	1343	935	561	12.1595	4.47442
LOC_Os11g06930	2083	677	683	400	591	415	7.01088	18.2016
LOC_Os03g63310	1405	1249	985	382	356	716	8.95845	22.7528
LOC_Os05g43610	62	121	165	412	411	207	3.77991	1.38206
LOC_Os09g34890	35	30	51	182	148	70	6.26812	1.98849
LOC_Os03g58850	671	1805	1522	3952	4465	3426	172.868	60.5316
LOC_Os12g37160	21	34	36	147	94	73	1.74876	0.518953
LOC_Os08g38092	424	179	388	144	99	99	2.49619	7.90479
LOC_Os01g67030	160	195	173	264	1008	472	12.8465	4.10024
LOC_Os07g45570	7839	2704	4215	1529	1639	1696	17.1413	55.5031
LOC_Os02g50960	3165	6895	4575	13219	13442	11064	180.718	71.6367
LOC_Os06g35480	127	233	253	529	824	400	15.2063	5.67693
LOC_Os01g08260	845	1612	1632	6050	5621	2499	80.0441	24.4573
LOC_Os10g37980	23833	16723	7806	4613	8076	8580	127.071	292.27
LOC_Os09g19650	183	498	450	1694	1444	917	27.354	7.99278
LOC_Os12g08810	38893	21908	11842	2547	6455	5196	76.3392	401.308
LOC_Os11g14420	778	816	954	2537	2374	1288	27.7615	12.2183
LOC_Os01g55870	3385	1887	923	584	1339	672	20.3031	50.3304
LOC_Os05g48810	2130	1280	322	281	428	271	7.13393	27.6284
LOC_Os03g03860	293	540	650	2524	1859	1051	18.3317	5.49884
LOC_Os02g48830	226	423	452	1227	1232	708	16.2669	6.00432
LOC_Os01g54450	2	8	90	0	0	5	0.102519	2.56693
LOC_Os03g04770	14294	15126	7777	1078	4402	3393	45.9843	195.524
LOC_Os03g55680	5361	2546	6286	277	116	1522	33.8284	259.675
LOC_Os11g20360	658	1195	1690	3459	4662	2262	34.9618	13.2728
LOC_Os06g08032	480	76	143	80	68	86	2.15401	6.885
LOC_Os01g43050	418	527	800	1876	2149	971	20.3489	7.75829
LOC_Os02g04540	417	727	919	1998	1965	1446	25.4394	10.3603
LOC_Os11g38650	8104	13786	3897	2262	4164	4729	65.4858	146.993
LOC_Os09g29300	243	179	178	43	119	65	2.65292	7.48205
LOC_Os12g41910	343	851	988	2122	2482	1724	25.6785	9.31029
LOC_Os03g17960	155	192	354	769	727	567	12.7965	4.74871
LOC_Os02g46620	3976	5768	3683	1261	2106	3086	76.3596	159.436
LOC_Os04g49500	169	125	114	23	52	86	0.577682	1.50444
LOC_Os11g06010	905	797	1319	3518	3156	1670	27.2824	10.7897
LOC_Os11g32650	3086	10594	2033	1430	784	1754	26.7021	98.5916
LOC_Os11g28530	1066	224	202	93	186	195	1.93544	6.53847
LOC_Os01g08710	33	96	63	397	279	158	7.90161	1.8379
LOC_Os03g36130	161	136	122	31	28	27	0.236789	1.22201
LOC_Os10g06740	32	61	75	220	272	99	1.93934	0.593714
LOC_Os03g48270	5543	2072	1511	456	965	860	12.5031	52.0355
LOC_Os04g58504	185	288	347	1195	1129	672	14.3932	4.21445
LOC_Os12g41160	16	36	53	183	85	137	3.47173	0.953359
LOC_Os12g03870	14	13	15	98	51	45	1.65341	0.376289
LOC_Os04g39250	10	16	16	63	54	32	1.19222	0.354613
LOC_Os04g34030	389	187	85	6	84	24	0.968639	5.95142
LOC_Os09g33680	2856	824	1599	359	682	1016	11.2913	30.8497
LOC_Os09g03630	1386	868	946	493	491	603	10.733	22.6639
LOC_Os02g12939	103	166	180	495	369	254	3.38726	1.43986
LOC_Os03g11110	317	845	644	2123	1821	981	23.4326	8.92569
LOC_Os06g35520	29205	9089	9417	4201	5905	5896	133.619	418.583
LOC_Os04g41350	85	77	74	38	35	47	1.16261	2.36477
LOC_Os04g51100	67	149	154	438	376	249	7.911	2.90267
LOC_Os04g09654	185	449	378	1496	855	729	25.5565	8.66886
LOC_Os03g03560	180	265	331	734	794	471	5.36604	2.23275
LOC_Os11g19240	93	27	37	6	12	7	0.190909	1.36255
LOC_Os11g02440	1230	1110	363	133	239	239	11.3058	49.9178
LOC_Os01g48290	544	752	576	190	498	236	20.5531	43.6219
LOC_Os01g49740	1521	1959	563	365	163	304	4.29997	20.4646
LOC_Os02g58740	186	595	400	1473	1054	874	39.6171	14.0336
LOC_Os03g56070	173	297	437	1055	1113	640	17.8886	6.26955
LOC_Os06g51270	1285	1800	2208	6150	7073	3426	33.1041	11.3242
LOC_Os04g34540	37	91	84	353	269	168	9.63243	2.6966
LOC_Os08g02490	10091	7637	3717	2156	4198	2555	50.1569	124.02
LOC_Os02g43330	493	5559	189	19	89	53	1.40868	49.67
LOC_Os01g30950	5	7	8	82	58	31	1.16208	0.141009
LOC_Os01g51040	79	71	106	267	287	179	3.56515	1.34152
LOC_Os02g54190	27	175	147	546	387	485	9.01507	2.26345
LOC_Os03g25600	295	470	547	1396	1044	809	11.0527	4.74409
LOC_Os08g31630	23047	11460	7691	1042	5255	3773	43.9454	192.817
LOC_Os07g35700	242	87	131	55	51	91	1.00527	2.46432
LOC_Os04g55440	91	20	64	28	14	15	0.266889	0.911293
LOC_Os10g41220	53	61	112	279	242	180	2.85791	1.00323
LOC_Os04g58710	31011	18049	22211	5268	11939	13690	174.578	422.645
LOC_Os03g21730	1050	1581	2113	5003	4354	2907	39.6154	16.4797
LOC_Os02g39960	48	54	70	189	244	170	4.92869	1.50068
LOC_Os03g11320	638	1604	1174	3533	3245	2072	41.5403	16.5559
LOC_Os09g20240	7478	3780	5229	2944	1204	2215	59.6399	163.463
LOC_Os05g45580	52	132	131	300	332	252	4.99823	1.86078
LOC_Os07g41580	787	624	291	240	218	179	7.62083	20.7833
LOC_Os04g44550	1338	764	621	256	564	524	18.6963	39.5185
LOC_Os06g49830	2	2	36	118	111	65	3.19531	0.52151
LOC_Os01g12740	63	61	31	25	25	12	0.357484	0.930701
LOC_Os11g44800	637	327	285	45	60	45	1.15576	10.1674
LOC_Os01g61200	83	113	61	497	187	225	7.39823	2.11293
LOC_Os07g36210	293	494	300	222	134	185	9.45193	19.1914
LOC_Os01g04200	225	508	430	1119	1091	693	14.7495	6.20254
LOC_Os06g03150	43	82	111	262	380	132	3.38043	1.12088
LOC_Os05g50610	12094	13271	4409	1361	3907	5243	87.0754	242.32
LOC_Os02g30810	350	125	87	27	30	43	0.824406	4.79934
LOC_Os05g34790	15	24	22	108	137	46	4.59012	1.00791
LOC_Os02g46860	2490	971	1129	502	1085	537	24.5171	56.8696
LOC_Os03g55770	362	241	1237	374	36	155	26.6543	98.5584
LOC_Os07g48920	1023	1083	1327	2899	3460	1843	39.607	17.7998
LOC_Os02g57280	18750	9713	17842	4679	2973	5094	99.8867	389.243
LOC_Os12g39520	71	103	164	748	443	169	10.4952	2.85928
LOC_Os04g30040	131	2	41	0	5	7	0.0604663	0.94699
LOC_Os12g43130	7939	2284	2155	627	688	998	18.4578	102.663
LOC_Os03g47780	426	542	540	1295	1305	835	29.0481	13.4595
LOC_Os12g27370	533	743	657	2064	2565	1042	22.7832	8.21589
LOC_Os06g41930	1969	649	1556	521	278	562	8.54998	28.4394
LOC_Os02g37090	245	417	330	1208	967	528	19.4321	7.44371
LOC_Os06g01990	2576	1526	601	151	820	721	19.6786	55.415
LOC_Os10g38610	67	6	64	10	9	16	0.320223	1.4852
LOC_Os07g01020	7528	7093	3901	3184	3547	2667	78.8315	159.121
LOC_Os03g48960	186	270	168	85	131	52	8.62519	20.8891
LOC_Os03g13860	1916	1101	605	334	865	524	13.1033	28.5467
LOC_Os02g52130	389	827	1132	2815	2537	1668	40.4848	15.2004
LOC_Os03g12730	291	493	962	2941	3012	1381	22.2355	5.87553
LOC_Os05g04830	159	376	139	27	4	59	0.858897	6.14267
LOC_Os01g67870	316	396	453	1418	1242	754	20.6394	7.51035
LOC_Os12g04370	28	80	66	191	172	137	2.01958	0.722301
LOC_Os03g19080	343	532	807	1915	1900	1201	17.3495	6.31082
LOC_Os09g12240	22	45	84	197	173	128	1.36734	0.451145
LOC_Os03g05020	994	1596	1955	5087	5805	2558	40.996	14.9322
LOC_Os03g18680	90	287	157	614	425	468	14.4827	5.12183
LOC_Os11g36090	63	49	70	17	32	18	0.227576	0.677692
LOC_Os03g59650	75	166	155	586	558	293	5.06084	1.46625
LOC_Os01g70770	18251	14684	9893	5529	6649	8757	195.706	408.017
LOC_Os04g44740	0	8	6	223	12	115	1.16474	0.046806
LOC_Os01g52880	91	51	184	474	472	437	10.8461	2.84806
LOC_Os07g30690	51	286	146	749	637	330	3.95847	1.11822
LOC_Os06g12310	5095	5435	2884	1742	2014	2389	47.9557	105.5
LOC_Os01g68930	313	752	756	1930	2082	1259	41.7683	15.2751
LOC_Os09g27330	96	398	319	71	191	69	5.16605	13.3322
LOC_Os08g07740	230	231	126	64	26	83	1.21733	4.13027
LOC_Os08g45060	394	1310	991	2935	3280	1924	37.4735	12.8339
LOC_Os11g12620	316	950	1061	3007	3121	1317	19.9981	6.69636
LOC_Os05g39880	30	80	116	288	474	141	24.6538	6.72409
LOC_Os09g37920	34	31	70	181	183	94	1.31721	0.429313
LOC_Os11g28310	23	97	71	241	241	207	10.3253	2.91412
LOC_Os02g44000	4047	2449	966	626	1055	872	29.2273	86.9563
LOC_Os10g23090	50	101	71	490	324	155	7.8803	1.86847
LOC_Os01g74370	6139	6632	6612	2033	3592	3471	72.6253	161.506
LOC_Os07g02200	461	1612	1300	4629	2831	2475	131.267	46.031
LOC_Os04g03810	1672	3035	2668	6162	9483	4493	96.0981	37.0545
LOC_Os02g57090	271	335	482	1443	1064	1004	11.6155	3.859
LOC_Os08g02300	133	272	183	598	962	246	10.5686	3.59904
LOC_Os05g27350	30	38	20	295	160	75	4.12974	0.695506
LOC_Os03g60650	7065	4785	13204	4233	4347	4928	68.1846	139.279
LOC_Os01g67630	82	117	90	290	203	195	3.97792	1.71178
LOC_Os01g29330	2954	2000	6476	1422	930	2154	55.4606	153.811
LOC_Os10g38800	41	187	207	1174	386	385	8.62947	2.03581
LOC_Os08g38130	811	326	308	198	234	163	5.9389	15.2863
LOC_Os05g39850	373	535	908	2332	2039	1171	24.3108	8.71821
LOC_Os12g44370	1697	914	816	273	294	524	8.72514	28.1446
LOC_Os03g14990	18767	9229	6960	3330	7369	4674	112.372	267.809
LOC_Os06g01810	38	52	77	273	295	73	5.88343	1.67991
LOC_Os11g02610	2483	1736	1655	707	506	812	11.2267	33.658
LOC_Os05g02350	30	36	39	91	141	76	2.362	0.848185
LOC_Os02g25680	0	0	0	13	33	2	0.514431	0.0001
LOC_Os04g02910	17944	9501	9394	9554	5562	4319	106.218	221.537
LOC_Os02g38230	46	22	25	4	4	12	0.242095	1.22185
LOC_Os04g39110	1042	1971	2109	7800	5672	3335	277.85	89.1921
LOC_Os08g32500	306	462	685	1878	1752	1066	19.7439	6.62225
LOC_Os10g39430	2651	1689	1495	622	575	1189	10.055	25.1362
LOC_Os01g51780	6	10	10	39	59	34	1.35296	0.272578
LOC_Os04g23220	96	152	217	665	675	238	5.28348	1.69554
LOC_Os10g29850	45	51	75	215	172	106	1.64839	0.61453
LOC_Os05g40010	10324	14586	4861	2229	6526	5236	129.132	272.073
LOC_Os03g14730	79350	86697	21842	7450	24948	29306	433.973	1289.68
LOC_Os02g33110	8778	6046	3893	2226	3888	3466	49.3893	99.069
LOC_Os10g27280	52	204	92	557	525	321	13.8829	3.42897
LOC_Os01g10580	1705	1613	1816	1116	816	646	20.0371	42.3718
LOC_Os06g04280	21218	11582	7108	4601	8834	6060	121.454	258.003
LOC_Os07g40150	385	748	1045	2736	2014	1608	34.0369	12.5362
LOC_Os03g04550	238	429	626	1638	1577	1024	29.2617	9.65896
LOC_Os12g03350	39	26	27	11	9	16	0.501702	1.33497
LOC_Os04g54790	471	140	172	130	116	110	1.64023	3.82926
LOC_Os07g11739	680	316	496	245	171	218	4.10085	10.308
LOC_Os12g41200	882	1837	2729	7329	6853	3658	38.2297	12.7041
LOC_Os04g59440	3523	4551	492	442	433	443	13.9832	87.633
LOC_Os11g31980	206	545	866	2865	1625	1114	32.4341	10.1998
LOC_Os04g31210	222	469	418	1087	1144	741	18.4581	7.1967
LOC_Os02g57110	978	4893	2800	11542	10818	7073	222.418	66.1921
LOC_Os07g33224	24	39	47	143	171	75	4.09276	1.23795
LOC_Os03g37840	2280	459	534	78	296	294	2.76145	14.2485
LOC_Os12g37360	4866	3537	1586	1130	1998	1680	55.7457	117.724
LOC_Os08g17160	372	996	913	3044	1962	2972	94.6392	27.8466
LOC_Os02g37834	243	360	367	1395	943	502	18.5088	7.08481
LOC_Os12g02290	85	222	259	851	745	590	25.0593	6.87809
LOC_Os02g33330	3328	1002	948	263	644	745	24.5333	81.5926
LOC_Os12g36100	71	95	196	566	502	297	4.01767	1.17455
LOC_Os09g21510	95	183	252	644	651	432	8.06842	2.66805
LOC_Os04g03990	39	87	79	211	201	183	5.80388	2.06993
LOC_Os12g08920	107	257	231	990	747	407	19.8887	5.79705
LOC_Os02g42660	143	285	359	1106	925	639	20.1943	6.36452
LOC_Os01g16370	16	20	41	143	111	49	1.02487	0.288308
LOC_Os10g25400	2299	3021	936	404	1439	860	21.7545	50.2274
LOC_Os06g27590	127	269	296	2577	1185	817	81.3114	13.0342
LOC_Os01g34930	121	237	211	583	537	324	8.67507	3.58333
LOC_Os01g59100	267	322	301	1084	974	645	15.4231	5.34276
LOC_Os12g31860	622	2322	1671	5292	6397	5080	91.1832	26.0163
LOC_Os02g46970	162	437	96	78	48	124	1.3073	3.41738
LOC_Os02g33400	239	360	450	1573	1111	652	17.5166	5.91235
LOC_Os02g47150	1141	2450	2868	6852	8048	4454	43.2648	15.441
LOC_Os08g23780	571	720	1118	3575	2703	1608	39.2865	13.0564
LOC_Os01g74450	2017	295	473	124	117	247	4.20797	25.1583
LOC_Os08g43730	265	490	641	1767	2474	679	17.6801	5.46976
LOC_Os04g49210	27253	8001	6173	386	3105	3036	41.6049	273.863
LOC_Os03g41280	35	33	60	206	169	97	1.95927	0.579505
LOC_Os04g59260	764	1029	1346	4895	7445	1868	106.001	25.5947
LOC_Os01g34880	287	354	334	967	1056	455	16.8745	7.03778
LOC_Os03g64070	3578	4676	1915	819	1412	1825	37.544	92.9907
LOC_Os01g04720	385	643	831	2393	1799	1108	19.7649	7.44946
LOC_Os08g20544	554	772	851	2324	2002	1171	27.5138	11.6036
LOC_Os07g43350	668	936	1586	4686	2950	2033	31.4534	11.3344
LOC_Os05g48580	117	415	548	1195	1188	1042	37.5447	12.6293
LOC_Os10g36490	195	240	342	754	732	457	5.92918	2.55929
LOC_Os04g42590	112	114	327	104	117	68	1.97644	4.28828
LOC_Os02g12150	99	48	153	38	26	53	6.5355	18.4936
LOC_Os01g66830	265	717	546	2172	1731	1196	48.9942	15.1715
LOC_Os10g27990	234	425	631	1833	1558	820	16.3609	5.45342
LOC_Os03g57220	16192	10433	8311	4220	3221	7839	96.2187	223.224
LOC_Os03g51970	323	525	585	1465	1264	920	23.8889	9.9511
LOC_Os05g11210	153	424	149	105	13	106	3.40782	10.5385
LOC_Os05g50890	10314	7303	4126	2052	3884	3192	46.0079	112.031
LOC_Os05g35360	2	4	4	49	26	21	0.444537	0.0367433
LOC_Os09g39560	3501	2247	1929	833	1137	977	19.9755	54.3288
LOC_Os07g23120	1161	6689	905	747	691	1388	30.7555	86.5337
LOC_Os03g52300	72	219	164	448	474	442	18.4199	6.2743
LOC_Os02g26210	6400	2629	1802	328	684	1418	24.5973	110.811
LOC_Os07g46450	749	1048	1316	3102	2873	1749	34.0653	14.7791
LOC_Os10g34170	7487	3906	4002	850	3233	2161	29.353	76.5006
LOC_Os09g09980	233	387	341	981	1041	467	15.8451	6.45335
LOC_Os04g45290	1065	679	408	239	325	307	4.22154	10.6061
LOC_Os01g43220	96	133	136	357	424	272	5.11153	1.86869
LOC_Os03g06510	861	1337	1210	3498	4321	1852	13.6352	5.08286
LOC_Os04g46960	64775	52459	33234	13071	28718	27207	922.064	2060.48
LOC_Os05g39800	885	1226	601	153	135	468	3.97399	13.8723
LOC_Os05g15230	469	679	241	55	242	232	4.01916	10.4287
LOC_Os01g43774	22	80	22	17	13	12	0.228867	0.660522
LOC_Os02g05620	156	247	295	837	717	357	9.07671	3.55455
LOC_Os06g22140	7976	4124	2792	1525	2404	1858	46.47	124.274
LOC_Os07g41200	2393	1877	3530	9621	5946	6345	79.4846	30.7132
LOC_Os03g58890	2009	1104	1133	456	1094	564	21.4194	45.8363
LOC_Os04g01710	37	85	75	210	272	183	5.52921	1.7097
LOC_Os04g37920	5068	2980	3644	2106	1364	1595	20.1238	49.2578
LOC_Os09g37500	34	60	105	356	350	441	18.258	3.38786
LOC_Os01g67540	1505	2185	745	358	587	477	8.33506	25.7944
LOC_Os06g01890	22	35	14	138	81	53	3.16711	0.814028
LOC_Os06g43600	3653	7066	6865	18252	17227	9158	381.517	159.151
LOC_Os10g25140	75	125	113	351	489	196	7	2.23153
LOC_Os10g19080	53	89	14	3	9	17	0.304702	1.60318
LOC_Os09g36200	3264	1325	1605	758	1368	761	22.1907	51.0395
LOC_Os02g52380	4959	3340	1498	315	1118	1505	21.9658	73.29
LOC_Os05g16054	0	4	0	24	39	15	0.655918	0.0283733
LOC_Os06g13600	625	1567	1406	4680	4824	1960	55.5449	18.41
LOC_Os10g28630	159	248	268	651	630	354	13.6872	5.96227
LOC_Os01g22010	122431	87443	46980	29251	59115	39552	799.192	1651.36
LOC_Os01g70080	6633	4318	2735	992	2797	1986	22.486	55.1017
LOC_Os06g49120	726	365	325	230	173	271	3.69012	8.04924
LOC_Os01g46380	5748	9384	8789	23516	19486	12561	291.159	131.905
LOC_Os08g38960	1129	840	325	122	376	295	6.94598	20.3701
LOC_Os06g40440	4072	2415	2265	1246	1522	1055	36.3548	87.7711
LOC_Os03g15790	90	410	329	1772	1033	669	20.278	5.0135
LOC_Os01g22900	27667	24880	23308	7668	9224	13126	144.986	377.397
LOC_Os01g03050	1736	991	736	371	614	542	12.2319	28.7661
LOC_Os01g68870	112	179	202	512	442	289	3.19479	1.34436
LOC_Os04g42784	321	546	430	1113	1155	661	8.89363	4.1037
LOC_Os12g19381	42881	79304	17045	20002	11526	26769	610.486	1384.44
LOC_Os03g03260	4414	3254	2210	870	1505	1805	19.5465	47.1703
LOC_Os07g01130	207	195	214	604	687	298	4.14113	1.71539
LOC_Os10g19190	48	89	85	250	242	187	8.2007	2.78625
LOC_Os07g26660	15	44	26	216	205	208	6.53389	0.870421
LOC_Os06g12210	6	20	22	177	165	140	21.7879	2.20342
LOC_Os02g45780	8072	7373	21021	6724	5761	6624	179.722	379.99
LOC_Os02g46780	51	79	43	31	39	15	0.529992	1.11951
LOC_Os10g03320	559	213	240	131	176	195	3.9855	8.44216
LOC_Os04g27670	0	8	2	191	31	9	1.25386	0.0518547
LOC_Os06g36680	151	207	330	1164	1539	386	16.0071	3.9356
LOC_Os08g10300	768	325	723	311	349	224	3.1866	7.1956
LOC_Os02g42520	3181	1651	1074	776	1169	961	20.1465	42.394
LOC_Os11g06880	123	320	356	931	922	614	18.9698	6.52463
LOC_Os05g04584	656	565	1117	454	274	358	6.71863	15.6947
LOC_Os01g64820	342	369	554	1368	1426	788	8.54327	3.27711
LOC_Os05g44190	269	487	541	1255	1775	976	12.7196	4.38477
LOC_Os04g34370	2367	1203	587	240	673	432	5.79839	18.5082
LOC_Os04g35420	199	248	343	892	980	506	6.82475	2.45184
LOC_Os07g43604	82	27	9	2	6	2	0.0574833	0.711207
LOC_Os04g22900	71	32	42	21	10	24	0.159397	0.441222
LOC_Os06g07210	565	602	820	1940	1698	1214	18.2845	8.04289
LOC_Os12g18770	489	833	965	2189	2320	1280	24.4831	10.3393
LOC_Os04g33740	534	1681	1293	4333	4333	2564	59.6712	19.3123
LOC_Os06g15330	6225	7163	3627	1950	1140	3754	41.6322	101.713
LOC_Os05g02810	38	77	62	244	119	143	3.90637	1.39536
LOC_Os06g15480	136	135	179	606	479	336	10.6998	3.62445
LOC_Os02g37654	223	454	81	30	8	69	0.835827	5.52926
LOC_Os02g51670	30713	26257	16307	8871	9350	10792	168.09	432.87
LOC_Os03g20450	471	744	1012	3897	2504	1709	22.0531	6.522
LOC_Os09g23220	176	340	608	1415	1474	853	31.6709	10.46
LOC_Os01g11600	592	456	361	80	188	310	30.2923	75.0761
LOC_Os07g03220	39	77	22	7	15	23	0.930187	2.76805
LOC_Os05g12450	91	36	111	18	14	24	0.411499	1.92947
LOC_Os05g37030	30	90	83	308	217	276	11.3742	2.95063
LOC_Os08g33440	1240	2231	1968	5098	5265	2844	83.8428	36.2902
LOC_Os12g25490	315	546	140	21	19	107	1.37543	8.76204
LOC_Os05g37780	83	32	131	20	12	14	0.573653	3.56065
LOC_Os05g09500	361	440	478	1569	1610	917	25.8157	8.57383
LOC_Os03g21419	41	57	62	338	188	67	2.11067	0.605106
LOC_Os09g38710	196	352	455	1257	1453	835	11.5305	3.50604
LOC_Os03g03650	136	164	150	450	375	274	6.59083	2.82585
LOC_Os05g39240	11691	6962	4250	1201	3184	3955	49.6702	138.663
LOC_Os02g29980	12	10	21	80	77	36	2.73211	0.673198
LOC_Os03g02300	3199	2932	706	715	728	718	37.9046	119
LOC_Os12g41860	750	1148	1246	3216	2881	1791	29.6782	12.569
LOC_Os06g04360	45	61	76	220	163	108	2.76051	1.09148
LOC_Os04g20070	28	20	44	3	4	16	0.355952	1.48499
LOC_Os04g42570	0	0	4	36	40	22	0.44602	0.018465
LOC_Os04g52260	37204	28646	10387	1974	4794	6620	158.923	897.787
LOC_Os12g38120	301	1433	765	2949	3584	2255	95.2355	27.2277
LOC_Os03g41200	224	265	297	944	439	686	19.0968	7.46478
LOC_Os01g08550	76	43	86	355	258	167	4.6993	1.34816
LOC_Os02g08070	43	80	122	308	315	194	7.00884	2.26933
LOC_Os02g01140	68	224	307	1838	1181	446	31.1128	5.84943
LOC_Os11g44580	506	113	303	54	88	138	1.38746	4.88958
LOC_Os02g12090	33	19	11	2	6	4	0.489229	2.97748
LOC_Os08g10510	208	376	451	1115	1332	775	20.4333	7.00609
LOC_Os05g33900	215	100	89	4	2	32	0.296341	3.11667
LOC_Os03g63390	1986	3482	685	612	1452	738	42.6957	91.9059
LOC_Os01g01930	7	27	6	62	51	56	2.76563	0.603185
LOC_Os05g49100	2807	2182	819	289	1050	717	14.977	42.8881
LOC_Os01g67740	236	360	532	1380	1568	625	10.264	3.53867
LOC_Os08g03670	335	418	447	1176	1204	622	13.4085	5.709
LOC_Os04g46060	46	88	64	231	239	139	6.03456	2.02485
LOC_Os04g35510	401	499	576	1694	1357	728	28.1674	11.8732
LOC_Os06g39480	264	317	446	1292	1165	566	9.81662	3.61734
LOC_Os11g17480	41	29	29	13	4	5	0.298725	1.42035
LOC_Os07g44400	114	169	172	422	420	239	7.76363	3.45211
LOC_Os03g52660	7468	6924	2176	695	1087	1614	23.2541	111.591
LOC_Os11g32260	5092	9190	7933	20938	22865	12147	181.543	76.0283
LOC_Os05g34320	515	1372	1152	4339	4220	2226	54.8712	15.9342
LOC_Os02g33670	202	269	37	36	98	25	1.2668	4.06501
LOC_Os01g10340	337	482	373	1001	1051	675	27.7582	12.623
LOC_Os01g19990	24	56	79	203	165	153	6.73577	2.19453
LOC_Os07g48190	4	14	11	55	35	31	2.8613	0.675293
LOC_Os02g02620	254	363	367	1052	1077	499	16.3322	6.50741
LOC_Os11g06020	8536	3092	4155	2188	1829	1649	26.1907	77.8051
LOC_Os01g03180	48	41	53	251	118	87	3.4186	1.14071
LOC_Os09g37270	234	377	568	1685	1278	905	18.9307	6.23172
LOC_Os10g35230	62	70	78	196	227	140	4.01863	1.59145
LOC_Os09g14810	6	5	8	73	56	30	0.768805	0.095005
LOC_Os10g41020	4370	2148	507	262	1194	533	8.44012	30.6782
LOC_Os02g58150	2754	1478	3849	1460	1023	1690	33.0786	69.6558
LOC_Os07g39820	124	256	312	1234	917	845	13.0601	3.20163
LOC_Os06g43020	104	306	93	66	63	54	1.53154	4.10829
LOC_Os01g65060	65	48	27	2	2	3	0.0404493	0.966567
LOC_Os04g33870	57	92	77	373	386	327	10.1744	2.17947
LOC_Os05g42140	53	95	50	235	166	143	7.01298	2.56384
LOC_Os02g16060	160	16	24	12	32	9	0.18053	0.741343
LOC_Os09g36820	23	29	50	167	87	81	2.67428	0.877921
LOC_Os01g22980	623	64	373	95	105	122	1.72425	6.25436
LOC_Os11g17380	58	51	57	19	20	23	0.356612	0.998863
LOC_Os02g30910	42	723	115	20	78	40	1.02849	6.16322
LOC_Os02g33790	193	606	374	1428	1354	1047	55.6423	17.3057
LOC_Os01g23580	603	174	210	68	165	132	1.59745	4.59138
LOC_Os11g19290	256	585	102	40	110	94	2.11177	7.81206
LOC_Os07g06800	310	182	124	11	8	55	1.09685	9.11255
LOC_Os09g26290	0	5	5	46	28	9	1.03808	0.113375
LOC_Os01g69290	481	1219	1563	4560	3457	2191	66.4611	22.8253
LOC_Os07g05940	151	831	164	53	198	90	1.85257	5.98409
LOC_Os03g50310	3636	6815	1962	1575	919	1979	26.4277	70.4943
LOC_Os03g07450	469	852	775	2609	2121	1276	39.2197	14.3837
LOC_Os01g37920	10780	16149	6391	2812	4051	4357	379.04	1114.5
LOC_Os11g37970	67	37	89	314	515	222	18.0269	3.6767
LOC_Os10g12050	709	751	178	83	46	84	1.34385	10.7494
LOC_Os04g49160	1060	2347	476	480	651	598	16.4502	35.5022
LOC_Os01g04950	14733	9502	6790	4642	5822	4930	66.7698	144.606
LOC_Os03g20170	2879	1769	1154	710	920	854	22.4294	54.0442
LOC_Os08g28170	193	210	347	1064	811	533	16.869	5.71874
LOC_Os02g07030	71	24	118	367	424	218	7.30031	1.85296
LOC_Os02g42910	54	28	72	182	181	127	1.0416	0.35962
LOC_Os06g28194	1389	375	1600	291	324	575	6.70033	20.6777
LOC_Os06g04870	192	308	265	1464	311	1166	23.1644	6.12725
LOC_Os11g45924	184	44	82	52	44	24	0.894441	2.52968
LOC_Os04g52600	10224	4528	4156	2654	4450	1769	29.6829	67.5835
LOC_Os06g04250	247	959	884	3207	1696	2200	54.5095	16.5899
LOC_Os04g32110	8021	5778	3753	1937	3102	2585	46.1461	109.508
LOC_Os06g03980	51	106	100	256	264	155	4.34785	1.73594
LOC_Os12g06190	285	507	160	146	113	146	9.90289	22.8263
LOC_Os07g40480	270	373	782	2358	2210	1082	26.1403	7.33798
LOC_Os03g29830	3285	3785	1675	1065	1919	1394	47.5877	96.0438
LOC_Os06g37560	686	3314	2538	11753	7791	5701	97.7213	26.094
LOC_Os04g39470	84	40	45	32	28	22	0.66922	1.48226
LOC_Os07g37280	298	104	8	38	18	3	1.41743	10.4054
LOC_Os09g34330	54	48	33	16	16	24	0.782644	1.92501
LOC_Os04g46400	1088	1309	659	389	613	385	14.4296	32.4463
LOC_Os08g30210	340	431	113	14	26	78	1.05181	7.51154
LOC_Os03g58140	48	49	24	4	5	7	0.117788	0.916154
LOC_Os09g39940	4450	2786	1194	275	1138	730	29.21	117.735
LOC_Os06g48020	0	2	0	42	45	30	1.01476	0.015269
LOC_Os10g21240	326	101	239	66	122	117	2.3817	5.65168
LOC_Os04g56850	133	281	416	846	1490	522	8.67103	2.76071
LOC_Os03g13520	4214	1276	795	266	773	993	13.504	42.8367
LOC_Os01g38190	137	92	42	55	22	23	0.766304	2.12482
LOC_Os04g49748	2976	1484	1730	731	864	1422	24.5199	52.324
LOC_Os02g42585	789	1252	1831	168	466	456	5.94628	22.553
LOC_Os01g61250	94	118	147	428	358	183	4.5257	1.80022
LOC_Os11g25920	42	77	76	253	222	99	4.68134	1.67846
LOC_Os09g31360	1597	910	615	307	454	453	6.41205	17.0089
LOC_Os08g45190	1169	1244	280	150	110	250	6.46977	32.9706
LOC_Os10g40810	583	1182	1421	4751	3585	3106	79.3349	23.4665
LOC_Os01g70210	1216	708	537	291	267	381	9.34062	25.1947
LOC_Os04g30790	54	143	127	361	318	233	6.89959	2.58307
LOC_Os09g37012	10663	5256	5610	2472	3417	3253	56.5638	140.103
LOC_Os01g61380	335	582	606	1465	1374	834	24.6045	10.812
LOC_Os10g20650	165	227	293	766	667	595	14.305	5.13677
LOC_Os04g51820	4551	2214	1404	241	994	877	11.4289	45.7588
LOC_Os02g49840	132	69	83	31	43	52	1.11664	2.69713
LOC_Os05g10830	115	53	121	44	29	46	1.51899	4.03724
LOC_Os04g42020	4775	4782	3241	1744	970	1907	39.6603	111.257
LOC_Os03g46310	183	319	290	746	786	509	25.0543	10.1782
LOC_Os02g51320	129	513	475	1411	1671	1133	46.6479	12.9118
LOC_Os06g10130	297	233	128	84	134	56	3.08154	7.72128
LOC_Os01g07240	352	879	620	2116	1360	1420	43.9614	16.965
LOC_Os04g31670	19	60	61	189	148	141	16.1128	4.9282
LOC_Os08g26220	478	68	466	62	54	137	1.77381	7.88454
LOC_Os10g39130	9763	5324	5923	2085	2952	3620	62.4491	157.872
LOC_Os11g47890	24	29	38	97	107	127	2.06357	0.5995
LOC_Os07g35380	725	184	319	111	248	164	2.76236	7.01112
LOC_Os09g27040	625	354	218	148	284	164	2.89954	6.07709
LOC_Os02g12690	0	2	6	50	30	17	0.59022	0.0533293
LOC_Os07g47490	315	248	346	1277	1104	428	8.1386	3.0016
LOC_Os07g48030	8	7	3	40	31	24	0.796873	0.145634
LOC_Os01g52730	2636	2377	5682	1619	1203	1887	24.3039	60.1153
LOC_Os06g47290	263	392	425	1011	978	636	20.2793	8.84039
LOC_Os01g12200	1458	898	1221	555	480	643	16.5802	37.3645
LOC_Os06g47120	178	68	58	25	52	45	0.712515	1.86652
LOC_Os02g52490	54	212	172	743	620	282	11.3029	3.11939
LOC_Os02g32060	3902	2428	1215	372	1484	595	20.536	65.8601
LOC_Os03g08620	142	275	272	716	764	525	16.6504	6.01322
LOC_Os09g03190	324	170	69	28	142	25	1.86062	5.69329
LOC_Os03g43770	549	782	313	141	471	208	6.70254	13.656
LOC_Os01g53810	3745	1583	1249	687	1036	631	10.5502	31.0586
LOC_Os03g49630	1625	1166	824	244	340	627	6.59869	19.9405
LOC_Os09g28520	190	385	341	761	824	614	17.7834	7.71124
LOC_Os01g53100	276	138	78	32	45	81	4.32456	13.6178
LOC_Os01g69050	1705	1751	1247	655	889	713	12.8709	27.5613
LOC_Os04g27810	161	22	51	4	39	19	1.56494	6.46772
LOC_Os04g49360	313	577	210	75	184	181	3.30332	8.11933
LOC_Os04g40040	2487	2701	2696	15558	10604	4886	122.982	33.2579
LOC_Os03g56590	301	646	537	1351	1423	864	23.2491	9.89401
LOC_Os03g37290	22	25	27	191	167	102	2.84202	0.486121
LOC_Os12g32760	2253	535	1010	755	538	425	10.1694	24.3318
LOC_Os11g07912	267	454	447	1115	1387	689	17.2925	6.70725
LOC_Os10g07440	6673	8227	3020	1565	2990	2851	113.625	273.159
LOC_Os11g05660	1654	2742	412	173	649	448	10.6084	38.8361
LOC_Os10g01844	40	85	41	488	268	139	15.9405	2.96278
LOC_Os04g31050	102	186	178	463	573	285	10.323	3.84993
LOC_Os06g06180	1527	2082	537	126	388	500	8.82323	34.9296
LOC_Os07g03180	2309	1805	1490	734	777	932	32.6213	77.245
LOC_Os03g10210	392	476	704	1505	1499	1035	37.0931	15.5902
LOC_Os02g17330	1929	1589	1482	977	576	843	16.2289	35.157
LOC_Os12g02320	13737	6881	7885	2837	1961	3914	302.851	1029.32
LOC_Os12g44340	561	864	919	2343	2259	1228	29.1423	12.4651
LOC_Os06g19590	305	1061	759	2886	2641	1506	59.4205	18.5166
LOC_Os04g12499	40	83	103	253	199	181	8.01657	3.03674
LOC_Os07g35260	1012	600	664	248	472	368	5.27545	11.702
LOC_Os06g12560	649	892	310	88	350	176	6.11261	18.5341
LOC_Os01g52560	572	117	258	127	155	116	1.28255	3.30802
LOC_Os10g38160	231	400	168	38	120	127	3.726	10.3443
LOC_Os01g13940	108	164	155	372	398	279	6.21871	2.65431
LOC_Os09g28300	185	300	583	2029	1437	1042	18.4432	4.78182
LOC_Os08g41820	1815	634	1079	263	481	425	6.12495	19.8424
LOC_Os01g11730	32	49	47	559	120	131	6.03557	0.996173
ChrSy.fgenesh.gene.83	331	466	272	122	76	171	4.18984	12.0927
ChrSy.fgenesh.gene.82	1220	673	752	433	329	267	10.7407	29.3441
LOC_Os11g38810	1661	716	654	102	285	577	6.81745	21.8429
LOC_Os04g34620	923	1360	1244	3170	2512	1987	53.6946	25.848
LOC_Os06g08120	36	53	44	151	109	90	2.34988	0.922959
LOC_Os02g03940	253	310	294	738	737	540	11.7021	5.21739
LOC_Os05g36360	17067	13104	9239	2935	4674	4504	89.3247	299.121
LOC_Os03g03890	345	228	339	139	155	119	4.17898	9.95441
LOC_Os02g43340	315	169	87	69	72	89	1.62654	4.11918
LOC_Os03g07790	138	251	367	1073	741	634	21.1759	7.03576
LOC_Os02g42430	34	107	125	392	386	293	18.4618	4.83922
LOC_Os11g45740	8159	3840	2165	1002	2650	2577	53.3812	124.508
LOC_Os06g08090	730	2195	1259	6385	4841	3080	79.5175	23.5734
LOC_Os10g09990	1637	1863	644	575	101	369	7.10346	27.7138
LOC_Os08g41580	77	61	121	308	265	168	2.48481	0.952942
LOC_Os02g56900	15113	17827	7182	1985	5067	5380	105.325	337.728
LOC_Os03g17164	125	254	344	769	1005	495	10.966	3.77761
LOC_Os09g37700	157	210	277	683	601	469	11.0632	4.34743
LOC_Os06g32160	1	1	23	83	355	16	5.99983	0.395618
LOC_Os08g29600	100	400	96	30	122	52	4.25619	12.1582
LOC_Os10g33620	12	9	27	95	65	44	1.72295	0.446947
LOC_Os01g31870	3285	2483	2064	1058	1358	1600	20.3901	41.1776
LOC_Os04g39380	717	370	333	88	114	177	7.05921	27.3529
LOC_Os03g37830	14967	3883	4802	263	2111	1945	18.3648	105.973
LOC_Os10g32550	1768	2568	2741	6334	5622	4196	86.545	40.1043
LOC_Os02g46930	14475	5816	3570	1584	4301	2134	42.1203	131.688
LOC_Os04g41280	130	247	449	1024	1025	584	11.8812	4.10145
LOC_Os07g46210	0	8	8	47	20	47	0.998878	0.131759
LOC_Os12g36170	158	206	246	661	664	391	4.91829	1.86611
LOC_Os06g01490	483	833	917	2710	2675	1730	34.9939	11.6546
LOC_Os02g49420	25	78	81	332	231	211	7.31416	1.81661
LOC_Os05g46395	322	138	173	161	105	69	9.49503	19.2851
LOC_Os04g56230	474	24	240	45	41	89	1.24429	5.67943
LOC_Os04g47480	55	94	102	501	250	119	3.87775	1.19112
LOC_Os07g24830	73	48	75	164	600	168	16.3867	3.78102
LOC_Os02g45620	4	40	47	326	58	132	5.97533	1.10333
LOC_Os05g47700	91	604	215	1827	753	967	59.9002	14.8464
LOC_Os04g53310	390	428	618	1360	1500	785	8.45872	3.61144
LOC_Os04g11440	24	87	90	449	216	149	5.85539	1.51254
LOC_Os08g36380	11	34	32	123	93	63	3.71571	1.07062
LOC_Os11g01480	929	411	297	192	283	201	4.68926	11.8955
LOC_Os01g58680	332	506	382	1052	1072	714	16.7668	7.47455
LOC_Os02g26794	868	566	236	69	247	173	8.69058	30.3598
LOC_Os11g02820	637	463	332	180	265	160	9.47328	23.4346
LOC_Os06g03120	56	208	145	541	578	340	11.7549	3.38056
LOC_Os04g22660	265	152	196	107	49	104	5.8691	14.5311
LOC_Os05g38570	1091	899	330	328	211	358	4.70927	12.1307
LOC_Os08g06100	21022	30311	8630	9551	8778	10862	231.139	464.154
LOC_Os10g04730	140	177	112	18	30	31	0.423245	2.36458
LOC_Os02g39930	3499	7765	1729	932	868	1477	41.3037	155.459
LOC_Os01g38229	4530	2488	3254	1451	1667	1693	25.4177	57.6613
LOC_Os08g43700	60	389	297	1076	635	1234	52.0234	13.2308
LOC_Os10g02490	1016	333	913	301	192	442	6.67284	17.4771
LOC_Os08g41280	22295	28131	9890	4613	13033	11260	211.675	438.487
LOC_Os11g43410	22	12	21	106	104	38	1.12315	0.275325
LOC_Os04g40980	276	370	403	972	853	637	26.3746	11.8863
LOC_Os01g03740	1355	1368	540	260	574	314	4.26805	12.338
LOC_Os10g31780	71	139	188	510	405	387	19.7266	6.41877
LOC_Os07g06570	18	47	89	353	232	139	6.24235	1.46143
LOC_Os03g62200	406	50	212	40	86	65	1.24262	4.80778
LOC_Os11g05170	14	69	44	227	297	181	11.161	2.03007
LOC_Os03g29970	642	1037	256	345	269	288	15.9067	33.2764
LOC_Os01g42960	423	926	1221	3261	2522	1723	31.1648	11.4664
LOC_Os04g31340	996	2548	2424	6353	5795	4439	114.193	43.0231
LOC_Os08g38310	176	195	250	599	667	368	4.96762	2.02797
LOC_Os07g23110	314	469	499	1393	1451	717	12.6111	4.8365
LOC_Os05g01230	467	821	1012	2193	2234	1417	24.5312	10.3335
LOC_Os10g29470	5083	6486	2174	1097	1132	2364	35.9047	104.304
LOC_Os12g38780	292	278	344	778	865	506	9.47966	4.31449
LOC_Os05g14590	332	429	549	1802	1490	835	16.4228	5.60937
LOC_Os03g13400	49	139	127	502	365	278	7.80743	2.24345
LOC_Os08g33720	13156	7800	5095	1719	3214	4332	66.1445	189.369
LOC_Os06g27760	714	535	289	173	243	317	8.613	18.2895
LOC_Os02g35090	4148	7169	1707	1710	1335	1835	31.7003	81.6935
LOC_Os01g33080	121	220	280	954	617	370	9.05388	3.1091
LOC_Os04g56060	119	294	346	1587	618	430	18.6676	5.73878
LOC_Os03g39710	1971	3360	990	776	1061	905	17.4253	39.4672
LOC_Os05g34800	69	126	117	306	295	245	4.46945	1.71586
LOC_Os08g39660	2375	1106	297	127	653	234	7.0884	27.4262
LOC_Os05g31970	770	749	123	55	264	155	6.42975	22.0988
LOC_Os08g32930	3109	1369	2596	840	689	1377	36.7095	94.7995
LOC_Os09g37976	152	53	61	12	37	10	0.493249	2.48351
LOC_Os03g59090	1883	568	1690	544	474	848	26.2057	62.7701
LOC_Os02g47620	634	533	281	159	139	242	4.05886	10.8997
LOC_Os12g12934	98	43	161	459	300	294	5.47633	1.75066
LOC_Os03g62040	102	85	64	27	34	39	0.467005	1.20481
LOC_Os06g20920	124	176	34	71	41	22	1.22214	3.01665
LOC_Os06g03080	93	282	230	812	856	641	15.8359	4.2891
LOC_Os01g57610	63	105	117	471	406	435	5.82385	1.32398
LOC_Os11g37100	168	257	395	923	711	676	11.3701	4.34142
LOC_Os01g74320	1103	752	705	321	503	396	8.30591	18.3064
LOC_Os02g10020	114	227	211	615	686	446	13.6835	4.52615
LOC_Os02g12750	145	473	424	1328	1085	713	28.9828	10.1007
LOC_Os03g59320	4333	1264	2221	437	761	1369	24.9409	79.7544
LOC_Os01g39134	282	256	488	1126	1068	784	19.6534	7.3809
LOC_Os08g42350	240	776	649	2649	1824	1393	44.3387	13.0584
LOC_Os07g08160	71	150	9	0	13	20	0.46845	2.97051
LOC_Os10g21268	353	314	151	97	75	164	2.61979	6.35873
LOC_Os08g08980	76	48	152	421	393	179	11.8558	3.72125
LOC_Os08g02370	309	560	436	1293	1214	837	26.0471	10.5406
LOC_Os07g49070	4	7	11	34	74	22	0.703204	0.124907
LOC_Os11g35050	233	432	490	1701	1563	842	16.77	4.99764
LOC_Os08g44590	976	608	354	161	486	142	4.57934	11.8815
LOC_Os06g44320	107	333	198	728	1643	436	27.1357	6.36998
LOC_Os05g48760	7086	7257	6267	2667	3573	4256	58.9752	119.396
LOC_Os05g02040	227	218	398	913	960	582	8.49709	3.19441
LOC_Os04g43070	10402	4972	6471	1598	2196	2468	30.3731	111.855
LOC_Os07g43170	13231	7348	6133	2686	5016	4525	105.774	241.182
LOC_Os07g01860	304	590	868	2894	2291	1220	18.975	5.67316
LOC_Os04g58870	51	40	109	276	274	122	4.26027	1.47251
LOC_Os03g57520	1528	1431	187	108	388	427	22.0821	73.1052
LOC_Os12g30080	0	0	2	9	48	2	0.471044	0.017416
LOC_Os06g38990	163	158	389	861	833	641	7.44537	2.50705
LOC_Os03g36560	132	193	256	934	1126	480	19.9245	4.93985
LOC_Os10g28660	11	19	23	83	113	50	0.996256	0.228925
LOC_Os03g58980	2162	1348	1280	493	661	1055	29.7995	66.5486
LOC_Os07g32630	629	1766	205	93	43	293	2.72148	14.8465
LOC_Os05g01790	16	59	37	231	164	93	4.36044	1.01573
LOC_Os10g17489	1796	1432	884	503	881	514	12.8707	28.9062
LOC_Os01g50080	198	253	83	100	80	64	0.770653	1.68563
LOC_Os01g45914	5670	4672	1165	770	1405	1040	50.0334	179.247
LOC_Os03g44560	684	1626	1071	3510	3011	2178	84.0446	33.4315
LOC_Os06g07220	198	325	715	3085	2022	1942	77.7779	15.0537
LOC_Os01g12680	133	40	35	3	10	26	0.18161	1.02059
LOC_Os02g10400	46	63	69	278	229	134	5.24903	1.54191
LOC_Os01g17402	15	14	37	100	63	86	1.73137	0.459245
LOC_Os08g44750	119	151	473	2367	1120	853	31.661	6.12822
LOC_Os01g54570	38	167	131	234	868	338	17.2647	4.20237
LOC_Os01g70100	511	1668	1239	3897	3321	2287	61.07	22.6417
LOC_Os01g71040	2	2	3	48	11	15	0.450807	0.0473207
LOC_Os07g48660	17	8	24	137	94	70	2.8151	0.498812
LOC_Os02g57140	370	754	1080	2846	2165	1427	20.8858	7.70843
LOC_Os01g15480	252	316	511	1222	1229	789	8.0157	2.90422
LOC_Os04g39300	606	163	141	42	83	148	4.62732	15.9326
LOC_Os06g38594	14	16	24	81	77	37	4.32461	1.29174
LOC_Os05g07890	76	286	214	844	693	567	32.0394	8.9836
LOC_Os11g01439	2488	801	2076	810	578	965	8.81264	21.6713
LOC_Os07g43710	333	581	578	2097	1906	736	24.6937	8.28647
LOC_Os10g41749	1092	223	614	213	309	308	2.23585	5.594
LOC_Os05g50160	45	146	121	366	331	213	8.7366	3.1094
LOC_Os03g12990	2390	3088	977	700	978	924	37.1645	91.1801
LOC_Os12g07030	6585	5722	2471	330	2079	1546	29.352	110.99
LOC_Os07g05620	5708	3445	4648	1144	2318	2260	34.6898	88.7205
LOC_Os04g44320	19771	9908	4976	1916	6942	3879	58.682	165.662
LOC_Os07g02810	1376	3409	2564	6636	6877	4764	94.1213	39.0746
LOC_Os07g42140	0	7	3	43	16	23	0.88528	0.100597
LOC_Os02g50174	8676	5328	3680	1879	3187	2774	59.3844	138.473
LOC_Os07g30110	107	221	180	548	517	329	13.2358	5.01096
LOC_Os09g28880	55	304	201	698	1104	389	7.05438	1.85554
LOC_Os03g02190	428	3900	429	276	556	550	9.92869	31.0862
LOC_Os01g55950	1669	1231	1332	459	373	676	14.6386	42.6066
LOC_Os11g43140	125	191	174	892	842	321	5.17013	1.30607
LOC_Os05g44420	1200	356	505	171	176	371	6.97772	20.8904
LOC_Os05g11950	382	898	641	2968	1981	954	42.8701	14.4749
LOC_Os10g33900	125	281	511	1461	984	656	27.2518	8.85162
LOC_Os05g37060	1690	4098	582	146	860	447	18.4046	77.5593
LOC_Os07g04990	431	310	196	83	150	124	2.83822	7.60607
LOC_Os06g12320	149	37	48	10	22	17	0.380791	1.9999
LOC_Os10g28360	2014	948	987	490	468	514	15.4379	43.4806
LOC_Os05g09280	1504	2270	820	142	251	753	7.09803	27.2042
LOC_Os03g19670	253	670	511	1788	1205	1307	29.6091	10.2315
LOC_Os12g10730	1407	592	815	425	378	455	13.7099	32.5476
LOC_Os04g44440	10	41	54	194	107	98	4.40455	1.22613
LOC_Os02g09390	160	71	66	25	23	21	0.522821	2.42308
LOC_Os02g17760	62	117	171	464	292	261	3.25849	1.20618
LOC_Os03g56270	930	2092	2610	6718	7526	3702	58.7294	19.9959
LOC_Os03g46200	306	312	1139	229	175	290	9.68921	27.3497
LOC_Os09g31080	4907	17049	14911	35994	34566	36599	1162.04	411.054
LOC_Os06g34850	0	4	2	55	15	13	1.23156	0.0903143
LOC_Os07g33220	123	235	225	606	637	306	10.4637	4.16114
LOC_Os02g14440	18569	3045	6382	1082	243	1789	29.4803	273.923
LOC_Os03g58750	4370	2870	1783	670	1529	1465	29.6679	74.8716
LOC_Os11g27730	3093	2358	3305	873	462	1100	15.385	57.9095
LOC_Os04g30720	108	225	274	582	733	393	7.74346	2.94294
LOC_Os02g47180	942	1090	1619	3362	4268	1979	43.0383	17.8317
LOC_Os04g43230	103	179	314	815	641	438	12.9235	4.45234
LOC_Os09g12290	808	1346	1170	2783	3491	1676	29.6833	13.0623
LOC_Os09g39530	0	4	22	105	146	269	6.07767	0.344039
LOC_Os05g51190	217	280	405	1352	1065	703	11.2952	3.48724
LOC_Os03g24160	110	144	182	353	397	288	4.31659	1.93172
LOC_Os03g15550	103	85	204	368	511	333	5.77076	2.06668
LOC_Os07g40974	697	156	227	62	37	105	1.95953	11.0212
LOC_Os12g27470	18	16	12	158	169	145	7.99211	0.795287
LOC_Os04g40670	995	345	322	67	135	224	6.86932	27.6591
LOC_Os07g07520	139	226	142	478	440	330	14.6402	6.07548
LOC_Os12g31370	18	39	28	132	85	91	2.49776	0.697043
LOC_Os01g48550	4	36	11	82	58	92	1.88249	0.383873
LOC_Os06g21140	713	171	219	77	59	65	2.81941	16.4693
LOC_Os10g22600	31	240	12	8	8	11	0.242376	2.282
LOC_Os11g38920	409	570	530	1161	1579	767	26.3437	12.2679
LOC_Os06g24070	5138	2979	4313	2806	1819	1951	39.6407	80.0682
LOC_Os06g30970	5704	5469	3740	1712	2679	3173	103.293	207.553
LOC_Os01g41240	18696	5257	5788	183	1425	2957	45.7671	304.888
LOC_Os04g09800	54	63	106	471	240	176	3.09483	0.842793
LOC_Os06g06230	535	96	179	7	16	55	1.68912	18.2203
LOC_Os05g13580	8685	12059	5801	2654	4424	4952	140.22	308.866
LOC_Os03g44100	49	37	9	7	16	2	0.281595	1.11587
LOC_Os03g39110	850	891	388	145	230	177	4.18885	16.3579
LOC_Os08g43620	171	157	53	34	89	51	1.90235	4.25233
LOC_Os03g38640	42	200	149	688	531	374	14.7215	3.70476
LOC_Os07g12230	83	32	56	27	25	27	0.676571	1.58067
LOC_Os05g23450	68	64	90	254	166	162	2.75752	1.08797
LOC_Os11g47570	145	234	233	729	1218	494	24.0735	6.41048
LOC_Os06g20370	1657	2548	3534	7750	7957	4261	99.4773	41.7367
LOC_Os05g01610	100	179	205	735	727	389	7.91095	2.20472
LOC_Os06g46990	160	316	356	783	734	659	13.4453	5.42217
LOC_Os03g10800	292	700	727	1631	2215	989	16.8516	6.42931
LOC_Os03g21650	17	152	60	11	18	15	1.11304	5.69244
LOC_Os10g02814	139	296	349	1123	917	611	18.4546	5.72835
LOC_Os06g41450	3178	1893	1115	675	825	1361	32.1	70.1909
LOC_Os01g58020	194	206	93	59	44	93	3.83215	9.57323
LOC_Os03g01320	7322	3181	2967	1296	964	1582	42.4326	154.222
LOC_Os06g50040	2510	2845	1098	555	1026	865	31.7177	83.7947
LOC_Os04g16722	38846	18468	9000	4770	7408	13483	74.4561	193.318
LOC_Os05g19670	89	229	244	921	670	434	28.2985	8.31087
LOC_Os06g01250	1296	2779	572	309	165	513	5.47988	24.205
LOC_Os01g14520	4	4	10	96	52	58	0.883262	0.0808683
LOC_Os12g05770	111	140	52	37	19	36	1.43817	4.68022
LOC_Os04g51160	242	84	78	16	59	34	0.93545	3.71078
LOC_Os08g18920	114	119	215	665	407	451	5.73747	1.8205
LOC_Os11g10600	34	31	16	3	13	7	0.514998	1.90452
LOC_Os08g31410	3562	1444	1068	349	892	686	9.06527	29.8929
LOC_Os07g25060	7	0	5	23	124	9	6.74136	0.588613
LOC_Os02g48640	8025	4696	4667	1413	2619	3611	44.6546	105.114
LOC_Os04g06340	14	36	18	85	99	49	10.2994	3.03898
LOC_Os01g62010	85	131	19	20	28	33	0.921458	2.5979
LOC_Os08g01030	24	33	42	141	129	63	2.83285	0.89788
LOC_Os03g56580	234	98	99	37	89	74	1.48689	3.39475
LOC_Os12g03960	75	58	54	25	31	39	0.896231	1.83185
LOC_Os08g40230	722	1297	1180	2793	2716	1740	54.0433	25.0286
LOC_Os01g58194	505	1435	384	142	291	372	6.05731	16.6958
LOC_Os06g04840	32	50	56	142	203	94	1.45974	0.490584
LOC_Os06g51260	944	213	98	26	30	50	0.599523	7.44799
LOC_Os11g45970	0	0	3	24	33	10	0.250655	0.0142017
LOC_Os11g07510	44	50	56	227	176	109	3.27851	1.00975
LOC_Os12g43440	26	31	102	262	373	273	14.2986	2.81007
LOC_Os08g10010	234	500	661	1704	1386	1031	30.6966	11.1374
LOC_Os05g05140	1025	394	380	338	242	156	4.54974	11.8983
LOC_Os10g40510	70	182	249	1564	1414	919	56.5357	7.80611
LOC_Os06g48180	423	1133	549	2726	2036	1549	65.455	21.8725
LOC_Os02g11720	1011	694	488	356	347	318	8.59301	19.1082
LOC_Os03g28170	377	500	126	55	23	84	2.4209	14.4287
LOC_Os12g05380	128	43	76	40	31	30	0.764553	2.04333
LOC_Os07g38060	487	933	829	2121	2124	1284	24.264	10.3473
LOC_Os10g04180	176	220	285	708	808	378	6.16065	2.39332
LOC_Os06g37080	800	971	962	2702	2412	1511	37.0906	16.1694
LOC_Os07g03279	251	55	128	1119	435	300	28.2767	7.23375
LOC_Os09g26980	198	284	92	73	75	70	1.41517	3.70847
LOC_Os09g36300	94147	42537	31527	10405	29965	16499	203.196	629.346
LOC_Os02g37070	35	21	23	115	63	99	4.36149	1.2939
LOC_Os06g47770	274	385	483	1203	1073	943	15.4925	5.84731
LOC_Os06g46149	1351	558	720	134	338	420	7.98367	24.7068
LOC_Os10g02360	1478	652	796	215	517	593	7.04979	16.3418
LOC_Os10g35580	191	447	560	1406	1058	1179	31.6079	11.0005
LOC_Os05g01120	147	342	220	750	681	413	10.6355	4.19294
LOC_Os01g57240	16084	9596	3662	893	2766	1614	33.079	188.785
LOC_Os04g44600	370	744	113	48	161	180	6.14097	18.352
LOC_Os03g59240	864	2436	2715	8192	7780	4558	118.274	36.8969
LOC_Os02g49720	3863	8036	5685	40067	14097	12471	283.381	76.6259
LOC_Os01g32849	141	156	120	480	568	204	4.61337	1.61288
LOC_Os01g59350	150	146	440	1118	888	588	13.8079	4.3932
LOC_Os01g66120	9720	5784	23475	3106	5567	5723	83.9746	254.783
LOC_Os01g32330	1970	2269	1071	623	736	984	24.2766	54.9045
LOC_Os12g02910	225	331	431	914	1116	691	10.9379	4.2616
LOC_Os02g58310	285	73	91	31	2	23	0.566284	4.84392
LOC_Os01g70220	94	143	217	512	493	271	6.27129	2.42571
LOC_Os02g41710	59	28	39	12	4	10	0.127973	0.676471
LOC_Os05g35460	1242	2246	2688	8212	4766	3952	84.5652	32.848
LOC_Os04g37550	1290	1384	385	409	436	318	7.3931	19.4194
LOC_Os06g03580	1929	961	620	339	854	523	12.7959	27.059
LOC_Os02g54240	161	301	82	38	66	91	1.79339	4.85107
LOC_Os04g41560	6749	3632	3118	1384	1765	2085	48.6601	130.98
LOC_Os05g23924	73	278	287	904	854	391	12.7755	4.01912
LOC_Os08g24930	166	180	257	628	686	358	9.09753	3.54693
LOC_Os06g10109	60	37	56	26	21	15	1.59451	4.31245
LOC_Os06g01972	1030	921	377	194	340	181	5.9225	19.7241
LOC_Os10g39100	576	169	194	36	115	98	2.19163	8.76374
LOC_Os11g16924	18	38	13	158	112	56	1.4411	0.296656
LOC_Os12g08830	678	363	324	208	148	241	5.33107	12.6243
LOC_Os01g55150	319	438	342	1909	901	857	38.2847	11.891
LOC_Os05g15770	3642	7387	5122	17343	12577	10364	363.669	149.664
LOC_Os07g02060	2	12	10	73	34	24	1.22656	0.222381
LOC_Os02g13510	4641	1635	3628	2017	1079	634	10.818	31.6152
LOC_Os10g25550	4000	2007	938	362	1097	584	16.2533	57.3454
LOC_Os01g48339	154	207	96	510	552	249	13.4487	4.76886
LOC_Os01g42070	248	348	495	1202	1254	777	14.6543	5.34311
LOC_Os09g11440	36	67	112	350	289	189	5.11579	1.42109
LOC_Os01g01870	11051	10857	6555	3007	5404	4568	115.051	257.928
LOC_Os05g46770	414	669	812	2295	1745	977	20.469	8.11352
LOC_Os09g25570	211	560	739	2779	1129	1358	33.0837	10.1083
LOC_Os05g36290	3256	2847	1220	475	992	900	15.1215	47.2313
LOC_Os07g39000	109	76	22	27	29	28	0.92091	2.31648
LOC_Os05g46790	1500	903	309	90	335	465	16.9029	51.3208
LOC_Os08g03350	64491	31792	18011	7411	27406	16381	322.095	747.3
LOC_Os02g09740	290	603	710	1794	1814	941	18.5146	6.99021
LOC_Os01g73580	897	319	669	339	210	219	4.1894	11.1653
LOC_Os12g40760	81	259	205	693	523	468	20.7961	6.91109
LOC_Os09g04050	6025	2348	1745	454	881	1789	23.3876	76.8453
LOC_Os03g36110	233	289	252	673	769	544	10.6246	4.33901
LOC_Os04g54380	175	391	240	873	874	444	12.7905	4.82436
LOC_Os12g05260	51335	49797	17588	7617	27246	18221	640.79	1442.54
LOC_Os11g40570	648	782	462	322	246	285	5.98977	13.5022
LOC_Os06g33100	248	46	506	105	38	64	1.54904	6.86439
LOC_Os06g22980	2	12	10	69	40	24	0.421941	0.0799437
LOC_Os03g32230	3442	2607	8318	1667	1532	1849	54.9911	173.78
LOC_Os10g42610	12547	6516	3818	3476	4369	2120	77.7858	186.506
LOC_Os12g06980	418	705	778	1950	2302	1071	8.01209	3.0605
LOC_Os10g38860	83	154	203	517	539	331	8.42003	2.86091
LOC_Os07g08180	84	136	148	504	434	237	4.23679	1.5331
LOC_Os07g49080	249	149	729	140	109	195	2.25718	6.43443
LOC_Os06g45040	47	202	230	47	48	74	2.45287	7.29637
LOC_Os01g62870	19154	6777	5857	920	2548	3108	53.6736	267.569
LOC_Os02g36595	2517	1152	1378	524	480	384	8.37218	32.3973
LOC_Os02g36590	327	135	187	62	75	58	0.818369	2.97563
LOC_Os07g30970	12158	14515	6339	2790	3676	4998	138.846	397.483
LOC_Os03g51610	5609	3526	2247	1115	1488	1529	18.5783	52.5602
LOC_Os03g16860	122221	71522	21075	4675	24826	11193	215.023	1165.34
LOC_Os02g07800	111	221	282	940	718	416	18.735	5.9645
LOC_Os01g52514	28	130	147	563	702	416	15.112	2.91276
LOC_Os06g50650	211	71	136	33	37	36	1.66475	7.17262
LOC_Os03g56050	72	85	141	333	404	186	5.05866	1.7863
LOC_Os05g09440	20299	11283	3351	1587	7999	3620	69.4166	188.818
LOC_Os06g32990	1804	905	1818	270	279	580	9.98385	42.4593
LOC_Os12g06410	2682	3026	1044	243	1085	1007	21.3237	61.1291
LOC_Os02g47810	9616	16324	4379	984	1876	2760	37.5954	194.964
LOC_Os05g25650	1163	767	279	107	385	218	28.2664	90.0376
LOC_Os09g34230	45998	42365	21205	3396	12404	14243	209.733	767.225
LOC_Os04g35210	337	764	633	1524	2060	965	14.0756	5.61997
LOC_Os06g04590	6	22	42	135	111	110	10.5216	2.19208
LOC_Os01g15900	568	235	746	353	138	233	3.89605	9.17813
LOC_Os04g15920	740	2548	592	263	608	613	10.8154	26.8787
LOC_Os03g22970	19	34	12	4	6	6	0.107879	0.442467
LOC_Os03g12660	563	410	346	103	177	274	3.44891	8.41728
LOC_Os08g44870	1617	2159	890	391	622	813	12.3005	30.9079
LOC_Os12g05655	78	225	47	72	49	36	2.03402	4.24833
LOC_Os04g41810	400	1261	1236	5742	2271	2103	64.0033	19.239
LOC_Os04g34600	26116	39657	13428	6189	12831	15939	367.596	813.732
LOC_Os04g40410	196	108	154	50	52	80	2.72662	7.24404
LOC_Os01g11054	4230	2026	2254	1190	1307	1445	15.4823	34.7851
LOC_Os02g21890	687	1416	356	219	457	281	9.22353	23.2176
LOC_Os06g01440	1047	1347	465	461	523	250	5.79447	13.5624
LOC_Os08g14760	92	106	67	55	28	39	0.679842	1.50761
LOC_Os02g36414	504	169	304	201	57	109	1.90045	5.43053
LOC_Os01g51870	1499	826	561	240	738	419	12.7975	27.664
LOC_Os05g07820	210	700	441	2067	1644	984	17.0201	5.00459
LOC_Os03g02020	210	82	150	103	42	67	1.91725	4.35012
LOC_Os03g08170	942	543	314	94	274	141	2.98599	11.013
LOC_Os03g17810	3879	2181	501	128	683	642	13.9115	62.936
LOC_Os07g05010	2936	994	2381	1682	489	415	13.9259	37.2426
LOC_Os08g31510	5338	2759	2159	1640	1021	1034	29.6782	85.9004
LOC_Os01g12760	39	61	61	34	14	28	0.517335	1.15278
LOC_Os01g53560	63	71	65	166	179	133	2.93716	1.27497
LOC_Os10g33370	500	1261	1390	3600	3174	2280	30.1082	11.1019
LOC_Os03g58580	17967	11713	4120	911	3613	2359	35.0295	175.004
LOC_Os01g62430	3707	2518	9184	1526	2359	2550	89.6863	240.758
LOC_Os01g65420	55	177	260	551	528	571	16.0805	5.12446
LOC_Os06g14780	10209	6478	3206	1108	3650	3113	56.3576	145.113
LOC_Os04g52479	983	1098	1138	2926	3280	1513	34.9684	15.5366
LOC_Os12g12150	44	21	29	5	21	6	0.112753	0.372172
LOC_Os02g42350	227	457	395	1104	844	679	19.5446	8.5262
LOC_Os03g46860	40	73	121	238	822	142	8.46145	1.8372
LOC_Os05g11910	931	2775	1462	7811	5529	3481	124.297	38.6104
LOC_Os01g18170	531	1267	532	2326	2165	1579	55.2062	21.117
LOC_Os01g04260	632	1344	1148	3495	3396	2140	82.9012	29.9582
LOC_Os03g01014	1526	906	980	557	441	370	8.10918	21.4192
LOC_Os12g04000	21	69	83	280	281	150	5.47566	1.41551
LOC_Os09g37040	360	491	570	1137	1423	842	16.1135	7.18273
LOC_Os06g36310	739	205	308	35	112	233	2.55812	8.74087
LOC_Os03g48570	4	6	9	64	59	30	2.24472	0.287132
LOC_Os04g55620	343	819	1012	2334	2223	1586	27.3608	10.3367
LOC_Os06g06520	3	2	24	67	120	50	1.86347	0.2717
LOC_Os12g18374	228	308	128	120	143	58	0.993218	2.07795
LOC_Os11g09130	37	62	85	232	221	115	3.45466	1.20702
LOC_Os09g27580	1270	499	563	226	503	407	4.8224	10.7066
LOC_Os02g02380	117	113	57	66	27	41	1.30676	2.8391
LOC_Os06g05380	1172	583	344	139	406	339	6.66226	16.3229
LOC_Os02g37700	219	376	56	22	4	22	0.376741	4.88825
LOC_Os01g62290	5567	2793	436	341	543	372	5.67457	40.288
LOC_Os03g45850	363	277	755	73	57	286	12.8401	45.7825
LOC_Os04g37820	10969	8165	7348	3371	2822	4189	73.0533	192.459
LOC_Os02g19530	97	42	50	10	16	6	0.17228	1.15364
LOC_Os09g38800	397	146	209	17	132	110	1.31167	4.06114
LOC_Os01g60280	6000	4394	2172	1177	3438	1573	23.7821	50.0003
LOC_Os06g06950	72	51	26	3	26	11	0.276304	1.10848
LOC_Os01g08150	212	386	561	1470	1271	908	15.4044	5.27901
LOC_Os03g04060	6273	3793	3002	794	1957	2707	60.1834	147.448
LOC_Os04g39610	484	765	1238	3847	2754	2076	31.6648	9.86175
LOC_Os06g51170	932	465	447	236	342	267	5.48198	12.6036
LOC_Os06g50130	963	1660	580	512	406	521	16.2706	35.5687
LOC_Os01g24790	214	279	58	43	26	61	0.905132	3.70283
LOC_Os03g61740	53	223	98	721	318	533	12.7699	2.95768
LOC_Os04g51090	84	152	113	382	438	222	1.52381	0.53035
LOC_Os07g01760	12061	4943	6745	3176	3069	5475	98.3626	208.51
LOC_Os07g06750	26	52	18	2	2	3	0.140744	2.11314
LOC_Os03g18970	773	913	911	2094	2605	1644	37.1299	16.0648
LOC_Os11g47970	15591	19752	5613	5950	3750	5681	132.618	345.738
LOC_Os03g61010	329	700	878	2139	2003	1429	32.1475	11.7597
LOC_Os02g58210	83	107	120	342	315	204	2.94363	1.12361
LOC_Os01g09460	43	58	80	226	278	94	3.63951	1.1907
LOC_Os04g54300	2485	1472	159	779	444	67	22.7235	74.2898
LOC_Os02g41610	32	38	84	217	280	174	2.58928	0.65592
LOC_Os07g10630	305	496	774	2224	1883	1097	15.9789	5.26282
LOC_Os09g37369	0	2	2	42	12	18	1.44325	0.08117
LOC_Os03g11600	74	177	190	477	458	305	14.4723	5.4175
LOC_Os06g08530	5568	5215	7569	20190	15828	10584	160.627	68.0539
LOC_Os02g50820	844	1488	1662	3709	4546	2532	51.5768	20.3608
LOC_Os04g33600	1372	1665	604	144	214	346	5.39589	27.4014
LOC_Os11g47950	0	3	7	17	35	24	0.934142	0.122543
LOC_Os12g02370	934	1838	377	334	168	332	8.05489	28.9974
LOC_Os03g62850	270	282	430	987	1061	493	11.2071	4.70315
LOC_Os04g31760	100	54	243	95	29	39	2.51021	6.96945
LOC_Os02g10630	31	46	54	530	366	206	3.28223	0.414402
LOC_Os07g49000	45	128	224	1178	496	344	9.21475	1.99217
LOC_Os02g01590	1330	1085	428	377	208	329	3.97502	12.3917
LOC_Os06g44310	215	756	572	1969	1592	1195	45.6636	15.2523
LOC_Os10g39020	3994	3894	1359	248	1179	1101	10.9485	39.8534
LOC_Os04g59050	70	169	164	624	517	299	27.147	7.99711
LOC_Os07g47090	1773	528	721	457	568	489	14.0504	29.9269
LOC_Os01g23850	63	150	157	725	503	277	9.35922	2.43449
LOC_Os05g49280	19	45	30	84	125	105	4.14958	1.24129
LOC_Os05g02070	12298	50274	53558	155616	199338	192338	8008.9	1796.23
LOC_Os03g60370	691	754	901	2223	2232	1378	33.4461	14.3799
LOC_Os08g34380	285	467	696	1526	1938	871	18.0646	6.60912
LOC_Os03g14750	507	381	154	15	163	142	1.6653	5.48736
LOC_Os08g37060	5340	4737	2005	1130	1782	1819	37.3593	95.8942
LOC_Os07g32060	329	114	174	64	67	50	1.1521	4.2414
LOC_Os02g04170	1197	241	436	137	226	243	2.82128	9.39462
LOC_Os12g01830	126	118	167	657	481	248	12.7349	4.09278
LOC_Os03g05210	69	41	27	14	16	24	0.411113	1.07186
LOC_Os10g20230	64	112	75	243	321	151	3.91498	1.42087
LOC_Os06g06170	549	618	286	99	151	317	5.31874	13.4084
LOC_Os11g23080	114	49	30	8	43	10	0.479591	1.65194
LOC_Os08g35160	7536	3934	3075	1038	1830	2709	71.4703	187.738
LOC_Os05g38480	265	464	624	1283	1468	941	19.3005	7.60501
LOC_Os11g37200	10	8	14	56	46	45	1.43604	0.329928
LOC_Os01g69100	4866	2242	4100	2159	1808	1538	51.5234	113.657
LOC_Os10g02480	2449	1496	2760	928	517	1367	26.1998	66.356
LOC_Os05g33130	206	95	105	862	808	526	19.5018	3.82885
LOC_Os03g25110	114	223	221	637	563	405	11.7426	4.29182
LOC_Os01g08670	465	525	118	158	189	148	7.26897	16.1141
LOC_Os05g32270	451	946	864	2189	3037	1300	55.9762	21.3977
LOC_Os03g04970	300	572	648	1419	1283	1068	19.8825	8.48406
LOC_Os11g45710	28	132	65	284	132	604	3.92568	0.895402
LOC_Os01g70130	7539	3145	2441	819	2115	1686	28.8934	88.3055
LOC_Os01g62860	186	421	303	840	952	524	19.8443	8.0669
LOC_Os07g01230	66	60	120	391	245	165	4.86482	1.64603
LOC_Os09g36930	3163	3636	1356	318	231	921	13.7991	73.7762
LOC_Os07g32480	127	172	191	416	437	335	10.7399	4.67634
LOC_Os04g39489	1063	916	659	408	333	472	6.19076	13.6412
LOC_Os02g21810	107	80	20	0	4	19	0.144436	1.28097
LOC_Os11g06770	3129	2966	672	229	786	268	10.4978	58.367
LOC_Os08g39890	128	252	359	1079	1158	621	19.6278	5.49379
LOC_Os07g08710	2416	3423	5593	16744	9577	14899	419.208	124.588
LOC_Os06g40590	173	213	340	860	771	528	8.35782	3.04746
LOC_Os09g25430	4617	2157	1557	115	700	707	14.7743	83.3104
LOC_Os07g43740	274	180	12	6	9	8	0.326447	6.93242
LOC_Os05g04510	186630	131813	67646	44378	64812	68359	1076.1	2376.32
LOC_Os07g47110	3468	1475	1121	657	973	1040	14.7958	34.834
LOC_Os01g71740	65	68	105	191	806	220	8.25641	1.77608
LOC_Os12g04020	2080	1792	1007	442	887	868	16.5733	37.2018
LOC_Os03g04660	3465	11611	2680	1560	1604	1838	28.0896	94.862
LOC_Os12g13860	386	327	145	19	47	141	3.54746	14.3924
LOC_Os03g53020	12047	12118	32355	7740	8930	8086	230.005	582.774
LOC_Os05g44410	47	55	54	32	14	13	1.38223	3.9201
LOC_Os07g29310	12	18	14	148	30	35	2.59594	0.54165
LOC_Os01g02920	7463	5254	3057	1334	3357	2757	38.8967	84.4755
LOC_Os05g50710	55300	36389	30278	11940	18232	29163	590.575	1241.39
LOC_Os05g03884	33	8	192	656	702	405	10.671	1.68673
LOC_Os09g37510	164	187	338	722	851	481	13.16	4.84152
LOC_Os10g11980	24	123	152	792	332	202	7.06745	1.70995
LOC_Os10g13850	6618	3273	667	47	40	186	3.28289	123.261
LOC_Os02g40410	77	175	257	1017	768	444	8.41175	2.08269
LOC_Os01g04800	17351	5842	2198	3274	4314	2460	74.2146	195.182
LOC_Os05g36050	292	1421	1049	4453	2996	2931	65.4385	17.7879
LOC_Os10g04074	19	88	30	167	226	141	0.80555	0.199778
LOC_Os03g48540	11723	5961	1970	989	3646	1601	26.1075	85.0675
LOC_Os06g51310	1119	2209	1951	4958	5536	3205	43.2286	17.4722
LOC_Os09g01360	74	119	130	361	357	231	3.2104	1.1531
LOC_Os05g35650	1652	860	1100	497	595	728	10.7488	22.482
LOC_Os01g01520	398	959	865	3539	2041	1296	46.4932	15.7576
LOC_Os02g39360	15300	9082	7555	3251	3205	3841	99.7972	320.58
LOC_Os11g03240	774	707	276	205	316	153	4.55506	12.1405
LOC_Os05g29990	71263	45720	23083	9300	31365	21427	332.657	770.691
LOC_Os03g30300	238	311	341	1040	924	473	11.3691	4.49373
LOC_Os01g58335	113	130	382	101	69	102	6.80703	17.3667
LOC_Os08g42400	14248	8744	5736	2010	5408	3865	73.1004	199.903
LOC_Os10g02260	412	203	95	120	117	81	1.62731	3.78092
LOC_Os10g37700	170	100	38	4	39	11	2.04746	12.3354
LOC_Os09g37650	170	377	349	961	747	597	10.8115	4.36842
LOC_Os02g02490	17	28	45	146	84	89	0.895638	0.270544
LOC_Os06g48960	911	498	425	190	321	383	10.8628	23.0644
LOC_Os05g42150	140	208	345	886	1604	795	15.5733	3.59642
LOC_Os10g38080	433	573	731	3229	1564	1934	29.9569	8.21059
LOC_Os10g05950	343	2140	1179	7170	2918	3725	167.58	44.2598
LOC_Os06g41560	15	34	24	136	100	117	1.50984	0.313525
LOC_Os01g71970	5536	6463	2197	1538	2833	1984	48.8736	109.301
LOC_Os04g41680	591	1858	1338	5830	5056	3128	149.622	41.6836
LOC_Os03g24130	76	50	23	4	27	17	0.665562	2.12488
LOC_Os10g33130	3051	1167	1100	434	1087	858	6.77485	15.923
LOC_Os05g49820	94	205	294	689	587	433	7.13567	2.67909
LOC_Os05g04490	704	343	337	166	251	176	4.9626	12.243
LOC_Os07g47700	2953	4923	1734	1109	1653	1570	26.8214	58.6888
LOC_Os06g21110	2085	2452	2263	511	247	1283	47.6931	159.5
LOC_Os06g24190	56	101	122	416	295	140	12.649	4.45132
LOC_Os03g51030	1190	1612	2107	6633	5634	3298	45.3493	15.3938
LOC_Os11g25160	740	777	984	2832	2432	1347	35.5359	13.7498
LOC_Os09g37490	0	6	6	51	20	47	2.41008	0.25181
LOC_Os03g55610	30	42	96	283	410	236	6.48379	1.30563
LOC_Os06g44450	11966	10699	5616	2388	2431	4445	70.3014	214.372
LOC_Os08g08970	127	85	235	596	535	329	18.3405	6.27233
LOC_Os09g32200	4973	2219	1700	1009	1185	1439	27.4737	69.5143
LOC_Os06g06930	263	96	276	89	93	56	1.13732	3.38595
LOC_Os09g07130	27	24	26	225	126	91	3.40114	0.614479
LOC_Os12g06660	119	361	215	1041	814	541	17.8085	5.24801
LOC_Os12g38440	159	222	253	735	619	364	12.6362	4.96119
LOC_Os10g09870	221	412	582	1766	1645	1068	33.7371	9.86413
LOC_Os09g19930	839	1954	2082	5695	5026	3066	64.7851	24.3032
LOC_Os04g45834	1653	670	957	720	398	413	8.6482	19.7015
LOC_Os03g27590	2825	1127	1224	594	911	633	12.3356	31.0871
LOC_Os09g38920	271	248	133	107	81	99	2.28761	5.26667
LOC_Os02g55590	901	1740	1561	4200	4496	2285	56.9524	22.9877
LOC_Os10g37110	1438	1269	1329	428	533	836	10.4614	24.3226
LOC_Os04g40290	24	73	66	165	174	148	3.16838	1.09653
LOC_Os03g19470	48	79	80	264	274	153	4.11952	1.30623
LOC_Os03g21080	2639	2801	3252	8048	7530	4040	70.2394	33.326
LOC_Os03g53750	1192	476	416	371	371	248	6.25864	13.9339
LOC_Os06g49100	575	1809	2360	6851	6219	3495	100.852	31.1356
LOC_Os05g08790	94	140	123	429	383	180	4.58402	1.7382
LOC_Os03g05290	7802	37336	21041	111797	82641	58299	2573.85	679.947
LOC_Os03g50810	2093	4124	4027	12124	9991	7496	102.946	37.4275
LOC_Os01g62130	115	116	32	16	48	39	1.21705	3.10736
LOC_Os07g01150	777	1044	975	2620	2483	1583	53.3723	23.6425
LOC_Os02g34810	3702	4764	2337	1374	1163	2602	34.5756	71.6332
[truncated: 717 more rows]
