# Supplementary material for: Transcriptomic Analysis of Rice (Jijing129) Reveals Growth and Gene Expression Responses to Different Red-Blue Laser Light Treatments
Source: Plants (Basel). 2025 Dec 5;14(24):3712. doi: 10.3390/plants14243712 (PMC12736977; doi:10.3390/plants14243712)
Supplement: Supplementary file 1 [file plants-14-03712-s001.zip › Table S11.xlsx]

## Sheet: Sheet1
List of primers used for qRT-PCR
Gene ID	Forward primer	Reverse primer
LOC_Os06g21590	ATTGGCCATGCTGGCTTTTG	GGGATGATGATGTCGCCGAT
LOC_Os07g47640	TCGATGAAGGAGAGGGCGA	AGGAAGTTCTTGAGCGACGG
LOC_Os09g17740	CCTCGCCATGTTCTCCATGT	GGACGAAGTTGGTGGCGTA
LOC_Os02g56130	TTCATGTTCGAGTCGCCCAA	CTGGTACTCGGAGTCAGGGA
LOC_Os03g43930	CCTGAAGGTCAGTGTGGCTG	TGTACATAGTGCCTTCCGGC
LOC_Os10g40810	GGGATGAGCACGTACCACAA	AGTGTTGGAGAGGTCGAGGA
