# Supplementary material for: Transcriptomic Analysis of Rice (Jijing129) Reveals Growth and Gene Expression Responses to Different Red-Blue Laser Light Treatments
Source: Plants (Basel). 2025 Dec 5;14(24):3712. doi: 10.3390/plants14243712 (PMC12736977; doi:10.3390/plants14243712)
Supplement: Supplementary file 1 [file plants-14-03712-s001.zip › Table S2.xlsx]

## Sheet: Table S1
The overview of RNA-seq data
	BL1	BL2	AL2	AL3	AL1	DL3	DL2	DL1	CL1	CL2	CL3	BL3
Total Reads Count(#)	50175934	51258822	57004094	42059048	51002100	47122612	57259792	51943964	59336134	49997262	52818470	44697430
Total Bases Count(bp)	7349885488	7511781175	8327670406	6143567657	7468169284	6895703688	8407204913	7611581184	8704992623	7326307529	7739246485	6551480997
Average Read Length(bp)	146.48	146.55	146.09	146.07	146.43	146.34	146.83	146.53	146.71	146.53	146.53	146.57
Q10 Bases Count(bp)	7349164944	7510989705	8326967147	6143113730	7467415933	6894906053	8406485323	7610924866	8704287267	7325566062	7738440536	6550873051
Q10 Bases Ratio(%)	0.9999	0.9999	0.9999	0.9999	0.9999	0.9999	0.9999	0.9999	0.9999	0.9999	0.9999	0.9999
Q20 Bases Count(bp)	7272989299	7427523907	8247592448	6089644437	7385804584	6812592002	8324992405	7537066238	8623743165	7247547447	7653876744	6483760875
Q20 Bases Ratio(%)	0.9895	0.9888	0.9904	0.9912	0.989	0.9879	0.9902	0.9902	0.9907	0.9892	0.989	0.9897
Q30 Bases Count(bp)	7038870307	7168184007	8016979494	5936079349	7137346011	6560038290	8082760623	7321683426	8388820950	7011295416	7397262454	6279033196
Q30 Bases Ratio(%)	0.9577	0.9543	0.9627	0.9662	0.9557	0.9513	0.9614	0.9619	0.9637	0.957	0.9558	0.9584
N Bases Count(bp)	720544	791470	703259	453927	753351	797635	719590	656318	705356	741467	805949	607946
N Bases Ratio(%)	0.0001	0.0001	0.0001	0.0001	0.0001	0.0001	0.0001	0.0001	0.0001	0.0001	0.0001	0.0001
GC Bases Count(bp)	3975232796	4025018943	4641900113	3383507218	4068448531	3771538542	4523521063	4148441260	4785449199	3975207037	4237836394	3491191035
GC Bases Ratio(%)	0.5409	0.5358	0.5574	0.5507	0.5448	0.5469	0.5381	0.545	0.5497	0.5426	0.5476	0.5329
