# Supplementary material for: Transcriptomic Analysis of Rice (Jijing129) Reveals Growth and Gene Expression Responses to Different Red-Blue Laser Light Treatments
Source: Plants (Basel). 2025 Dec 5;14(24):3712. doi: 10.3390/plants14243712 (PMC12736977; doi:10.3390/plants14243712)
Supplement: Supplementary file 1 [file plants-14-03712-s001.zip › Table S3.xlsx]

## Sheet: GO BL vs AL up
Upregulated results of GO analysis
GO analysis of the upward adjustment results of BL vs AL
GO_acc	term_type	Term	queryitem	querytotal	bgitem	bgtotal	pvalue	FDR	entries
GO:0055114	P	oxidation reduction	9	33	1351	24075	6.3e-05	0.0011	// LOC_Os02g36190 // LOC_Os01g43740 // LOC_Os01g58100 // LOC_Os06g37300 // LOC_Os07g48040 // LOC_Os10g37160 // LOC_Os03g30950 // LOC_Os01g43774 // LOC_Os04g27060
GO:0008152	P	metabolic process	25	33	14398	24075	0.042	0.39	// LOC_Os02g36190 // LOC_Os08g07100 // LOC_Os06g24990 // LOC_Os04g12720 // LOC_Os04g27060 // LOC_Os03g58320 // LOC_Os01g58100 // LOC_Os01g58280 // LOC_Os03g22634 // LOC_Os01g43740 // LOC_Os05g50930 // LOC_Os04g50850 // LOC_Os11g02520 // LOC_Os09g27930 // LOC_Os02g36140 // LOC_Os07g48040 // LOC_Os07g06800 // LOC_Os09g28650 // LOC_Os12g02470 // LOC_Os06g37300 // LOC_Os10g37160 // LOC_Os03g30950 // …
GO:0065007	P	biological regulation	5	33	2125	24075	0.16	0.98	// LOC_Os12g02470 // LOC_Os07g37950 // LOC_Os05g50930 // LOC_Os01g58280 // LOC_Os11g02520
GO:0044238	P	primary metabolic process	10	33	11969	24075	0.99	1	// LOC_Os03g58320 // LOC_Os01g58280 // LOC_Os12g02470 // LOC_Os06g24990 // LOC_Os03g30950 // LOC_Os05g50930 // LOC_Os07g06800 // LOC_Os04g50850 // LOC_Os11g02520 // LOC_Os09g27930
GO:0009987	P	cellular process	8	33	12839	24075	1	1	// LOC_Os03g58320 // LOC_Os09g34160 // LOC_Os12g02470 // LOC_Os07g37950 // LOC_Os03g30950 // LOC_Os05g50930 // LOC_Os11g02520 // LOC_Os09g27930
GO:0044237	P	cellular metabolic process	6	33	10696	24075	1	1	// LOC_Os03g58320 // LOC_Os12g02470 // LOC_Os03g30950 // LOC_Os05g50930 // LOC_Os11g02520 // LOC_Os09g27930
GO:0043170	P	macromolecule metabolic process	6	33	10433	24075	1	1	// LOC_Os01g58280 // LOC_Os12g02470 // LOC_Os05g50930 // LOC_Os04g50850 // LOC_Os11g02520 // LOC_Os09g27930
GO:0016491	F	oxidoreductase activity	10	33	1672	24075	5.6e-05	0.0023	// LOC_Os02g36190 // LOC_Os01g43740 // LOC_Os01g58100 // LOC_Os06g37300 // LOC_Os07g48040 // LOC_Os10g37160 // LOC_Os03g30950 // LOC_Os07g06800 // LOC_Os01g43774 // LOC_Os04g27060
GO:0020037	F	heme binding	6	33	600	24075	0.00015	0.0023	// LOC_Os02g36190 // LOC_Os01g43740 // LOC_Os06g37300 // LOC_Os07g48040 // LOC_Os10g37160 // LOC_Os01g43774
GO:0046906	F	tetrapyrrole binding	6	33	608	24075	0.00016	0.0023	// LOC_Os02g36190 // LOC_Os01g43740 // LOC_Os06g37300 // LOC_Os07g48040 // LOC_Os10g37160 // LOC_Os01g43774
GO:0004497	F	monooxygenase activity	5	33	458	24075	0.00039	0.0032	// LOC_Os02g36190 // LOC_Os01g43740 // LOC_Os01g43774 // LOC_Os10g37160 // LOC_Os06g37300
GO:0005506	F	iron ion binding	6	33	713	24075	0.00038	0.0032	// LOC_Os02g36190 // LOC_Os01g43740 // LOC_Os06g37300 // LOC_Os07g48040 // LOC_Os10g37160 // LOC_Os01g43774
GO:0009055	F	electron carrier activity	5	33	599	24075	0.0013	0.0089	// LOC_Os02g36190 // LOC_Os01g43740 // LOC_Os01g43774 // LOC_Os10g37160 // LOC_Os06g37300
GO:0003824	F	catalytic activity	23	33	12724	24075	0.038	0.22	// LOC_Os02g36190 // LOC_Os08g07100 // LOC_Os06g24990 // LOC_Os04g12720 // LOC_Os04g27060 // LOC_Os03g58320 // LOC_Os01g58100 // LOC_Os01g58280 // LOC_Os03g22634 // LOC_Os01g43740 // LOC_Os12g27254 // LOC_Os04g50850 // LOC_Os02g36140 // LOC_Os07g48040 // LOC_Os12g13800 // LOC_Os09g28650 // LOC_Os06g37300 // LOC_Os10g37160 // LOC_Os03g30950 // LOC_Os01g43774 // LOC_Os05g45100 // LOC_Os04g12970 // …
GO:0043167	F	ion binding	11	33	5700	24075	0.14	0.63	// LOC_Os02g36190 // LOC_Os07g48040 // LOC_Os01g43774 // LOC_Os06g37300 // LOC_Os08g07100 // LOC_Os01g43740 // LOC_Os06g24990 // LOC_Os03g22634 // LOC_Os03g30950 // LOC_Os10g37160 // LOC_Os02g36140
GO:0043169	F	cation binding	11	33	5696	24075	0.14	0.63	// LOC_Os02g36190 // LOC_Os07g48040 // LOC_Os01g43774 // LOC_Os06g37300 // LOC_Os08g07100 // LOC_Os01g43740 // LOC_Os06g24990 // LOC_Os03g22634 // LOC_Os03g30950 // LOC_Os10g37160 // LOC_Os02g36140
GO:0046872	F	metal ion binding	10	33	5476	24075	0.2	0.83	// LOC_Os02g36190 // LOC_Os01g43740 // LOC_Os01g43774 // LOC_Os06g37300 // LOC_Os08g07100 // LOC_Os07g48040 // LOC_Os10g37160 // LOC_Os03g22634 // LOC_Os03g30950 // LOC_Os02g36140
GO:0046914	F	transition metal ion binding	7	33	4875	24075	0.51	1	// LOC_Os02g36190 // LOC_Os01g43740 // LOC_Os06g37300 // LOC_Os07g48040 // LOC_Os10g37160 // LOC_Os03g30950 // LOC_Os01g43774
GO:0016740	F	transferase activity	5	33	6190	24075	0.95	1	// LOC_Os12g27254 // LOC_Os04g12970 // LOC_Os12g13800 // LOC_Os04g12720 // LOC_Os05g45100
GO:0005488	F	binding	18	33	16823	24075	0.98	1	// LOC_Os02g36190 // LOC_Os07g48040 // LOC_Os01g43774 // LOC_Os01g58280 // LOC_Os06g37300 // LOC_Os08g07100 // LOC_Os09g34160 // LOC_Os12g02470 // LOC_Os01g43740 // LOC_Os06g24990 // LOC_Os03g22634 // LOC_Os03g30950 // LOC_Os05g50930 // LOC_Os10g37160 // LOC_Os02g36140 // LOC_Os11g02520 // LOC_Os08g06110 // LOC_Os11g31530

## Sheet: GO CL vs AL up
Upregulated results of GO analysis
GO analysis of the upward adjustment results of CL vs AL
GO_acc	term_type	Term	queryitem	querytotal	bgitem	bgtotal	pvalue	FDR	entries
GO:0019219	P	regulation of nucleobase, nucleoside, nucleotide and nucleic acid metabolic process	72	479	1520	24075	2.1e-11	6.9e-09	// LOC_Os02g45570 // LOC_Os12g31748 // LOC_Os11g35030 // LOC_Os06g13670 // LOC_Os05g50270 // LOC_Os07g48660 // LOC_Os08g06370 // LOC_Os03g51970 // LOC_Os02g55380 // LOC_Os02g51320 // LOC_Os02g15760 // LOC_Os04g46060 // LOC_Os02g56130 // LOC_Os03g43930 // LOC_Os08g33660 // LOC_Os08g36700 // LOC_Os09g33580 // LOC_Os11g03540 // LOC_Os09g36910 // LOC_Os03g42200 // LOC_Os10g40810 // LOC_Os09g28200 // …
GO:0051171	P	regulation of nitrogen compound metabolic process	72	479	1520	24075	2.1e-11	6.9e-09	// LOC_Os02g45570 // LOC_Os12g31748 // LOC_Os11g35030 // LOC_Os06g13670 // LOC_Os05g50270 // LOC_Os07g48660 // LOC_Os08g06370 // LOC_Os03g51970 // LOC_Os02g55380 // LOC_Os02g51320 // LOC_Os02g15760 // LOC_Os04g46060 // LOC_Os02g56130 // LOC_Os03g43930 // LOC_Os08g33660 // LOC_Os08g36700 // LOC_Os09g33580 // LOC_Os11g03540 // LOC_Os09g36910 // LOC_Os03g42200 // LOC_Os10g40810 // LOC_Os09g28200 // …
GO:0009889	P	regulation of biosynthetic process	72	479	1564	24075	7.2e-11	7.9e-09	// LOC_Os02g45570 // LOC_Os12g31748 // LOC_Os11g35030 // LOC_Os06g13670 // LOC_Os05g50270 // LOC_Os07g48660 // LOC_Os08g06370 // LOC_Os03g51970 // LOC_Os02g55380 // LOC_Os02g51320 // LOC_Os02g15760 // LOC_Os04g46060 // LOC_Os02g56130 // LOC_Os03g43930 // LOC_Os08g33660 // LOC_Os08g36700 // LOC_Os09g33580 // LOC_Os11g03540 // LOC_Os09g36910 // LOC_Os03g42200 // LOC_Os10g40810 // LOC_Os09g28200 // …
GO:0010556	P	regulation of macromolecule biosynthetic process	72	479	1564	24075	7.2e-11	7.9e-09	// LOC_Os02g45570 // LOC_Os12g31748 // LOC_Os11g35030 // LOC_Os06g13670 // LOC_Os05g50270 // LOC_Os07g48660 // LOC_Os08g06370 // LOC_Os03g51970 // LOC_Os02g55380 // LOC_Os02g51320 // LOC_Os02g15760 // LOC_Os04g46060 // LOC_Os02g56130 // LOC_Os03g43930 // LOC_Os08g33660 // LOC_Os08g36700 // LOC_Os09g33580 // LOC_Os11g03540 // LOC_Os09g36910 // LOC_Os03g42200 // LOC_Os10g40810 // LOC_Os09g28200 // …
GO:0031326	P	regulation of cellular biosynthetic process	72	479	1564	24075	7.2e-11	7.9e-09	// LOC_Os02g45570 // LOC_Os12g31748 // LOC_Os11g35030 // LOC_Os06g13670 // LOC_Os05g50270 // LOC_Os07g48660 // LOC_Os08g06370 // LOC_Os03g51970 // LOC_Os02g55380 // LOC_Os02g51320 // LOC_Os02g15760 // LOC_Os04g46060 // LOC_Os02g56130 // LOC_Os03g43930 // LOC_Os08g33660 // LOC_Os08g36700 // LOC_Os09g33580 // LOC_Os11g03540 // LOC_Os09g36910 // LOC_Os03g42200 // LOC_Os10g40810 // LOC_Os09g28200 // …
GO:0045449	P	regulation of transcription	71	479	1513	24075	4.4e-11	7.9e-09	// LOC_Os02g45570 // LOC_Os12g31748 // LOC_Os11g35030 // LOC_Os06g13670 // LOC_Os05g50270 // LOC_Os07g48660 // LOC_Os08g06370 // LOC_Os03g51970 // LOC_Os02g55380 // LOC_Os02g51320 // LOC_Os02g15760 // LOC_Os04g46060 // LOC_Os11g03540 // LOC_Os03g43930 // LOC_Os08g33660 // LOC_Os08g36700 // LOC_Os09g33580 // LOC_Os09g36910 // LOC_Os03g42200 // LOC_Os10g40810 // LOC_Os09g28200 // LOC_Os06g10310 // …
GO:0031323	P	regulation of cellular metabolic process	72	479	1593	24075	1.6e-10	1.5e-08	// LOC_Os02g45570 // LOC_Os12g31748 // LOC_Os11g35030 // LOC_Os06g13670 // LOC_Os05g50270 // LOC_Os07g48660 // LOC_Os08g06370 // LOC_Os03g51970 // LOC_Os02g55380 // LOC_Os02g51320 // LOC_Os02g15760 // LOC_Os04g46060 // LOC_Os02g56130 // LOC_Os03g43930 // LOC_Os08g33660 // LOC_Os08g36700 // LOC_Os09g33580 // LOC_Os11g03540 // LOC_Os09g36910 // LOC_Os03g42200 // LOC_Os10g40810 // LOC_Os09g28200 // …
GO:0010468	P	regulation of gene expression	71	479	1577	24075	2.5e-10	2.1e-08	// LOC_Os02g45570 // LOC_Os12g31748 // LOC_Os11g35030 // LOC_Os06g13670 // LOC_Os05g50270 // LOC_Os07g48660 // LOC_Os08g06370 // LOC_Os03g51970 // LOC_Os02g55380 // LOC_Os02g51320 // LOC_Os02g15760 // LOC_Os04g46060 // LOC_Os11g03540 // LOC_Os03g43930 // LOC_Os08g33660 // LOC_Os08g36700 // LOC_Os09g33580 // LOC_Os09g36910 // LOC_Os03g42200 // LOC_Os10g40810 // LOC_Os09g28200 // LOC_Os06g10310 // …
GO:0080090	P	regulation of primary metabolic process	72	479	1626	24075	3.7e-10	2.8e-08	// LOC_Os02g45570 // LOC_Os12g31748 // LOC_Os11g35030 // LOC_Os06g13670 // LOC_Os05g50270 // LOC_Os07g48660 // LOC_Os08g06370 // LOC_Os03g51970 // LOC_Os02g55380 // LOC_Os02g51320 // LOC_Os02g15760 // LOC_Os04g46060 // LOC_Os02g56130 // LOC_Os03g43930 // LOC_Os08g33660 // LOC_Os08g36700 // LOC_Os09g33580 // LOC_Os11g03540 // LOC_Os09g36910 // LOC_Os03g42200 // LOC_Os10g40810 // LOC_Os09g28200 // …
GO:0060255	P	regulation of macromolecule metabolic process	72	479	1640	24075	5.3e-10	3.5e-08	// LOC_Os02g45570 // LOC_Os12g31748 // LOC_Os11g35030 // LOC_Os06g13670 // LOC_Os05g50270 // LOC_Os07g48660 // LOC_Os08g06370 // LOC_Os03g51970 // LOC_Os02g55380 // LOC_Os02g51320 // LOC_Os02g15760 // LOC_Os04g46060 // LOC_Os02g56130 // LOC_Os03g43930 // LOC_Os08g33660 // LOC_Os08g36700 // LOC_Os09g33580 // LOC_Os11g03540 // LOC_Os09g36910 // LOC_Os03g42200 // LOC_Os10g40810 // LOC_Os09g28200 // …
GO:0019222	P	regulation of metabolic process	72	479	1664	24075	9.8e-10	5.4e-08	// LOC_Os02g45570 // LOC_Os12g31748 // LOC_Os11g35030 // LOC_Os06g13670 // LOC_Os05g50270 // LOC_Os07g48660 // LOC_Os08g06370 // LOC_Os03g51970 // LOC_Os02g55380 // LOC_Os02g51320 // LOC_Os02g15760 // LOC_Os04g46060 // LOC_Os02g56130 // LOC_Os03g43930 // LOC_Os08g33660 // LOC_Os08g36700 // LOC_Os09g33580 // LOC_Os11g03540 // LOC_Os09g36910 // LOC_Os03g42200 // LOC_Os10g40810 // LOC_Os09g28200 // …
GO:0006350	P	transcription	71	479	1629	24075	9.7e-10	5.4e-08	// LOC_Os02g45570 // LOC_Os12g31748 // LOC_Os11g35030 // LOC_Os06g13670 // LOC_Os05g50270 // LOC_Os07g48660 // LOC_Os08g06370 // LOC_Os03g51970 // LOC_Os02g55380 // LOC_Os02g51320 // LOC_Os02g15760 // LOC_Os04g46060 // LOC_Os11g03540 // LOC_Os03g43930 // LOC_Os08g33660 // LOC_Os08g36700 // LOC_Os09g33580 // LOC_Os09g36910 // LOC_Os03g42200 // LOC_Os10g40810 // LOC_Os09g28200 // LOC_Os06g10310 // …
GO:0065007	P	biological regulation	83	479	2125	24075	4.5e-09	2.3e-07	// LOC_Os02g45570 // LOC_Os12g31748 // LOC_Os11g35030 // LOC_Os06g13670 // LOC_Os05g50270 // LOC_Os07g48660 // LOC_Os08g06370 // LOC_Os03g51970 // LOC_Os02g55380 // LOC_Os02g51320 // LOC_Os02g15760 // LOC_Os04g46060 // LOC_Os02g56130 // LOC_Os07g44690 // LOC_Os03g02750 // LOC_Os08g33660 // LOC_Os01g56320 // LOC_Os08g36700 // LOC_Os06g48650 // LOC_Os09g33580 // LOC_Os11g03540 // LOC_Os09g36910 // …
GO:0005976	P	polysaccharide metabolic process	17	479	143	24075	1.7e-08	8.1e-07	// LOC_Os03g30470 // LOC_Os07g36750 // LOC_Os05g50380 // LOC_Os06g51270 // LOC_Os04g51510 // LOC_Os09g30130 // LOC_Os07g22930 // LOC_Os07g36700 // LOC_Os02g57770 // LOC_Os07g36610 // LOC_Os12g36890 // LOC_Os04g41680 // LOC_Os05g33130 // LOC_Os11g37970 // LOC_Os04g53950 // LOC_Os09g23220 // LOC_Os11g33270
GO:0050794	P	regulation of cellular process	76	479	1955	24075	2.7e-08	1.2e-06	// LOC_Os02g45570 // LOC_Os12g31748 // LOC_Os11g35030 // LOC_Os06g13670 // LOC_Os05g50270 // LOC_Os07g48660 // LOC_Os08g06370 // LOC_Os03g51970 // LOC_Os02g55380 // LOC_Os02g51320 // LOC_Os02g15760 // LOC_Os04g46060 // LOC_Os02g56130 // LOC_Os03g43930 // LOC_Os08g33660 // LOC_Os08g36700 // LOC_Os09g33580 // LOC_Os11g03540 // LOC_Os09g36910 // LOC_Os03g42200 // LOC_Os10g40810 // LOC_Os09g28200 // …
GO:0050789	P	regulation of biological process	76	479	2027	24075	1.1e-07	4.8e-06	// LOC_Os02g45570 // LOC_Os12g31748 // LOC_Os11g35030 // LOC_Os06g13670 // LOC_Os05g50270 // LOC_Os07g48660 // LOC_Os08g06370 // LOC_Os03g51970 // LOC_Os02g55380 // LOC_Os02g51320 // LOC_Os02g15760 // LOC_Os04g46060 // LOC_Os02g56130 // LOC_Os03g43930 // LOC_Os08g33660 // LOC_Os08g36700 // LOC_Os09g33580 // LOC_Os11g03540 // LOC_Os09g36910 // LOC_Os03g42200 // LOC_Os10g40810 // LOC_Os09g28200 // …
GO:0006073	P	cellular glucan metabolic process	13	479	95	24075	1.9e-07	7.1e-06	// LOC_Os07g36750 // LOC_Os05g50380 // LOC_Os06g51270 // LOC_Os04g51510 // LOC_Os09g30130 // LOC_Os07g22930 // LOC_Os07g36700 // LOC_Os02g57770 // LOC_Os07g36610 // LOC_Os12g36890 // LOC_Os04g53950 // LOC_Os09g23220 // LOC_Os11g33270
GO:0044042	P	glucan metabolic process	13	479	95	24075	1.9e-07	7.1e-06	// LOC_Os07g36750 // LOC_Os05g50380 // LOC_Os06g51270 // LOC_Os04g51510 // LOC_Os09g30130 // LOC_Os07g22930 // LOC_Os07g36700 // LOC_Os02g57770 // LOC_Os07g36610 // LOC_Os12g36890 // LOC_Os04g53950 // LOC_Os09g23220 // LOC_Os11g33270
GO:0006355	P	regulation of transcription, DNA-dependent	38	479	737	24075	2.2e-07	7.8e-06	// LOC_Os12g31748 // LOC_Os06g13670 // LOC_Os07g48660 // LOC_Os02g55380 // LOC_Os08g36700 // LOC_Os09g36910 // LOC_Os10g40810 // LOC_Os09g28200 // LOC_Os01g67410 // LOC_Os07g44690 // LOC_Os05g32270 // LOC_Os04g55970 // LOC_Os06g04850 // LOC_Os03g43930 // LOC_Os07g48560 // LOC_Os03g12950 // LOC_Os12g42400 // LOC_Os06g10600 // LOC_Os06g36000 // LOC_Os03g51710 // LOC_Os02g42060 // LOC_Os03g56050 // …
GO:0051252	P	regulation of RNA metabolic process	38	479	740	24075	2.5e-07	8.2e-06	// LOC_Os12g31748 // LOC_Os06g13670 // LOC_Os07g48660 // LOC_Os02g55380 // LOC_Os08g36700 // LOC_Os09g36910 // LOC_Os10g40810 // LOC_Os09g28200 // LOC_Os01g67410 // LOC_Os07g44690 // LOC_Os05g32270 // LOC_Os04g55970 // LOC_Os06g04850 // LOC_Os03g43930 // LOC_Os07g48560 // LOC_Os03g12950 // LOC_Os12g42400 // LOC_Os06g10600 // LOC_Os06g36000 // LOC_Os03g51710 // LOC_Os02g42060 // LOC_Os03g56050 // …
GO:0032774	P	RNA biosynthetic process	39	479	788	24075	4.1e-07	1.3e-05	// LOC_Os12g31748 // LOC_Os06g13670 // LOC_Os07g48660 // LOC_Os02g55380 // LOC_Os08g36700 // LOC_Os09g36910 // LOC_Os10g40810 // LOC_Os09g28200 // LOC_Os01g67410 // LOC_Os07g44690 // LOC_Os05g32270 // LOC_Os04g55970 // LOC_Os06g04850 // LOC_Os03g43930 // LOC_Os05g29010 // LOC_Os07g48560 // LOC_Os03g12950 // LOC_Os12g42400 // LOC_Os06g10600 // LOC_Os06g36000 // LOC_Os03g51710 // LOC_Os02g42060 // …
GO:0044264	P	cellular polysaccharide metabolic process	13	479	103	24075	4.5e-07	1.3e-05	// LOC_Os07g36750 // LOC_Os05g50380 // LOC_Os06g51270 // LOC_Os04g51510 // LOC_Os09g30130 // LOC_Os07g22930 // LOC_Os07g36700 // LOC_Os02g57770 // LOC_Os07g36610 // LOC_Os12g36890 // LOC_Os04g53950 // LOC_Os09g23220 // LOC_Os11g33270
GO:0006351	P	transcription, DNA-dependent	38	479	786	24075	1e-06	2.9e-05	// LOC_Os12g31748 // LOC_Os06g13670 // LOC_Os07g48660 // LOC_Os02g55380 // LOC_Os08g36700 // LOC_Os09g36910 // LOC_Os10g40810 // LOC_Os09g28200 // LOC_Os01g67410 // LOC_Os07g44690 // LOC_Os05g32270 // LOC_Os04g55970 // LOC_Os06g04850 // LOC_Os03g43930 // LOC_Os07g48560 // LOC_Os03g12950 // LOC_Os12g42400 // LOC_Os06g10600 // LOC_Os06g36000 // LOC_Os03g51710 // LOC_Os02g42060 // LOC_Os03g56050 // …
GO:0007018	P	microtubule-based movement	10	479	63	24075	1.5e-06	4.2e-05	// LOC_Os12g36100 // LOC_Os12g42160 // LOC_Os05g33030 // LOC_Os01g42070 // LOC_Os02g28850 // LOC_Os03g02290 // LOC_Os03g53920 // LOC_Os05g38480 // LOC_Os02g56540 // LOC_Os09g35890
GO:0005975	P	carbohydrate metabolic process	38	479	833	24075	3.7e-06	9.9e-05	// LOC_Os05g50380 // LOC_Os06g51270 // LOC_Os02g57770 // LOC_Os04g53950 // LOC_Os03g06940 // LOC_Os07g36700 // LOC_Os03g30470 // LOC_Os02g03870 // LOC_Os03g12140 // LOC_Os09g23220 // LOC_Os05g33130 // LOC_Os01g71830 // LOC_Os05g20020 // LOC_Os04g41680 // LOC_Os05g35360 // LOC_Os07g22930 // LOC_Os11g47520 // LOC_Os05g15880 // LOC_Os06g11840 // LOC_Os03g18520 // LOC_Os07g36610 // LOC_Os08g02220 // …
GO:0007017	P	microtubule-based process	10	479	79	24075	9.3e-06	0.00024	// LOC_Os12g36100 // LOC_Os12g42160 // LOC_Os05g33030 // LOC_Os01g42070 // LOC_Os02g28850 // LOC_Os03g02290 // LOC_Os03g53920 // LOC_Os05g38480 // LOC_Os02g56540 // LOC_Os09g35890
GO:0016070	P	RNA metabolic process	43	479	1088	24075	2.6e-05	0.00063	// LOC_Os12g31748 // LOC_Os06g13670 // LOC_Os07g48660 // LOC_Os02g55380 // LOC_Os09g30210 // LOC_Os08g36700 // LOC_Os09g36910 // LOC_Os10g40810 // LOC_Os09g28200 // LOC_Os01g67410 // LOC_Os07g44690 // LOC_Os05g32270 // LOC_Os04g55970 // LOC_Os11g37100 // LOC_Os06g04850 // LOC_Os03g43930 // LOC_Os05g29010 // LOC_Os07g48560 // LOC_Os03g12950 // LOC_Os12g42400 // LOC_Os06g10600 // LOC_Os06g36000 // …
GO:0010467	P	gene expression	77	479	2424	24075	3.7e-05	0.00088	// LOC_Os02g45570 // LOC_Os12g31748 // LOC_Os11g35030 // LOC_Os06g13670 // LOC_Os05g50270 // LOC_Os07g48660 // LOC_Os08g06370 // LOC_Os03g51970 // LOC_Os02g55380 // LOC_Os02g51320 // LOC_Os02g15760 // LOC_Os04g46060 // LOC_Os11g03540 // LOC_Os03g43930 // LOC_Os08g33660 // LOC_Os09g30210 // LOC_Os08g36700 // LOC_Os06g09420 // LOC_Os09g33580 // LOC_Os09g36910 // LOC_Os03g42200 // LOC_Os10g40810 // …
GO:0006261	P	DNA-dependent DNA replication	5	479	17	24075	5.5e-05	0.0013	// LOC_Os05g39850 // LOC_Os02g55410 // LOC_Os01g36390 // LOC_Os05g14590 // LOC_Os05g29010
GO:0009250	P	glucan biosynthetic process	8	479	65	24075	8.8e-05	0.0019	// LOC_Os07g36750 // LOC_Os05g50380 // LOC_Os06g51270 // LOC_Os09g30130 // LOC_Os07g22930 // LOC_Os07g36700 // LOC_Os07g36610 // LOC_Os12g36890
GO:0033692	P	cellular polysaccharide biosynthetic process	8	479	73	24075	0.00018	0.0039	// LOC_Os07g36750 // LOC_Os05g50380 // LOC_Os06g51270 // LOC_Os09g30130 // LOC_Os07g22930 // LOC_Os07g36700 // LOC_Os07g36610 // LOC_Os12g36890
GO:0000271	P	polysaccharide biosynthetic process	8	479	76	24075	0.00024	0.0049	// LOC_Os07g36750 // LOC_Os05g50380 // LOC_Os06g51270 // LOC_Os09g30130 // LOC_Os07g22930 // LOC_Os07g36700 // LOC_Os07g36610 // LOC_Os12g36890
GO:0044092	P	negative regulation of molecular function	7	479	59	24075	0.0003	0.0058	// LOC_Os03g13930 // LOC_Os10g38080 // LOC_Os04g03050 // LOC_Os03g02750 // LOC_Os01g56320 // LOC_Os04g03810 // LOC_Os06g48650
GO:0043086	P	negative regulation of catalytic activity	7	479	59	24075	0.0003	0.0058	// LOC_Os03g13930 // LOC_Os10g38080 // LOC_Os04g03050 // LOC_Os03g02750 // LOC_Os01g56320 // LOC_Os04g03810 // LOC_Os06g48650
GO:0006468	P	protein amino acid phosphorylation	51	479	1570	24075	0.00053	0.01	// LOC_Os09g31210 // LOC_Os12g05120 // LOC_Os07g05190 // LOC_Os08g02440 // LOC_Os05g03450 // LOC_Os04g39650 // LOC_Os07g44360 // LOC_Os03g21730 // LOC_Os06g17490 // LOC_Os01g60670 // LOC_Os06g04370 // LOC_Os07g04190 // LOC_Os11g40370 // LOC_Os08g38560 // LOC_Os05g40050 // LOC_Os06g41560 // LOC_Os08g39590 // LOC_Os03g12730 // LOC_Os04g55620 // LOC_Os08g17410 // LOC_Os05g51740 // LOC_Os06g03970 // …
GO:0034637	P	cellular carbohydrate biosynthetic process	9	479	114	24075	0.0007	0.013	// LOC_Os07g36750 // LOC_Os05g50380 // LOC_Os06g51270 // LOC_Os09g30130 // LOC_Os07g22930 // LOC_Os07g36700 // LOC_Os06g11840 // LOC_Os07g36610 // LOC_Os12g36890
GO:0016310	P	phosphorylation	53	479	1695	24075	0.00096	0.017	// LOC_Os09g31210 // LOC_Os12g05120 // LOC_Os07g05190 // LOC_Os08g02440 // LOC_Os05g03450 // LOC_Os04g39650 // LOC_Os07g44360 // LOC_Os03g21730 // LOC_Os06g17490 // LOC_Os01g60670 // LOC_Os06g04370 // LOC_Os07g04190 // LOC_Os11g40370 // LOC_Os08g38560 // LOC_Os05g40050 // LOC_Os06g41560 // LOC_Os08g39590 // LOC_Os03g12730 // LOC_Os04g55620 // LOC_Os08g17410 // LOC_Os05g51740 // LOC_Os06g03970 // …
GO:0016051	P	carbohydrate biosynthetic process	9	479	121	24075	0.001	0.018	// LOC_Os07g36750 // LOC_Os05g50380 // LOC_Os06g51270 // LOC_Os09g30130 // LOC_Os07g22930 // LOC_Os07g36700 // LOC_Os06g11840 // LOC_Os07g36610 // LOC_Os12g36890
GO:0030243	P	cellulose metabolic process	5	479	36	24075	0.0012	0.019	// LOC_Os07g36750 // LOC_Os09g30130 // LOC_Os07g36610 // LOC_Os07g36700 // LOC_Os12g36890
GO:0030244	P	cellulose biosynthetic process	5	479	36	24075	0.0012	0.019	// LOC_Os07g36750 // LOC_Os09g30130 // LOC_Os07g36610 // LOC_Os07g36700 // LOC_Os12g36890
GO:0009314	P	response to radiation	5	479	38	24075	0.0014	0.023	// LOC_Os12g41910 // LOC_Os12g02540 // LOC_Os06g08550 // LOC_Os03g10800 // LOC_Os02g35970
GO:0009416	P	response to light stimulus	5	479	38	24075	0.0014	0.023	// LOC_Os12g41910 // LOC_Os12g02540 // LOC_Os06g08550 // LOC_Os03g10800 // LOC_Os02g35970
GO:0006796	P	phosphate metabolic process	54	479	1795	24075	0.002	0.029	// LOC_Os09g31210 // LOC_Os12g05120 // LOC_Os07g05190 // LOC_Os08g02440 // LOC_Os05g03450 // LOC_Os04g39650 // LOC_Os07g44360 // LOC_Os03g21730 // LOC_Os06g17490 // LOC_Os01g60670 // LOC_Os06g04370 // LOC_Os07g04190 // LOC_Os11g40370 // LOC_Os08g38560 // LOC_Os05g40050 // LOC_Os06g41560 // LOC_Os08g39590 // LOC_Os03g12730 // LOC_Os04g55620 // LOC_Os08g17410 // LOC_Os05g51740 // LOC_Os06g03970 // …
GO:0006793	P	phosphorus metabolic process	54	479	1795	24075	0.002	0.029	// LOC_Os09g31210 // LOC_Os12g05120 // LOC_Os07g05190 // LOC_Os08g02440 // LOC_Os05g03450 // LOC_Os04g39650 // LOC_Os07g44360 // LOC_Os03g21730 // LOC_Os06g17490 // LOC_Os01g60670 // LOC_Os06g04370 // LOC_Os07g04190 // LOC_Os11g40370 // LOC_Os08g38560 // LOC_Os05g40050 // LOC_Os06g41560 // LOC_Os08g39590 // LOC_Os03g12730 // LOC_Os04g55620 // LOC_Os08g17410 // LOC_Os05g51740 // LOC_Os06g03970 // …
GO:0016998	P	cell wall macromolecule catabolic process	5	479	42	24075	0.0022	0.032	// LOC_Os09g37600 // LOC_Os03g30470 // LOC_Os04g41680 // LOC_Os11g37970 // LOC_Os05g33130
GO:0055085	P	transmembrane transport	26	479	701	24075	0.0024	0.035	// LOC_Os07g10820 // LOC_Os12g04000 // LOC_Os02g50820 // LOC_Os07g26630 // LOC_Os02g44080 // LOC_Os04g30490 // LOC_Os04g52310 // LOC_Os04g38570 // LOC_Os07g01750 // LOC_Os01g13120 // LOC_Os06g44970 // LOC_Os12g34108 // LOC_Os08g32500 // LOC_Os08g28170 // LOC_Os03g11734 // LOC_Os05g40330 // LOC_Os09g15170 // LOC_Os09g31130 // LOC_Os01g71740 // LOC_Os09g08910 // LOC_Os03g09930 // LOC_Os02g02450 // …
GO:0044036	P	cell wall macromolecule metabolic process	5	479	45	24075	0.0028	0.04	// LOC_Os09g37600 // LOC_Os03g30470 // LOC_Os04g41680 // LOC_Os11g37970 // LOC_Os05g33130
GO:0055114	P	oxidation reduction	42	479	1351	24075	0.0035	0.049	// LOC_Os02g36190 // LOC_Os08g10010 // LOC_Os07g33610 // LOC_Os06g19550 // LOC_Os10g33250 // LOC_Os11g43980 // LOC_Os08g36860 // LOC_Os03g49260 // LOC_Os01g22336 // LOC_Os12g09500 // LOC_Os06g03720 // LOC_Os12g26060 // LOC_Os03g18640 // LOC_Os04g56180 // LOC_Os03g04530 // LOC_Os07g48030 // LOC_Os02g40784 // LOC_Os12g15680 // LOC_Os01g03630 // LOC_Os10g08319 // LOC_Os10g31780 // LOC_Os06g01490 // …
GO:0043687	P	post-translational protein modification	53	479	1815	24075	0.0039	0.053	// LOC_Os09g31210 // LOC_Os12g05120 // LOC_Os07g05190 // LOC_Os08g02440 // LOC_Os05g03450 // LOC_Os04g39650 // LOC_Os07g44360 // LOC_Os03g21730 // LOC_Os06g17490 // LOC_Os01g60670 // LOC_Os06g04370 // LOC_Os07g04190 // LOC_Os11g40370 // LOC_Os08g38560 // LOC_Os05g40050 // LOC_Os01g03190 // LOC_Os06g41560 // LOC_Os08g39590 // LOC_Os03g12730 // LOC_Os04g55620 // LOC_Os08g17410 // LOC_Os05g51740 // …
GO:0006631	P	fatty acid metabolic process	7	479	97	24075	0.0043	0.057	// LOC_Os02g40784 // LOC_Os08g10010 // LOC_Os10g28060 // LOC_Os10g33370 // LOC_Os10g33250 // LOC_Os09g19650 // LOC_Os09g34930
GO:0006629	P	lipid metabolic process	20	479	528	24075	0.0059	0.076	// LOC_Os02g40784 // LOC_Os08g10010 // LOC_Os10g28060 // LOC_Os10g33370 // LOC_Os01g54810 // LOC_Os10g33250 // LOC_Os04g42860 // LOC_Os03g47940 // LOC_Os01g02890 // LOC_Os05g34700 // LOC_Os09g19650 // LOC_Os05g06140 // LOC_Os02g01140 // LOC_Os03g53580 // LOC_Os01g54470 // LOC_Os01g11710 // LOC_Os08g02094 // LOC_Os05g46580 // LOC_Os09g34930 // LOC_Os03g15550
GO:0006633	P	fatty acid biosynthetic process	6	479	81	24075	0.0071	0.091	// LOC_Os02g40784 // LOC_Os10g28060 // LOC_Os10g33370 // LOC_Os10g33250 // LOC_Os09g19650 // LOC_Os09g34930
GO:0050896	P	response to stimulus	32	479	1026	24075	0.0099	0.12	// LOC_Os03g10800 // LOC_Os06g31890 // LOC_Os11g43980 // LOC_Os01g22336 // LOC_Os06g32240 // LOC_Os04g56180 // LOC_Os12g31370 // LOC_Os06g33360 // LOC_Os07g48030 // LOC_Os06g31930 // LOC_Os04g35420 // LOC_Os06g32160 // LOC_Os12g02540 // LOC_Os04g30490 // LOC_Os01g58550 // LOC_Os07g01750 // LOC_Os05g01920 // LOC_Os12g10330 // LOC_Os02g35970 // LOC_Os03g11734 // LOC_Os04g44130 // LOC_Os04g59260 // …
GO:0044262	P	cellular carbohydrate metabolic process	15	479	385	24075	0.013	0.15	// LOC_Os06g51270 // LOC_Os07g36750 // LOC_Os05g50380 // LOC_Os06g45590 // LOC_Os04g51510 // LOC_Os09g30130 // LOC_Os07g22930 // LOC_Os07g36700 // LOC_Os06g11840 // LOC_Os02g57770 // LOC_Os07g36610 // LOC_Os12g36890 // LOC_Os04g53950 // LOC_Os09g23220 // LOC_Os11g33270
GO:0050790	P	regulation of catalytic activity	7	479	120	24075	0.012	0.15	// LOC_Os03g13930 // LOC_Os10g38080 // LOC_Os04g03050 // LOC_Os03g02750 // LOC_Os01g56320 // LOC_Os04g03810 // LOC_Os06g48650
GO:0006464	P	protein modification process	53	479	1929	24075	0.012	0.15	// LOC_Os09g31210 // LOC_Os12g05120 // LOC_Os07g05190 // LOC_Os08g02440 // LOC_Os05g03450 // LOC_Os04g39650 // LOC_Os07g44360 // LOC_Os03g21730 // LOC_Os06g17490 // LOC_Os01g60670 // LOC_Os06g04370 // LOC_Os07g04190 // LOC_Os11g40370 // LOC_Os08g38560 // LOC_Os05g40050 // LOC_Os01g03190 // LOC_Os06g41560 // LOC_Os08g39590 // LOC_Os03g12730 // LOC_Os04g55620 // LOC_Os08g17410 // LOC_Os05g51740 // …
GO:0008610	P	lipid biosynthetic process	9	479	180	24075	0.012	0.15	// LOC_Os02g40784 // LOC_Os10g28060 // LOC_Os10g33370 // LOC_Os10g33250 // LOC_Os01g02890 // LOC_Os09g19650 // LOC_Os03g53580 // LOC_Os05g46580 // LOC_Os09g34930
GO:0065009	P	regulation of molecular function	7	479	121	24075	0.013	0.15	// LOC_Os03g13930 // LOC_Os10g38080 // LOC_Os04g03050 // LOC_Os03g02750 // LOC_Os01g56320 // LOC_Os04g03810 // LOC_Os06g48650
GO:0032787	P	monocarboxylic acid metabolic process	7	479	130	24075	0.018	0.2	// LOC_Os02g40784 // LOC_Os08g10010 // LOC_Os10g28060 // LOC_Os10g33370 // LOC_Os10g33250 // LOC_Os09g19650 // LOC_Os09g34930
GO:0043412	P	macromolecule modification	53	479	1979	24075	0.019	0.21	// LOC_Os09g31210 // LOC_Os12g05120 // LOC_Os07g05190 // LOC_Os08g02440 // LOC_Os05g03450 // LOC_Os04g39650 // LOC_Os07g44360 // LOC_Os03g21730 // LOC_Os06g17490 // LOC_Os01g60670 // LOC_Os06g04370 // LOC_Os07g04190 // LOC_Os11g40370 // LOC_Os08g38560 // LOC_Os05g40050 // LOC_Os01g03190 // LOC_Os06g41560 // LOC_Os08g39590 // LOC_Os03g12730 // LOC_Os04g55620 // LOC_Os08g17410 // LOC_Os05g51740 // …
GO:0009628	P	response to abiotic stimulus	5	479	74	24075	0.019	0.21	// LOC_Os12g41910 // LOC_Os12g02540 // LOC_Os06g08550 // LOC_Os03g10800 // LOC_Os02g35970
GO:0044255	P	cellular lipid metabolic process	10	479	229	24075	0.019	0.21	// LOC_Os02g40784 // LOC_Os08g10010 // LOC_Os10g28060 // LOC_Os10g33370 // LOC_Os10g33250 // LOC_Os01g02890 // LOC_Os09g19650 // LOC_Os05g46580 // LOC_Os09g34930 // LOC_Os03g15550
GO:0042221	P	response to chemical stimulus	11	479	301	24075	0.044	0.46	// LOC_Os03g11734 // LOC_Os11g43980 // LOC_Os04g30490 // LOC_Os01g22336 // LOC_Os04g56850 // LOC_Os03g36560 // LOC_Os04g56180 // LOC_Os07g01750 // LOC_Os06g35480 // LOC_Os04g59260 // LOC_Os07g48030
GO:0010876	P	lipid localization	5	479	103	24075	0.061	0.62	// LOC_Os10g36160 // LOC_Os03g07100 // LOC_Os10g40510 // LOC_Os02g44310 // LOC_Os06g07220
GO:0006869	P	lipid transport	5	479	103	24075	0.061	0.62	// LOC_Os10g36160 // LOC_Os03g07100 // LOC_Os10g40510 // LOC_Os02g44310 // LOC_Os06g07220
GO:0006979	P	response to oxidative stress	7	479	174	24075	0.065	0.65	// LOC_Os11g43980 // LOC_Os01g22336 // LOC_Os03g36560 // LOC_Os04g56180 // LOC_Os06g35480 // LOC_Os04g59260 // LOC_Os07g48030
GO:0009117	P	nucleotide metabolic process	8	479	218	24075	0.076	0.74	// LOC_Os01g46570 // LOC_Os09g08910 // LOC_Os06g03720 // LOC_Os12g26060 // LOC_Os05g06940 // LOC_Os06g48720 // LOC_Os01g08350 // LOC_Os12g34108
GO:0006753	P	nucleoside phosphate metabolic process	8	479	218	24075	0.076	0.74	// LOC_Os01g46570 // LOC_Os09g08910 // LOC_Os06g03720 // LOC_Os12g26060 // LOC_Os05g06940 // LOC_Os06g48720 // LOC_Os01g08350 // LOC_Os12g34108
GO:0006810	P	transport	41	479	1638	24075	0.082	0.76	// LOC_Os02g44310 // LOC_Os06g07220 // LOC_Os10g36160 // LOC_Os12g04000 // LOC_Os07g46540 // LOC_Os04g30490 // LOC_Os01g08350 // LOC_Os02g50820 // LOC_Os07g26630 // LOC_Os08g28170 // LOC_Os07g10820 // LOC_Os04g52310 // LOC_Os04g38570 // LOC_Os07g01750 // LOC_Os01g13120 // LOC_Os10g19190 // LOC_Os06g44970 // LOC_Os12g34108 // LOC_Os08g32500 // LOC_Os02g44080 // LOC_Os03g11734 // LOC_Os05g40330 // …
GO:0051234	P	establishment of localization	41	479	1638	24075	0.082	0.76	// LOC_Os02g44310 // LOC_Os06g07220 // LOC_Os10g36160 // LOC_Os12g04000 // LOC_Os07g46540 // LOC_Os04g30490 // LOC_Os01g08350 // LOC_Os02g50820 // LOC_Os07g26630 // LOC_Os08g28170 // LOC_Os07g10820 // LOC_Os04g52310 // LOC_Os04g38570 // LOC_Os07g01750 // LOC_Os01g13120 // LOC_Os10g19190 // LOC_Os06g44970 // LOC_Os12g34108 // LOC_Os08g32500 // LOC_Os02g44080 // LOC_Os03g11734 // LOC_Os05g40330 // …
GO:0071554	P	cell wall organization or biogenesis	6	479	148	24075	0.082	0.76	// LOC_Os03g30470 // LOC_Os04g46740 // LOC_Os09g37600 // LOC_Os04g41680 // LOC_Os11g37970 // LOC_Os05g33130
GO:0051179	P	localization	41	479	1651	24075	0.089	0.82	// LOC_Os02g44310 // LOC_Os06g07220 // LOC_Os10g36160 // LOC_Os12g04000 // LOC_Os07g46540 // LOC_Os04g30490 // LOC_Os01g08350 // LOC_Os02g50820 // LOC_Os07g26630 // LOC_Os08g28170 // LOC_Os07g10820 // LOC_Os04g52310 // LOC_Os04g38570 // LOC_Os07g01750 // LOC_Os01g13120 // LOC_Os10g19190 // LOC_Os06g44970 // LOC_Os12g34108 // LOC_Os08g32500 // LOC_Os02g44080 // LOC_Os03g11734 // LOC_Os05g40330 // …
GO:0006281	P	DNA repair	5	479	121	24075	0.1	0.92	// LOC_Os01g58550 // LOC_Os07g12710 // LOC_Os04g35420 // LOC_Os07g48360 // LOC_Os12g31370
GO:0006974	P	response to DNA damage stimulus	5	479	122	24075	0.1	0.93	// LOC_Os01g58550 // LOC_Os07g12710 // LOC_Os04g35420 // LOC_Os07g48360 // LOC_Os12g31370
GO:0006950	P	response to stress	23	479	873	24075	0.11	0.98	// LOC_Os04g35420 // LOC_Os06g31890 // LOC_Os11g43980 // LOC_Os01g22336 // LOC_Os06g32240 // LOC_Os04g56180 // LOC_Os12g31370 // LOC_Os06g33360 // LOC_Os07g48030 // LOC_Os06g31930 // LOC_Os06g32160 // LOC_Os01g58550 // LOC_Os05g01920 // LOC_Os12g10330 // LOC_Os04g44130 // LOC_Os04g59260 // LOC_Os03g36560 // LOC_Os06g35480 // LOC_Os11g37970 // LOC_Os07g48360 // LOC_Os06g31800 // LOC_Os07g12710 // …
GO:0033554	P	cellular response to stress	5	479	126	24075	0.11	0.99	// LOC_Os01g58550 // LOC_Os07g12710 // LOC_Os04g35420 // LOC_Os07g48360 // LOC_Os12g31370
GO:0009165	P	nucleotide biosynthetic process	5	479	179	24075	0.29	1	// LOC_Os01g46570 // LOC_Os06g48720 // LOC_Os12g26060 // LOC_Os09g08910 // LOC_Os12g34108
GO:0044281	P	small molecule metabolic process	26	479	1034	24075	0.14	1	// LOC_Os08g10010 // LOC_Os10g28060 // LOC_Os10g33370 // LOC_Os10g33250 // LOC_Os09g19650 // LOC_Os06g03720 // LOC_Os01g67030 // LOC_Os03g18640 // LOC_Os09g30210 // LOC_Os01g46570 // LOC_Os01g08350 // LOC_Os02g40784 // LOC_Os12g15680 // LOC_Os05g50380 // LOC_Os06g45590 // LOC_Os03g53580 // LOC_Os12g34108 // LOC_Os01g04620 // LOC_Os04g01690 // LOC_Os05g43510 // LOC_Os05g06940 // LOC_Os06g48720 // …
GO:0044283	P	small molecule biosynthetic process	8	479	320	24075	0.31	1	// LOC_Os02g40784 // LOC_Os10g28060 // LOC_Os04g01690 // LOC_Os10g33370 // LOC_Os10g33250 // LOC_Os09g19650 // LOC_Os12g26060 // LOC_Os09g34930
GO:0051716	P	cellular response to stimulus	5	479	132	24075	0.13	1	// LOC_Os01g58550 // LOC_Os07g12710 // LOC_Os04g35420 // LOC_Os07g48360 // LOC_Os12g31370
GO:0006260	P	DNA replication	16	479	2898	24075	1	1	// LOC_Os10g26280 // LOC_Os02g55410 // LOC_Os04g35420 // LOC_Os12g13950 // LOC_Os01g64820 // LOC_Os03g03650 // LOC_Os03g11540 // LOC_Os05g14590 // LOC_Os05g06840 // LOC_Os02g56130 // LOC_Os01g36390 // LOC_Os05g39850 // LOC_Os05g02040 // LOC_Os02g30800 // LOC_Os07g48360 // LOC_Os05g29010
GO:0033036	P	macromolecule localization	7	479	411	24075	0.71	1	// LOC_Os10g36160 // LOC_Os10g40510 // LOC_Os02g44310 // LOC_Os06g07220 // LOC_Os03g52650 // LOC_Os07g46540 // LOC_Os03g07100
GO:0043436	P	oxoacid metabolic process	13	479	473	24075	0.16	1	// LOC_Os02g40784 // LOC_Os08g10010 // LOC_Os10g28060 // LOC_Os04g01690 // LOC_Os01g04620 // LOC_Os01g67030 // LOC_Os10g33370 // LOC_Os09g19650 // LOC_Os10g33250 // LOC_Os05g43510 // LOC_Os12g26060 // LOC_Os09g30210 // LOC_Os09g34930
GO:0046483	P	heterocycle metabolic process	7	479	312	24075	0.43	1	// LOC_Os01g46570 // LOC_Os01g67030 // LOC_Os12g34108 // LOC_Os12g26060 // LOC_Os06g48720 // LOC_Os01g08350 // LOC_Os09g08910
GO:0019538	P	protein metabolic process	83	479	4333	24075	0.67	1	// LOC_Os04g01710 // LOC_Os09g31210 // LOC_Os12g05120 // LOC_Os04g48760 // LOC_Os05g18750 // LOC_Os06g03080 // LOC_Os01g71070 // LOC_Os07g05190 // LOC_Os08g02440 // LOC_Os05g03450 // LOC_Os04g39650 // LOC_Os07g44360 // LOC_Os03g21730 // LOC_Os03g02750 // LOC_Os01g56320 // LOC_Os01g60670 // LOC_Os06g04370 // LOC_Os06g48650 // LOC_Os04g23220 // LOC_Os07g04190 // LOC_Os11g40370 // LOC_Os08g39590 // …
GO:0016053	P	organic acid biosynthetic process	7	479	222	24075	0.16	1	// LOC_Os02g40784 // LOC_Os10g28060 // LOC_Os10g33370 // LOC_Os10g33250 // LOC_Os09g19650 // LOC_Os12g26060 // LOC_Os09g34930
GO:0006807	P	nitrogen compound metabolic process	112	479	7073	24075	1	1	// LOC_Os02g45570 // LOC_Os01g64820 // LOC_Os01g74140 // LOC_Os02g56130 // LOC_Os12g26060 // LOC_Os01g58550 // LOC_Os08g33660 // LOC_Os01g46570 // LOC_Os08g37400 // LOC_Os04g40970 // LOC_Os02g15760 // LOC_Os05g32270 // LOC_Os06g10820 // LOC_Os07g48360 // LOC_Os02g30800 // LOC_Os01g04620 // LOC_Os06g10310 // LOC_Os02g42060 // LOC_Os05g06940 // LOC_Os05g39850 // LOC_Os06g48720 // LOC_Os01g12860 // …
GO:0043170	P	macromolecule metabolic process	195	479	10433	24075	0.88	1	// LOC_Os02g45570 // LOC_Os05g18750 // LOC_Os03g55610 // LOC_Os06g03080 // LOC_Os07g36700 // LOC_Os08g02440 // LOC_Os01g74140 // LOC_Os09g37600 // LOC_Os03g50810 // LOC_Os03g21730 // LOC_Os03g02750 // LOC_Os08g33660 // LOC_Os06g03970 // LOC_Os06g36000 // LOC_Os08g37400 // LOC_Os04g51510 // LOC_Os11g37970 // LOC_Os06g41560 // LOC_Os06g51270 // LOC_Os02g15760 // LOC_Os04g03050 // LOC_Os05g32270 // …
GO:0044267	P	cellular protein metabolic process	59	479	2877	24075	0.42	1	// LOC_Os09g31210 // LOC_Os12g05120 // LOC_Os05g18750 // LOC_Os09g30210 // LOC_Os07g05190 // LOC_Os08g02440 // LOC_Os05g03450 // LOC_Os04g39650 // LOC_Os07g44360 // LOC_Os03g21730 // LOC_Os06g17490 // LOC_Os01g60670 // LOC_Os06g04370 // LOC_Os07g04190 // LOC_Os11g40370 // LOC_Os08g39590 // LOC_Os08g38560 // LOC_Os05g40050 // LOC_Os01g03190 // LOC_Os09g39930 // LOC_Os06g41560 // LOC_Os08g05290 // …
GO:0044260	P	cellular macromolecule metabolic process	166	479	9350	24075	0.97	1	// LOC_Os02g45570 // LOC_Os05g18750 // LOC_Os01g64820 // LOC_Os07g36700 // LOC_Os08g02440 // LOC_Os01g74140 // LOC_Os02g56130 // LOC_Os03g50810 // LOC_Os03g21730 // LOC_Os01g58550 // LOC_Os08g33660 // LOC_Os06g36000 // LOC_Os08g37400 // LOC_Os04g51510 // LOC_Os06g41560 // LOC_Os02g15760 // LOC_Os05g32270 // LOC_Os06g10820 // LOC_Os08g17410 // LOC_Os04g42570 // LOC_Os06g03970 // LOC_Os10g41390 // …
GO:0016043	P	cellular component organization	5	479	1240	24075	1	1	// LOC_Os04g38810 // LOC_Os07g46540 // LOC_Os05g01350 // LOC_Os01g70220 // LOC_Os11g37100
GO:0016265	P	death	6	479	544	24075	0.96	1	// LOC_Os12g10330 // LOC_Os11g07912 // LOC_Os09g30380 // LOC_Os06g33360 // LOC_Os07g02630 // LOC_Os08g38970
GO:0009308	P	amine metabolic process	9	479	380	24075	0.35	1	// LOC_Os01g04620 // LOC_Os01g67030 // LOC_Os04g01690 // LOC_Os03g30470 // LOC_Os12g26060 // LOC_Os09g30210 // LOC_Os04g41680 // LOC_Os11g37970 // LOC_Os05g33130
GO:0006812	P	cation transport	10	479	348	24075	0.16	1	// LOC_Os03g26650 // LOC_Os12g02840 // LOC_Os09g08910 // LOC_Os09g31130 // LOC_Os11g05010 // LOC_Os07g47480 // LOC_Os04g52310 // LOC_Os06g48720 // LOC_Os01g08350 // LOC_Os12g34108
GO:0006811	P	ion transport	12	479	408	24075	0.12	1	// LOC_Os03g26650 // LOC_Os12g02840 // LOC_Os12g37840 // LOC_Os09g08910 // LOC_Os09g31130 // LOC_Os11g05010 // LOC_Os07g47480 // LOC_Os04g52310 // LOC_Os06g48720 // LOC_Os03g09930 // LOC_Os01g08350 // LOC_Os12g34108
GO:0006952	P	defense response	10	479	452	24075	0.41	1	// LOC_Os12g10330 // LOC_Os06g31930 // LOC_Os04g44130 // LOC_Os06g31890 // LOC_Os06g31800 // LOC_Os06g31960 // LOC_Os06g32160 // LOC_Os06g32240 // LOC_Os06g33360 // LOC_Os11g37970
GO:0012501	P	programmed cell death	5	479	532	24075	0.98	1	// LOC_Os06g33360 // LOC_Os09g30380 // LOC_Os12g10330 // LOC_Os07g02630 // LOC_Os08g38970
GO:0008152	P	metabolic process	299	479	14398	24075	0.13	1	// LOC_Os05g03450 // LOC_Os02g45570 // LOC_Os01g11710 // LOC_Os05g18750 // LOC_Os03g55610 // LOC_Os02g36280 // LOC_Os06g03080 // LOC_Os03g49260 // LOC_Os07g36700 // LOC_Os08g02440 // LOC_Os01g67410 // LOC_Os09g37600 // LOC_Os12g26060 // LOC_Os03g21730 // LOC_Os03g02750 // LOC_Os08g33660 // LOC_Os02g36140 // LOC_Os06g03970 // LOC_Os06g36000 // LOC_Os01g46570 // LOC_Os05g50260 // LOC_Os08g37400 // …
GO:0046394	P	carboxylic acid biosynthetic process	7	479	222	24075	0.16	1	// LOC_Os02g40784 // LOC_Os10g28060 // LOC_Os10g33370 // LOC_Os10g33250 // LOC_Os09g19650 // LOC_Os12g26060 // LOC_Os09g34930
GO:0006519	P	cellular amino acid and derivative metabolic process	8	479	391	24075	0.52	1	// LOC_Os01g04620 // LOC_Os01g67030 // LOC_Os12g15680 // LOC_Os04g01690 // LOC_Os05g43510 // LOC_Os12g26060 // LOC_Os03g18640 // LOC_Os09g30210
GO:0044248	P	cellular catabolic process	6	479	337	24075	0.66	1	// LOC_Os01g67030 // LOC_Os04g01690 // LOC_Os12g15680 // LOC_Os01g03190 // LOC_Os01g55350 // LOC_Os03g18640
GO:0044249	P	cellular biosynthetic process	113	479	5890	24075	0.69	1	// LOC_Os02g45570 // LOC_Os07g22930 // LOC_Os05g18750 // LOC_Os01g64820 // LOC_Os01g02890 // LOC_Os07g36700 // LOC_Os01g74140 // LOC_Os02g56130 // LOC_Os12g26060 // LOC_Os08g33660 // LOC_Os01g46570 // LOC_Os08g37400 // LOC_Os10g33370 // LOC_Os02g15760 // LOC_Os05g32270 // LOC_Os06g10820 // LOC_Os07g48360 // LOC_Os02g30800 // LOC_Os06g10310 // LOC_Os02g42060 // LOC_Os05g39850 // LOC_Os06g48720 // …
GO:0034641	P	cellular nitrogen compound metabolic process	5	479	435	24075	0.93	1	// LOC_Os01g67030 // LOC_Os01g04620 // LOC_Os12g26060 // LOC_Os04g01690 // LOC_Os09g30210
GO:0034645	P	cellular macromolecule biosynthetic process	98	479	5248	24075	0.77	1	// LOC_Os02g45570 // LOC_Os05g18750 // LOC_Os01g64820 // LOC_Os07g36700 // LOC_Os01g74140 // LOC_Os02g56130 // LOC_Os08g33660 // LOC_Os06g36000 // LOC_Os05g39850 // LOC_Os02g15760 // LOC_Os05g32270 // LOC_Os06g10820 // LOC_Os07g48360 // LOC_Os02g30800 // LOC_Os06g10310 // LOC_Os02g42060 // LOC_Os08g37400 // LOC_Os01g12860 // LOC_Os03g39432 // LOC_Os01g70890 // LOC_Os01g52514 // LOC_Os06g09420 // …
GO:0006139	P	nucleobase, nucleoside, nucleotide and nucleic acid metabolic process	105	479	6695	24075	1	1	// LOC_Os02g45570 // LOC_Os01g64820 // LOC_Os01g74140 // LOC_Os02g56130 // LOC_Os12g26060 // LOC_Os01g58550 // LOC_Os08g33660 // LOC_Os01g46570 // LOC_Os05g39850 // LOC_Os04g40970 // LOC_Os02g15760 // LOC_Os05g32270 // LOC_Os06g10820 // LOC_Os07g48360 // LOC_Os02g30800 // LOC_Os06g10310 // LOC_Os02g42060 // LOC_Os05g06940 // LOC_Os08g37400 // LOC_Os06g48720 // LOC_Os01g12860 // LOC_Os03g39432 // …
GO:0009057	P	macromolecule catabolic process	5	479	322	24075	0.77	1	// LOC_Os03g30470 // LOC_Os04g41680 // LOC_Os11g37970 // LOC_Os01g03190 // LOC_Os05g33130
GO:0006508	P	proteolysis	23	479	1579	24075	0.95	1	// LOC_Os04g01710 // LOC_Os11g31980 // LOC_Os06g03080 // LOC_Os01g71070 // LOC_Os03g02750 // LOC_Os01g56320 // LOC_Os06g48650 // LOC_Os01g03190 // LOC_Os10g38080 // LOC_Os04g03050 // LOC_Os06g51410 // LOC_Os03g54130 // LOC_Os05g43830 // LOC_Os04g03810 // LOC_Os02g51540 // LOC_Os02g06830 // LOC_Os01g71060 // LOC_Os11g06570 // LOC_Os03g13930 // LOC_Os02g02320 // LOC_Os06g03120 // LOC_Os11g24374 // …
GO:0009987	P	cellular process	246	479	12839	24075	0.82	1	// LOC_Os05g03450 // LOC_Os02g45570 // LOC_Os05g18750 // LOC_Os01g64820 // LOC_Os01g02890 // LOC_Os07g36700 // LOC_Os08g02440 // LOC_Os01g67410 // LOC_Os03g02290 // LOC_Os02g56130 // LOC_Os12g26060 // LOC_Os03g21730 // LOC_Os01g58550 // LOC_Os08g33660 // LOC_Os06g36000 // LOC_Os01g46570 // LOC_Os08g37400 // LOC_Os07g02630 // LOC_Os02g50820 // LOC_Os04g51510 // LOC_Os06g41560 // LOC_Os10g33370 // …
GO:0030001	P	metal ion transport	6	479	214	24075	0.26	1	// LOC_Os03g26650 // LOC_Os07g47480 // LOC_Os04g52310 // LOC_Os11g05010 // LOC_Os06g48720 // LOC_Os09g31130
GO:0055086	P	nucleobase, nucleoside and nucleotide metabolic process	8	479	244	24075	0.12	1	// LOC_Os01g46570 // LOC_Os09g08910 // LOC_Os06g03720 // LOC_Os12g26060 // LOC_Os05g06940 // LOC_Os06g48720 // LOC_Os01g08350 // LOC_Os12g34108
GO:0006082	P	organic acid metabolic process	13	479	474	24075	0.16	1	// LOC_Os02g40784 // LOC_Os08g10010 // LOC_Os10g28060 // LOC_Os04g01690 // LOC_Os01g04620 // LOC_Os01g67030 // LOC_Os10g33370 // LOC_Os09g19650 // LOC_Os10g33250 // LOC_Os05g43510 // LOC_Os12g26060 // LOC_Os09g30210 // LOC_Os09g34930
GO:0044106	P	cellular amine metabolic process	5	479	333	24075	0.79	1	// LOC_Os01g67030 // LOC_Os01g04620 // LOC_Os12g26060 // LOC_Os04g01690 // LOC_Os09g30210
GO:0019752	P	carboxylic acid metabolic process	13	479	473	24075	0.16	1	// LOC_Os02g40784 // LOC_Os08g10010 // LOC_Os10g28060 // LOC_Os04g01690 // LOC_Os01g04620 // LOC_Os01g67030 // LOC_Os10g33370 // LOC_Os09g19650 // LOC_Os10g33250 // LOC_Os05g43510 // LOC_Os12g26060 // LOC_Os09g30210 // LOC_Os09g34930
GO:0008219	P	cell death	6	479	544	24075	0.96	1	// LOC_Os12g10330 // LOC_Os11g07912 // LOC_Os09g30380 // LOC_Os06g33360 // LOC_Os07g02630 // LOC_Os08g38970
GO:0006520	P	cellular amino acid metabolic process	5	479	303	24075	0.72	1	// LOC_Os01g67030 // LOC_Os01g04620 // LOC_Os12g26060 // LOC_Os04g01690 // LOC_Os09g30210
GO:0006915	P	apoptosis	5	479	532	24075	0.98	1	// LOC_Os06g33360 // LOC_Os09g30380 // LOC_Os12g10330 // LOC_Os07g02630 // LOC_Os08g38970
GO:0009058	P	biosynthetic process	114	479	6085	24075	0.78	1	// LOC_Os02g45570 // LOC_Os07g22930 // LOC_Os05g18750 // LOC_Os01g64820 // LOC_Os01g02890 // LOC_Os07g36700 // LOC_Os01g74140 // LOC_Os02g56130 // LOC_Os12g26060 // LOC_Os08g33660 // LOC_Os01g46570 // LOC_Os08g37400 // LOC_Os10g33370 // LOC_Os02g15760 // LOC_Os05g32270 // LOC_Os06g10820 // LOC_Os07g48360 // LOC_Os02g30800 // LOC_Os06g10310 // LOC_Os02g42060 // LOC_Os05g39850 // LOC_Os06g48720 // …
GO:0009059	P	macromolecule biosynthetic process	98	479	5252	24075	0.78	1	// LOC_Os02g45570 // LOC_Os05g18750 // LOC_Os01g64820 // LOC_Os07g36700 // LOC_Os01g74140 // LOC_Os02g56130 // LOC_Os08g33660 // LOC_Os06g36000 // LOC_Os05g39850 // LOC_Os02g15760 // LOC_Os05g32270 // LOC_Os06g10820 // LOC_Os07g48360 // LOC_Os02g30800 // LOC_Os06g10310 // LOC_Os02g42060 // LOC_Os08g37400 // LOC_Os01g12860 // LOC_Os03g39432 // LOC_Os01g70890 // LOC_Os01g52514 // LOC_Os06g09420 // …
GO:0009056	P	catabolic process	11	479	433	24075	0.25	1	// LOC_Os03g30470 // LOC_Os01g67030 // LOC_Os01g03190 // LOC_Os04g01690 // LOC_Os01g55350 // LOC_Os09g37600 // LOC_Os03g18640 // LOC_Os04g41680 // LOC_Os11g37970 // LOC_Os12g15680 // LOC_Os05g33130
GO:0044238	P	primary metabolic process	250	479	11969	24075	0.15	1	// LOC_Os02g45570 // LOC_Os07g22930 // LOC_Os01g11710 // LOC_Os05g18750 // LOC_Os03g55610 // LOC_Os06g03080 // LOC_Os01g02890 // LOC_Os07g36700 // LOC_Os08g02440 // LOC_Os01g67410 // LOC_Os02g56130 // LOC_Os12g26060 // LOC_Os03g21730 // LOC_Os03g02750 // LOC_Os08g33660 // LOC_Os06g03970 // LOC_Os01g46570 // LOC_Os05g50260 // LOC_Os08g37400 // LOC_Os05g20020 // LOC_Os04g51510 // LOC_Os11g37970 // …
GO:0042180	P	cellular ketone metabolic process	13	479	480	24075	0.17	1	// LOC_Os02g40784 // LOC_Os08g10010 // LOC_Os10g28060 // LOC_Os04g01690 // LOC_Os01g04620 // LOC_Os01g67030 // LOC_Os10g33370 // LOC_Os09g19650 // LOC_Os10g33250 // LOC_Os05g43510 // LOC_Os12g26060 // LOC_Os09g30210 // LOC_Os09g34930
GO:0044237	P	cellular metabolic process	195	479	10696	24075	0.95	1	// LOC_Os02g45570 // LOC_Os05g18750 // LOC_Os01g64820 // LOC_Os01g02890 // LOC_Os07g36700 // LOC_Os08g02440 // LOC_Os01g67410 // LOC_Os02g56130 // LOC_Os12g26060 // LOC_Os03g21730 // LOC_Os01g58550 // LOC_Os08g33660 // LOC_Os06g36000 // LOC_Os01g46570 // LOC_Os08g37400 // LOC_Os04g51510 // LOC_Os06g41560 // LOC_Os10g33370 // LOC_Os02g15760 // LOC_Os05g32270 // LOC_Os06g10820 // LOC_Os08g17410 // …
GO:0006259	P	DNA metabolic process	21	479	4515	24075	1	1	// LOC_Os10g26280 // LOC_Os02g55410 // LOC_Os04g35420 // LOC_Os12g13950 // LOC_Os04g40970 // LOC_Os01g64820 // LOC_Os03g03650 // LOC_Os07g12710 // LOC_Os05g14590 // LOC_Os05g06840 // LOC_Os02g56130 // LOC_Os01g36390 // LOC_Os01g58550 // LOC_Os12g31370 // LOC_Os03g21419 // LOC_Os05g39850 // LOC_Os05g02040 // LOC_Os03g11540 // LOC_Os02g30800 // LOC_Os07g48360 // LOC_Os05g29010
GO:0030528	F	transcription regulator activity	49	479	987	24075	1.1e-08	5.9e-06	// LOC_Os12g31748 // LOC_Os06g13670 // LOC_Os07g48660 // LOC_Os05g01256 // LOC_Os02g55380 // LOC_Os02g51320 // LOC_Os02g15760 // LOC_Os04g46060 // LOC_Os11g03540 // LOC_Os03g43930 // LOC_Os01g08190 // LOC_Os08g36700 // LOC_Os09g33580 // LOC_Os09g36910 // LOC_Os10g40810 // LOC_Os09g28200 // LOC_Os01g67410 // LOC_Os07g44690 // LOC_Os05g32270 // LOC_Os06g10820 // LOC_Os04g55970 // LOC_Os03g46860 // …
GO:0004553	F	hydrolase activity, hydrolyzing O-glycosyl compounds	28	479	424	24075	9.2e-08	1.7e-05	// LOC_Os03g30470 // LOC_Os02g57770 // LOC_Os04g53950 // LOC_Os03g06940 // LOC_Os02g03870 // LOC_Os03g12140 // LOC_Os09g23220 // LOC_Os05g33130 // LOC_Os01g71830 // LOC_Os05g20020 // LOC_Os04g51510 // LOC_Os11g47520 // LOC_Os05g15880 // LOC_Os03g18520 // LOC_Os08g02220 // LOC_Os05g50260 // LOC_Os02g03120 // LOC_Os06g14540 // LOC_Os04g41680 // LOC_Os02g38260 // LOC_Os11g37970 // LOC_Os04g40510 // …
GO:0003700	F	transcription factor activity	36	479	651	24075	9.4e-08	1.7e-05	// LOC_Os12g31748 // LOC_Os06g13670 // LOC_Os07g48660 // LOC_Os12g42400 // LOC_Os01g74140 // LOC_Os04g46060 // LOC_Os11g03540 // LOC_Os08g36700 // LOC_Os09g36910 // LOC_Os10g40810 // LOC_Os09g28200 // LOC_Os01g67410 // LOC_Os07g44690 // LOC_Os05g32270 // LOC_Os04g55970 // LOC_Os06g04850 // LOC_Os03g43930 // LOC_Os07g48560 // LOC_Os02g55380 // LOC_Os06g10600 // LOC_Os06g36000 // LOC_Os03g51710 // …
GO:0016798	F	hydrolase activity, acting on glycosyl bonds	29	479	480	24075	3.2e-07	4.1e-05	// LOC_Os03g30470 // LOC_Os02g57770 // LOC_Os04g53950 // LOC_Os03g06940 // LOC_Os02g03870 // LOC_Os03g12140 // LOC_Os09g23220 // LOC_Os05g33130 // LOC_Os01g71830 // LOC_Os05g20020 // LOC_Os04g51510 // LOC_Os11g47520 // LOC_Os01g58550 // LOC_Os05g15880 // LOC_Os03g18520 // LOC_Os08g02220 // LOC_Os05g50260 // LOC_Os02g03120 // LOC_Os06g14540 // LOC_Os04g41680 // LOC_Os02g38260 // LOC_Os11g37970 // …
GO:0003777	F	microtubule motor activity	10	479	55	24075	5e-07	5.2e-05	// LOC_Os12g36100 // LOC_Os12g42160 // LOC_Os05g33030 // LOC_Os01g42070 // LOC_Os02g28850 // LOC_Os03g02290 // LOC_Os03g53920 // LOC_Os05g38480 // LOC_Os02g56540 // LOC_Os09g35890
GO:0016818	F	hydrolase activity, acting on acid anhydrides, in phosphorus-containing anhydrides	36	479	759	24075	2.9e-06	0.0002	// LOC_Os02g45570 // LOC_Os04g35420 // LOC_Os03g51970 // LOC_Os03g02290 // LOC_Os02g33420 // LOC_Os12g31370 // LOC_Os04g09800 // LOC_Os01g08350 // LOC_Os10g35180 // LOC_Os03g47140 // LOC_Os05g33030 // LOC_Os04g40970 // LOC_Os01g36390 // LOC_Os12g29980 // LOC_Os07g48360 // LOC_Os04g38570 // LOC_Os09g30380 // LOC_Os05g38480 // LOC_Os09g35890 // LOC_Os08g38970 // LOC_Os12g42160 // LOC_Os06g10310 // …
GO:0016817	F	hydrolase activity, acting on acid anhydrides	36	479	764	24075	3.4e-06	0.0002	// LOC_Os02g45570 // LOC_Os04g35420 // LOC_Os03g51970 // LOC_Os03g02290 // LOC_Os02g33420 // LOC_Os12g31370 // LOC_Os04g09800 // LOC_Os01g08350 // LOC_Os10g35180 // LOC_Os03g47140 // LOC_Os05g33030 // LOC_Os04g40970 // LOC_Os01g36390 // LOC_Os12g29980 // LOC_Os07g48360 // LOC_Os04g38570 // LOC_Os09g30380 // LOC_Os05g38480 // LOC_Os09g35890 // LOC_Os08g38970 // LOC_Os12g42160 // LOC_Os06g10310 // …
GO:0003774	F	motor activity	10	479	69	24075	3.1e-06	0.0002	// LOC_Os12g36100 // LOC_Os12g42160 // LOC_Os05g33030 // LOC_Os01g42070 // LOC_Os02g28850 // LOC_Os03g02290 // LOC_Os03g53920 // LOC_Os05g38480 // LOC_Os02g56540 // LOC_Os09g35890
GO:0043565	F	sequence-specific DNA binding	26	479	453	24075	3.1e-06	0.0002	// LOC_Os12g31748 // LOC_Os07g48660 // LOC_Os01g74140 // LOC_Os04g46060 // LOC_Os08g36700 // LOC_Os09g36910 // LOC_Os10g40810 // LOC_Os07g44690 // LOC_Os06g04850 // LOC_Os03g43930 // LOC_Os07g48560 // LOC_Os06g10600 // LOC_Os09g28200 // LOC_Os03g51710 // LOC_Os10g42490 // LOC_Os07g08140 // LOC_Os06g36680 // LOC_Os05g50270 // LOC_Os05g44400 // LOC_Os01g70890 // LOC_Os03g25120 // LOC_Os08g02070 // …
GO:0001882	F	nucleoside binding	101	479	3257	24075	4.7e-06	0.00024	// LOC_Os02g45570 // LOC_Os01g64820 // LOC_Os08g02440 // LOC_Os03g02290 // LOC_Os03g21730 // LOC_Os06g10990 // LOC_Os07g02630 // LOC_Os04g40970 // LOC_Os06g41560 // LOC_Os08g17410 // LOC_Os06g03970 // LOC_Os10g41390 // LOC_Os10g06740 // LOC_Os06g10230 // LOC_Os08g38970 // LOC_Os01g04230 // LOC_Os06g10310 // LOC_Os05g48290 // LOC_Os08g32600 // LOC_Os05g39850 // LOC_Os06g48720 // LOC_Os08g43120 // …
GO:0030554	F	adenyl nucleotide binding	100	479	3247	24075	7e-06	0.00031	// LOC_Os02g45570 // LOC_Os08g02440 // LOC_Os03g02290 // LOC_Os03g21730 // LOC_Os06g10990 // LOC_Os07g02630 // LOC_Os04g40970 // LOC_Os06g41560 // LOC_Os08g17410 // LOC_Os06g03970 // LOC_Os10g41390 // LOC_Os10g06740 // LOC_Os06g10230 // LOC_Os08g38970 // LOC_Os01g04230 // LOC_Os06g10310 // LOC_Os05g48290 // LOC_Os08g32600 // LOC_Os05g39850 // LOC_Os06g48720 // LOC_Os08g43120 // LOC_Os06g17490 // …
GO:0001883	F	purine nucleoside binding	100	479	3247	24075	7e-06	0.00031	// LOC_Os02g45570 // LOC_Os08g02440 // LOC_Os03g02290 // LOC_Os03g21730 // LOC_Os06g10990 // LOC_Os07g02630 // LOC_Os04g40970 // LOC_Os06g41560 // LOC_Os08g17410 // LOC_Os06g03970 // LOC_Os10g41390 // LOC_Os10g06740 // LOC_Os06g10230 // LOC_Os08g38970 // LOC_Os01g04230 // LOC_Os06g10310 // LOC_Os05g48290 // LOC_Os08g32600 // LOC_Os05g39850 // LOC_Os06g48720 // LOC_Os08g43120 // LOC_Os06g17490 // …
GO:0005524	F	ATP binding	94	479	3085	24075	2.1e-05	0.00083	// LOC_Os02g45570 // LOC_Os08g02440 // LOC_Os03g02290 // LOC_Os03g21730 // LOC_Os07g02630 // LOC_Os04g40970 // LOC_Os06g41560 // LOC_Os08g17410 // LOC_Os06g03970 // LOC_Os10g41390 // LOC_Os10g06740 // LOC_Os06g10230 // LOC_Os08g38970 // LOC_Os01g04230 // LOC_Os06g10310 // LOC_Os05g48290 // LOC_Os08g32600 // LOC_Os05g39850 // LOC_Os06g48720 // LOC_Os08g43120 // LOC_Os06g17490 // LOC_Os04g54930 // …
GO:0032559	F	adenyl ribonucleotide binding	94	479	3087	24075	2.2e-05	0.00083	// LOC_Os02g45570 // LOC_Os08g02440 // LOC_Os03g02290 // LOC_Os03g21730 // LOC_Os07g02630 // LOC_Os04g40970 // LOC_Os06g41560 // LOC_Os08g17410 // LOC_Os06g03970 // LOC_Os10g41390 // LOC_Os10g06740 // LOC_Os06g10230 // LOC_Os08g38970 // LOC_Os01g04230 // LOC_Os06g10310 // LOC_Os05g48290 // LOC_Os08g32600 // LOC_Os05g39850 // LOC_Os06g48720 // LOC_Os08g43120 // LOC_Os06g17490 // LOC_Os04g54930 // …
GO:0017076	F	purine nucleotide binding	101	479	3456	24075	5.1e-05	0.0018	// LOC_Os02g45570 // LOC_Os08g02440 // LOC_Os03g02290 // LOC_Os03g50810 // LOC_Os03g21730 // LOC_Os06g10990 // LOC_Os07g02630 // LOC_Os04g40970 // LOC_Os06g41560 // LOC_Os08g17410 // LOC_Os06g03970 // LOC_Os10g41390 // LOC_Os10g06740 // LOC_Os06g10230 // LOC_Os08g38970 // LOC_Os01g04230 // LOC_Os06g10310 // LOC_Os05g48290 // LOC_Os08g32600 // LOC_Os05g39850 // LOC_Os06g48720 // LOC_Os08g43120 // …
GO:0000166	F	nucleotide binding	108	479	3874	24075	0.00017	0.0056	// LOC_Os02g45570 // LOC_Os01g64820 // LOC_Os08g02440 // LOC_Os03g02290 // LOC_Os03g50810 // LOC_Os03g21730 // LOC_Os06g10990 // LOC_Os07g02630 // LOC_Os06g11730 // LOC_Os04g40970 // LOC_Os06g41560 // LOC_Os08g17410 // LOC_Os06g03970 // LOC_Os10g41390 // LOC_Os05g38480 // LOC_Os06g10230 // LOC_Os02g30800 // LOC_Os08g38970 // LOC_Os01g04230 // LOC_Os06g10310 // LOC_Os05g48290 // LOC_Os08g32600 // …
GO:0032555	F	purine ribonucleotide binding	94	479	3292	24075	0.00022	0.0065	// LOC_Os02g45570 // LOC_Os08g02440 // LOC_Os03g02290 // LOC_Os03g21730 // LOC_Os07g02630 // LOC_Os04g40970 // LOC_Os06g41560 // LOC_Os08g17410 // LOC_Os06g03970 // LOC_Os10g41390 // LOC_Os10g06740 // LOC_Os06g10230 // LOC_Os08g38970 // LOC_Os01g04230 // LOC_Os06g10310 // LOC_Os05g48290 // LOC_Os08g32600 // LOC_Os05g39850 // LOC_Os06g48720 // LOC_Os08g43120 // LOC_Os06g17490 // LOC_Os04g54930 // …
GO:0032553	F	ribonucleotide binding	94	479	3292	24075	0.00022	0.0065	// LOC_Os02g45570 // LOC_Os08g02440 // LOC_Os03g02290 // LOC_Os03g21730 // LOC_Os07g02630 // LOC_Os04g40970 // LOC_Os06g41560 // LOC_Os08g17410 // LOC_Os06g03970 // LOC_Os10g41390 // LOC_Os10g06740 // LOC_Os06g10230 // LOC_Os08g38970 // LOC_Os01g04230 // LOC_Os06g10310 // LOC_Os05g48290 // LOC_Os08g32600 // LOC_Os05g39850 // LOC_Os06g48720 // LOC_Os08g43120 // LOC_Os06g17490 // LOC_Os04g54930 // …
GO:0004674	F	protein serine/threonine kinase activity	50	479	1478	24075	0.00025	0.0068	// LOC_Os09g31210 // LOC_Os12g05120 // LOC_Os07g05190 // LOC_Os08g02440 // LOC_Os05g03450 // LOC_Os04g39650 // LOC_Os03g21730 // LOC_Os06g17490 // LOC_Os01g60670 // LOC_Os06g04370 // LOC_Os07g04190 // LOC_Os11g40370 // LOC_Os08g38560 // LOC_Os05g40050 // LOC_Os06g41560 // LOC_Os08g39590 // LOC_Os03g12730 // LOC_Os04g55620 // LOC_Os08g17410 // LOC_Os05g51740 // LOC_Os06g03970 // LOC_Os10g41390 // …
GO:0003887	F	DNA-directed DNA polymerase activity	5	479	25	24075	0.00026	0.0069	// LOC_Os01g64820 // LOC_Os03g03650 // LOC_Os02g30800 // LOC_Os12g13950 // LOC_Os05g06840
GO:0017111	F	nucleoside-triphosphatase activity	29	479	726	24075	0.00046	0.011	// LOC_Os04g35420 // LOC_Os03g02290 // LOC_Os02g33420 // LOC_Os12g31370 // LOC_Os04g09800 // LOC_Os01g08350 // LOC_Os10g35180 // LOC_Os05g33030 // LOC_Os04g40970 // LOC_Os01g36390 // LOC_Os07g48360 // LOC_Os04g38570 // LOC_Os09g30380 // LOC_Os05g38480 // LOC_Os09g35890 // LOC_Os08g38970 // LOC_Os12g42160 // LOC_Os12g36100 // LOC_Os01g42070 // LOC_Os05g39850 // LOC_Os06g48720 // LOC_Os01g08260 // …
GO:0016762	F	xyloglucan:xyloglucosyl transferase activity	5	479	30	24075	0.00055	0.013	// LOC_Os04g51510 // LOC_Os02g57770 // LOC_Os04g53950 // LOC_Os09g23220 // LOC_Os11g33270
GO:0004672	F	protein kinase activity	51	479	1575	24075	0.00057	0.013	// LOC_Os09g31210 // LOC_Os12g05120 // LOC_Os07g05190 // LOC_Os08g02440 // LOC_Os05g03450 // LOC_Os04g39650 // LOC_Os07g44360 // LOC_Os03g21730 // LOC_Os06g17490 // LOC_Os01g60670 // LOC_Os06g04370 // LOC_Os07g04190 // LOC_Os11g40370 // LOC_Os08g38560 // LOC_Os05g40050 // LOC_Os06g41560 // LOC_Os08g39590 // LOC_Os03g12730 // LOC_Os04g55620 // LOC_Os08g17410 // LOC_Os05g51740 // LOC_Os06g03970 // …
GO:0042802	F	identical protein binding	7	479	67	24075	0.0006	0.013	// LOC_Os03g13930 // LOC_Os10g38080 // LOC_Os04g03050 // LOC_Os03g02750 // LOC_Os01g56320 // LOC_Os04g03810 // LOC_Os06g48650
GO:0016462	F	pyrophosphatase activity	29	479	743	24075	0.00065	0.014	// LOC_Os04g35420 // LOC_Os03g02290 // LOC_Os02g33420 // LOC_Os12g31370 // LOC_Os04g09800 // LOC_Os01g08350 // LOC_Os10g35180 // LOC_Os05g33030 // LOC_Os04g40970 // LOC_Os01g36390 // LOC_Os07g48360 // LOC_Os04g38570 // LOC_Os09g30380 // LOC_Os05g38480 // LOC_Os09g35890 // LOC_Os08g38970 // LOC_Os12g42160 // LOC_Os12g36100 // LOC_Os01g42070 // LOC_Os05g39850 // LOC_Os06g48720 // LOC_Os01g08260 // …
GO:0005515	F	protein binding	72	479	2460	24075	0.00071	0.014	// LOC_Os05g06110 // LOC_Os06g04370 // LOC_Os12g05120 // LOC_Os03g10800 // LOC_Os07g48660 // LOC_Os01g56320 // LOC_Os04g09800 // LOC_Os08g02440 // LOC_Os03g52650 // LOC_Os07g46540 // LOC_Os04g39650 // LOC_Os05g45430 // LOC_Os03g21730 // LOC_Os03g02750 // LOC_Os12g31370 // LOC_Os01g60670 // LOC_Os01g72020 // LOC_Os09g12720 // LOC_Os07g04190 // LOC_Os04g58080 // LOC_Os09g36910 // LOC_Os06g48650 // …
GO:0016760	F	cellulose synthase (UDP-forming) activity	5	479	33	24075	0.00082	0.015	// LOC_Os07g36750 // LOC_Os09g30130 // LOC_Os07g36610 // LOC_Os07g36700 // LOC_Os12g36890
GO:0016759	F	cellulose synthase activity	5	479	33	24075	0.00082	0.015	// LOC_Os07g36750 // LOC_Os09g30130 // LOC_Os07g36610 // LOC_Os07g36700 // LOC_Os12g36890
GO:0046527	F	glucosyltransferase activity	7	479	73	24075	0.00096	0.017	// LOC_Os07g36750 // LOC_Os06g51270 // LOC_Os09g30130 // LOC_Os07g22930 // LOC_Os07g36700 // LOC_Os07g36610 // LOC_Os12g36890
GO:0008236	F	serine-type peptidase activity	12	479	201	24075	0.001	0.017	// LOC_Os11g31980 // LOC_Os03g13930 // LOC_Os10g38080 // LOC_Os04g03050 // LOC_Os02g02320 // LOC_Os06g51410 // LOC_Os03g02750 // LOC_Os01g56320 // LOC_Os04g03810 // LOC_Os06g48650 // LOC_Os02g55130 // LOC_Os11g24374
GO:0017171	F	serine hydrolase activity	12	479	201	24075	0.001	0.017	// LOC_Os11g31980 // LOC_Os03g13930 // LOC_Os10g38080 // LOC_Os04g03050 // LOC_Os02g02320 // LOC_Os06g51410 // LOC_Os03g02750 // LOC_Os01g56320 // LOC_Os04g03810 // LOC_Os06g48650 // LOC_Os02g55130 // LOC_Os11g24374
GO:0016773	F	phosphotransferase activity, alcohol group as acceptor	53	479	1726	24075	0.0014	0.023	// LOC_Os09g31210 // LOC_Os12g05120 // LOC_Os07g05190 // LOC_Os08g02440 // LOC_Os05g03450 // LOC_Os04g39650 // LOC_Os07g44360 // LOC_Os03g21730 // LOC_Os06g17490 // LOC_Os01g60670 // LOC_Os06g04370 // LOC_Os02g18840 // LOC_Os07g04190 // LOC_Os11g40370 // LOC_Os08g38560 // LOC_Os05g40050 // LOC_Os06g41560 // LOC_Os08g39590 // LOC_Os03g12730 // LOC_Os04g55620 // LOC_Os08g17410 // LOC_Os05g51740 // …
GO:0035251	F	UDP-glucosyltransferase activity	6	479	63	24075	0.0023	0.036	// LOC_Os07g36750 // LOC_Os06g51270 // LOC_Os09g30130 // LOC_Os07g36700 // LOC_Os07g36610 // LOC_Os12g36890
GO:0016301	F	kinase activity	52	479	1750	24075	0.003	0.047	// LOC_Os09g31210 // LOC_Os12g05120 // LOC_Os07g05190 // LOC_Os08g02440 // LOC_Os05g03450 // LOC_Os04g39650 // LOC_Os07g44360 // LOC_Os03g21730 // LOC_Os06g17490 // LOC_Os01g60670 // LOC_Os06g04370 // LOC_Os07g04190 // LOC_Os11g40370 // LOC_Os08g38560 // LOC_Os05g40050 // LOC_Os06g41560 // LOC_Os08g39590 // LOC_Os03g12730 // LOC_Os04g55620 // LOC_Os08g17410 // LOC_Os05g51740 // LOC_Os06g03970 // …
GO:0004252	F	serine-type endopeptidase activity	8	479	119	24075	0.0035	0.053	// LOC_Os03g13930 // LOC_Os10g38080 // LOC_Os04g03050 // LOC_Os06g51410 // LOC_Os03g02750 // LOC_Os01g56320 // LOC_Os04g03810 // LOC_Os06g48650
GO:0008092	F	cytoskeletal protein binding	5	479	52	24075	0.005	0.073	// LOC_Os04g38810 // LOC_Os05g06110 // LOC_Os05g01350 // LOC_Os01g33080 // LOC_Os10g35580
GO:0020037	F	heme binding	22	479	600	24075	0.0057	0.078	// LOC_Os02g36190 // LOC_Os07g33610 // LOC_Os11g43980 // LOC_Os08g36860 // LOC_Os01g22336 // LOC_Os12g09500 // LOC_Os02g12690 // LOC_Os04g56180 // LOC_Os03g04530 // LOC_Os07g48030 // LOC_Os10g08319 // LOC_Os09g26940 // LOC_Os02g44654 // LOC_Os10g26340 // LOC_Os04g59260 // LOC_Os07g33550 // LOC_Os03g37290 // LOC_Os03g36560 // LOC_Os02g36280 // LOC_Os06g35480 // LOC_Os03g21400 // LOC_Os02g36070
GO:0005506	F	iron ion binding	25	479	713	24075	0.0057	0.078	// LOC_Os02g36190 // LOC_Os07g33610 // LOC_Os10g33250 // LOC_Os11g43980 // LOC_Os08g36860 // LOC_Os03g49260 // LOC_Os01g22336 // LOC_Os12g09500 // LOC_Os02g12690 // LOC_Os04g56180 // LOC_Os03g04530 // LOC_Os07g48030 // LOC_Os02g40784 // LOC_Os10g08319 // LOC_Os09g26940 // LOC_Os02g44654 // LOC_Os10g26340 // LOC_Os04g59260 // LOC_Os07g33550 // LOC_Os03g37290 // LOC_Os03g36560 // LOC_Os02g36280 // …
GO:0005507	F	copper ion binding	8	479	130	24075	0.0058	0.078	// LOC_Os11g24140 // LOC_Os01g03630 // LOC_Os03g50140 // LOC_Os03g18640 // LOC_Os06g01490 // LOC_Os06g37080 // LOC_Os08g17160 // LOC_Os12g15680
GO:0004497	F	monooxygenase activity	18	479	458	24075	0.0061	0.081	// LOC_Os02g36190 // LOC_Os01g53200 // LOC_Os10g26340 // LOC_Os07g33550 // LOC_Os08g36860 // LOC_Os03g21400 // LOC_Os12g09500 // LOC_Os03g37290 // LOC_Os10g08319 // LOC_Os01g67030 // LOC_Os02g12690 // LOC_Os02g36070 // LOC_Os02g36280 // LOC_Os09g26940 // LOC_Os07g33610 // LOC_Os03g04530 // LOC_Os09g37650 // LOC_Os02g44654
GO:0046906	F	tetrapyrrole binding	22	479	608	24075	0.0066	0.084	// LOC_Os02g36190 // LOC_Os07g33610 // LOC_Os11g43980 // LOC_Os08g36860 // LOC_Os01g22336 // LOC_Os12g09500 // LOC_Os02g12690 // LOC_Os04g56180 // LOC_Os03g04530 // LOC_Os07g48030 // LOC_Os10g08319 // LOC_Os09g26940 // LOC_Os02g44654 // LOC_Os10g26340 // LOC_Os04g59260 // LOC_Os07g33550 // LOC_Os03g37290 // LOC_Os03g36560 // LOC_Os02g36280 // LOC_Os06g35480 // LOC_Os03g21400 // LOC_Os02g36070
GO:0016491	F	oxidoreductase activity	48	479	1672	24075	0.008	0.1	// LOC_Os10g33540 // LOC_Os02g36190 // LOC_Os08g10010 // LOC_Os01g67030 // LOC_Os07g33610 // LOC_Os06g19550 // LOC_Os10g33250 // LOC_Os11g43980 // LOC_Os03g04530 // LOC_Os03g49260 // LOC_Os01g22336 // LOC_Os12g09500 // LOC_Os06g03720 // LOC_Os12g26060 // LOC_Os03g18640 // LOC_Os04g56180 // LOC_Os02g36280 // LOC_Os07g48030 // LOC_Os02g40784 // LOC_Os12g15680 // LOC_Os01g03630 // LOC_Os03g21400 // …
GO:0016758	F	transferase activity, transferring hexosyl groups	18	479	489	24075	0.011	0.14	// LOC_Os06g51270 // LOC_Os08g07200 // LOC_Os07g36750 // LOC_Os10g30560 // LOC_Os02g51930 // LOC_Os04g44740 // LOC_Os04g51510 // LOC_Os09g30130 // LOC_Os07g22930 // LOC_Os07g36700 // LOC_Os03g49550 // LOC_Os02g57770 // LOC_Os07g36610 // LOC_Os12g36890 // LOC_Os04g12970 // LOC_Os04g53950 // LOC_Os09g23220 // LOC_Os11g33270
GO:0060089	F	molecular transducer activity	8	479	152	24075	0.013	0.16	// LOC_Os02g35970 // LOC_Os03g10800 // LOC_Os10g02814 // LOC_Os03g43670 // LOC_Os02g42060 // LOC_Os12g41910 // LOC_Os06g08550 // LOC_Os12g02540
GO:0004871	F	signal transducer activity	8	479	152	24075	0.013	0.16	// LOC_Os02g35970 // LOC_Os03g10800 // LOC_Os10g02814 // LOC_Os03g43670 // LOC_Os02g42060 // LOC_Os12g41910 // LOC_Os06g08550 // LOC_Os12g02540
GO:0008238	F	exopeptidase activity	5	479	82	24075	0.028	0.32	// LOC_Os02g02320 // LOC_Os11g24374 // LOC_Os05g43830 // LOC_Os02g55130 // LOC_Os11g31980
GO:0016887	F	ATPase activity	13	479	355	24075	0.03	0.33	// LOC_Os10g34430 // LOC_Os04g35420 // LOC_Os04g40970 // LOC_Os04g38570 // LOC_Os01g08350 // LOC_Os04g54930 // LOC_Os10g35180 // LOC_Os07g48360 // LOC_Os12g31370 // LOC_Os06g48720 // LOC_Os01g08260 // LOC_Os08g43120 // LOC_Os09g08910
GO:0009055	F	electron carrier activity	19	479	599	24075	0.035	0.38	// LOC_Os02g36190 // LOC_Os03g21400 // LOC_Os08g36860 // LOC_Os10g26340 // LOC_Os11g24140 // LOC_Os07g33550 // LOC_Os02g30850 // LOC_Os08g17160 // LOC_Os03g37290 // LOC_Os10g08319 // LOC_Os12g09500 // LOC_Os02g36070 // LOC_Os02g36280 // LOC_Os09g26940 // LOC_Os07g33610 // LOC_Os02g12690 // LOC_Os03g50140 // LOC_Os03g04530 // LOC_Os02g44654
GO:0008194	F	UDP-glycosyltransferase activity	6	479	118	24075	0.035	0.38	// LOC_Os07g36750 // LOC_Os06g51270 // LOC_Os09g30130 // LOC_Os07g36700 // LOC_Os07g36610 // LOC_Os12g36890
GO:0022804	F	active transmembrane transporter activity	12	479	333	24075	0.039	0.41	// LOC_Os03g11734 // LOC_Os12g02840 // LOC_Os12g37840 // LOC_Os04g30490 // LOC_Os04g54930 // LOC_Os04g38570 // LOC_Os07g01750 // LOC_Os06g48720 // LOC_Os03g09930 // LOC_Os01g08350 // LOC_Os01g71740 // LOC_Os09g08910
GO:0042623	F	ATPase activity, coupled	10	479	275	24075	0.054	0.56	// LOC_Os10g34430 // LOC_Os04g35420 // LOC_Os04g40970 // LOC_Os04g38570 // LOC_Os04g54930 // LOC_Os12g31370 // LOC_Os06g48720 // LOC_Os01g08350 // LOC_Os07g48360 // LOC_Os09g08910
GO:0016757	F	transferase activity, transferring glycosyl groups	18	479	595	24075	0.057	0.57	// LOC_Os06g51270 // LOC_Os08g07200 // LOC_Os07g36750 // LOC_Os10g30560 // LOC_Os02g51930 // LOC_Os04g44740 // LOC_Os04g51510 // LOC_Os09g30130 // LOC_Os07g22930 // LOC_Os07g36700 // LOC_Os03g49550 // LOC_Os02g57770 // LOC_Os07g36610 // LOC_Os12g36890 // LOC_Os04g12970 // LOC_Os04g53950 // LOC_Os09g23220 // LOC_Os11g33270
GO:0015297	F	antiporter activity	5	479	101	24075	0.057	0.57	// LOC_Os07g01750 // LOC_Os12g02840 // LOC_Os12g37840 // LOC_Os04g30490 // LOC_Os03g11734
GO:0015291	F	secondary active transmembrane transporter activity	6	479	136	24075	0.06	0.58	// LOC_Os03g11734 // LOC_Os12g37840 // LOC_Os04g30490 // LOC_Os07g01750 // LOC_Os03g09930 // LOC_Os12g02840
GO:0016684	F	oxidoreductase activity, acting on peroxide as acceptor	7	479	181	24075	0.076	0.71	// LOC_Os11g43980 // LOC_Os01g22336 // LOC_Os03g36560 // LOC_Os04g56180 // LOC_Os06g35480 // LOC_Os04g59260 // LOC_Os07g48030
GO:0004601	F	peroxidase activity	7	479	181	24075	0.076	0.71	// LOC_Os11g43980 // LOC_Os01g22336 // LOC_Os03g36560 // LOC_Os04g56180 // LOC_Os06g35480 // LOC_Os04g59260 // LOC_Os07g48030
GO:0050660	F	FAD binding	6	479	156	24075	0.098	0.9	// LOC_Os10g33540 // LOC_Os08g40720 // LOC_Os01g53200 // LOC_Os09g19930 // LOC_Os06g35700 // LOC_Os09g37650
GO:0016787	F	hydrolase activity	109	479	4901	24075	0.11	0.99	// LOC_Os02g45570 // LOC_Os05g12330 // LOC_Os01g11710 // LOC_Os11g47520 // LOC_Os06g03080 // LOC_Os03g02290 // LOC_Os08g17784 // LOC_Os03g02750 // LOC_Os05g20020 // LOC_Os04g40970 // LOC_Os04g42860 // LOC_Os04g03050 // LOC_Os03g18520 // LOC_Os08g43120 // LOC_Os05g38480 // LOC_Os08g38970 // LOC_Os01g04620 // LOC_Os06g10310 // LOC_Os01g20940 // LOC_Os05g43830 // LOC_Os05g39850 // LOC_Os06g48720 // …
GO:0043169	F	cation binding	90	479	5696	24075	1	1	// LOC_Os03g55610 // LOC_Os03g49260 // LOC_Os02g03030 // LOC_Os08g17784 // LOC_Os09g12720 // LOC_Os05g02070 // LOC_Os06g48720 // LOC_Os03g18520 // LOC_Os02g30800 // LOC_Os05g06940 // LOC_Os10g40660 // LOC_Os04g40510 // LOC_Os03g22620 // LOC_Os11g05010 // LOC_Os02g36070 // LOC_Os06g37080 // LOC_Os02g36190 // LOC_Os07g33610 // LOC_Os11g43980 // LOC_Os01g22336 // LOC_Os04g56180 // LOC_Os03g04530 // …
GO:0070001	F	aspartic-type peptidase activity	5	479	607	24075	0.99	1	// LOC_Os06g03080 // LOC_Os06g03120 // LOC_Os01g71060 // LOC_Os01g71070 // LOC_Os02g51540
GO:0016740	F	transferase activity	89	479	6190	24075	1	1	// LOC_Os01g64820 // LOC_Os07g36700 // LOC_Os08g02440 // LOC_Os12g26060 // LOC_Os03g21730 // LOC_Os04g57090 // LOC_Os02g18840 // LOC_Os04g51510 // LOC_Os06g41560 // LOC_Os06g51270 // LOC_Os08g07200 // LOC_Os06g03970 // LOC_Os10g41390 // LOC_Os10g06740 // LOC_Os06g10230 // LOC_Os02g30800 // LOC_Os01g04230 // LOC_Os08g32600 // LOC_Os08g20130 // LOC_Os06g17490 // LOC_Os03g56270 // LOC_Os05g31254 // …
GO:0016209	F	antioxidant activity	7	479	203	24075	0.12	1	// LOC_Os11g43980 // LOC_Os01g22336 // LOC_Os03g36560 // LOC_Os04g56180 // LOC_Os06g35480 // LOC_Os04g59260 // LOC_Os07g48030
GO:0022891	F	substrate-specific transmembrane transporter activity	10	479	517	24075	0.58	1	// LOC_Os11g42430 // LOC_Os12g02840 // LOC_Os12g37840 // LOC_Os09g08910 // LOC_Os04g52310 // LOC_Os06g48720 // LOC_Os03g09930 // LOC_Os01g08350 // LOC_Os01g71740 // LOC_Os12g34108
GO:0042578	F	phosphoric ester hydrolase activity	5	479	244	24075	0.54	1	// LOC_Os08g17784 // LOC_Os03g57950 // LOC_Os05g11570 // LOC_Os10g28660 // LOC_Os01g20940
GO:0015405	F	P-P-bond-hydrolysis-driven transmembrane transporter activity	5	479	170	24075	0.26	1	// LOC_Os04g38570 // LOC_Os04g54930 // LOC_Os06g48720 // LOC_Os01g08350 // LOC_Os09g08910
GO:0034061	F	DNA polymerase activity	5	479	2851	24075	1	1	// LOC_Os01g64820 // LOC_Os03g03650 // LOC_Os02g30800 // LOC_Os12g13950 // LOC_Os05g06840
GO:0005488	F	binding	312	479	16823	24075	0.99	1	// LOC_Os05g03450 // LOC_Os02g45570 // LOC_Os01g72020 // LOC_Os03g53920 // LOC_Os05g18750 // LOC_Os03g55610 // LOC_Os02g36280 // LOC_Os03g49260 // LOC_Os08g02440 // LOC_Os01g67410 // LOC_Os03g02290 // LOC_Os02g56130 // LOC_Os08g17784 // LOC_Os03g21730 // LOC_Os03g02750 // LOC_Os08g33660 // LOC_Os06g36680 // LOC_Os01g70560 // LOC_Os06g03970 // LOC_Os12g29980 // LOC_Os09g12720 // LOC_Os08g37400 // …
GO:0003677	F	DNA binding	77	479	5059	24075	1	1	// LOC_Os01g74140 // LOC_Os12g31748 // LOC_Os06g13670 // LOC_Os05g50270 // LOC_Os07g48660 // LOC_Os08g06370 // LOC_Os01g64820 // LOC_Os02g55380 // LOC_Os08g02300 // LOC_Os04g46580 // LOC_Os04g46060 // LOC_Os02g56130 // LOC_Os01g36390 // LOC_Os08g33660 // LOC_Os12g31370 // LOC_Os08g36700 // LOC_Os04g09800 // LOC_Os08g37400 // LOC_Os09g36910 // LOC_Os05g02040 // LOC_Os10g40810 // LOC_Os09g28200 // …
GO:0043167	F	ion binding	90	479	5700	24075	1	1	// LOC_Os03g55610 // LOC_Os03g49260 // LOC_Os02g03030 // LOC_Os08g17784 // LOC_Os09g12720 // LOC_Os05g02070 // LOC_Os06g48720 // LOC_Os03g18520 // LOC_Os02g30800 // LOC_Os05g06940 // LOC_Os10g40660 // LOC_Os04g40510 // LOC_Os03g22620 // LOC_Os11g05010 // LOC_Os02g36070 // LOC_Os06g37080 // LOC_Os02g36190 // LOC_Os07g33610 // LOC_Os11g43980 // LOC_Os01g22336 // LOC_Os04g56180 // LOC_Os03g04530 // …
GO:0015399	F	primary active transmembrane transporter activity	5	479	170	24075	0.26	1	// LOC_Os04g38570 // LOC_Os04g54930 // LOC_Os06g48720 // LOC_Os01g08350 // LOC_Os09g08910
GO:0003723	F	RNA binding	5	479	3190	24075	1	1	// LOC_Os05g18750 // LOC_Os10g34430 // LOC_Os09g30210 // LOC_Os09g32210 // LOC_Os10g27470
GO:0016788	F	hydrolase activity, acting on ester bonds	19	479	1949	24075	1	1	// LOC_Os10g34430 // LOC_Os05g11570 // LOC_Os04g42860 // LOC_Os01g54810 // LOC_Os05g06140 // LOC_Os04g46740 // LOC_Os03g47940 // LOC_Os07g12710 // LOC_Os01g47180 // LOC_Os01g20940 // LOC_Os05g34700 // LOC_Os02g01140 // LOC_Os08g17784 // LOC_Os10g28660 // LOC_Os12g01830 // LOC_Os03g57950 // LOC_Os01g11710 // LOC_Os08g02094 // LOC_Os01g54470
GO:0016779	F	nucleotidyltransferase activity	7	479	2981	24075	1	1	// LOC_Os05g50380 // LOC_Os12g13950 // LOC_Os01g64820 // LOC_Os03g03650 // LOC_Os05g06840 // LOC_Os02g30800 // LOC_Os05g29010
GO:0022892	F	substrate-specific transporter activity	10	479	593	24075	0.74	1	// LOC_Os11g42430 // LOC_Os12g02840 // LOC_Os12g37840 // LOC_Os09g08910 // LOC_Os04g52310 // LOC_Os06g48720 // LOC_Os03g09930 // LOC_Os01g08350 // LOC_Os01g71740 // LOC_Os12g34108
GO:0016746	F	transferase activity, transferring acyl groups	6	479	367	24075	0.74	1	// LOC_Os10g28060 // LOC_Os04g35430 // LOC_Os10g33370 // LOC_Os09g19650 // LOC_Os05g31254 // LOC_Os09g34930
GO:0016772	F	transferase activity, transferring phosphorus-containing groups	60	479	4781	24075	1	1	// LOC_Os09g31210 // LOC_Os12g05120 // LOC_Os01g64820 // LOC_Os03g03650 // LOC_Os07g05190 // LOC_Os08g02440 // LOC_Os05g03450 // LOC_Os04g39650 // LOC_Os07g44360 // LOC_Os03g21730 // LOC_Os06g17490 // LOC_Os01g60670 // LOC_Os06g04370 // LOC_Os02g18840 // LOC_Os07g04190 // LOC_Os11g40370 // LOC_Os08g38560 // LOC_Os05g40050 // LOC_Os12g13950 // LOC_Os06g41560 // LOC_Os05g50380 // LOC_Os08g39590 // …
GO:0015075	F	ion transmembrane transporter activity	8	479	389	24075	0.51	1	// LOC_Os12g02840 // LOC_Os12g37840 // LOC_Os09g08910 // LOC_Os04g52310 // LOC_Os06g48720 // LOC_Os03g09930 // LOC_Os01g08350 // LOC_Os12g34108
GO:0046983	F	protein dimerization activity	5	479	418	24075	0.92	1	// LOC_Os09g36910 // LOC_Os09g21430 // LOC_Os04g56850 // LOC_Os05g14940 // LOC_Os07g48660
GO:0016791	F	phosphatase activity	5	479	197	24075	0.36	1	// LOC_Os08g17784 // LOC_Os03g57950 // LOC_Os05g11570 // LOC_Os10g28660 // LOC_Os01g20940
GO:0008233	F	peptidase activity	22	479	1489	24075	0.94	1	// LOC_Os04g01710 // LOC_Os11g31980 // LOC_Os06g03080 // LOC_Os01g71070 // LOC_Os03g02750 // LOC_Os01g56320 // LOC_Os06g48650 // LOC_Os10g38080 // LOC_Os04g03050 // LOC_Os06g51410 // LOC_Os03g54130 // LOC_Os05g43830 // LOC_Os04g03810 // LOC_Os02g51540 // LOC_Os02g06830 // LOC_Os01g71060 // LOC_Os11g06570 // LOC_Os03g13930 // LOC_Os02g02320 // LOC_Os06g03120 // LOC_Os11g24374 // LOC_Os02g55130
GO:0016820	F	hydrolase activity, acting on acid anhydrides, catalyzing transmembrane movement of substances	5	479	147	24075	0.18	1	// LOC_Os04g38570 // LOC_Os04g54930 // LOC_Os06g48720 // LOC_Os01g08350 // LOC_Os09g08910
GO:0016829	F	lyase activity	5	479	309	24075	0.74	1	// LOC_Os05g43510 // LOC_Os03g22620 // LOC_Os02g36140 // LOC_Os04g01690 // LOC_Os01g55350
GO:0008270	F	zinc ion binding	30	479	3939	24075	1	1	// LOC_Os02g03030 // LOC_Os09g12720 // LOC_Os03g15790 // LOC_Os05g10670 // LOC_Os10g40660 // LOC_Os04g09800 // LOC_Os10g40810 // LOC_Os01g03190 // LOC_Os03g21160 // LOC_Os03g55610 // LOC_Os07g45180 // LOC_Os05g32350 // LOC_Os02g30800 // LOC_Os05g01610 // LOC_Os04g35430 // LOC_Os06g46910 // LOC_Os12g38200 // LOC_Os01g70220 // LOC_Os03g42200 // LOC_Os11g48000 // LOC_Os05g02040 // LOC_Os05g50270 // …
GO:0016747	F	transferase activity, transferring acyl groups other than amino-acyl groups	6	479	348	24075	0.69	1	// LOC_Os10g28060 // LOC_Os04g35430 // LOC_Os10g33370 // LOC_Os09g19650 // LOC_Os05g31254 // LOC_Os09g34930
GO:0005215	F	transporter activity	23	479	941	24075	0.19	1	// LOC_Os01g08350 // LOC_Os02g50820 // LOC_Os07g26630 // LOC_Os02g44080 // LOC_Os04g30490 // LOC_Os04g52310 // LOC_Os04g38570 // LOC_Os07g01750 // LOC_Os01g13120 // LOC_Os12g34108 // LOC_Os08g32500 // LOC_Os08g28170 // LOC_Os03g11734 // LOC_Os09g15170 // LOC_Os06g48720 // LOC_Os09g31130 // LOC_Os01g71740 // LOC_Os09g08910 // LOC_Os12g37840 // LOC_Os04g54930 // LOC_Os03g09930 // LOC_Os11g42430 // …
GO:0046872	F	metal ion binding	78	479	5476	24075	1	1	// LOC_Os02g36190 // LOC_Os08g10010 // LOC_Os07g33610 // LOC_Os10g33250 // LOC_Os11g43980 // LOC_Os08g36860 // LOC_Os03g49260 // LOC_Os01g22336 // LOC_Os02g03030 // LOC_Os12g09500 // LOC_Os11g48000 // LOC_Os08g08980 // LOC_Os06g03720 // LOC_Os08g17784 // LOC_Os03g18640 // LOC_Os11g05010 // LOC_Os04g56180 // LOC_Os03g04530 // LOC_Os02g36140 // LOC_Os04g58960 // LOC_Os09g12720 // LOC_Os03g15790 // …
GO:0042626	F	ATPase activity, coupled to transmembrane movement of substances	5	479	142	24075	0.16	1	// LOC_Os04g38570 // LOC_Os04g54930 // LOC_Os06g48720 // LOC_Os01g08350 // LOC_Os09g08910
GO:0004190	F	aspartic-type endopeptidase activity	5	479	607	24075	0.99	1	// LOC_Os06g03080 // LOC_Os06g03120 // LOC_Os01g71060 // LOC_Os01g71070 // LOC_Os02g51540
GO:0043492	F	ATPase activity, coupled to movement of substances	5	479	142	24075	0.16	1	// LOC_Os04g38570 // LOC_Os04g54930 // LOC_Os06g48720 // LOC_Os01g08350 // LOC_Os09g08910
GO:0004175	F	endopeptidase activity	15	479	856	24075	0.73	1	// LOC_Os06g03080 // LOC_Os03g13930 // LOC_Os01g71070 // LOC_Os01g71060 // LOC_Os10g38080 // LOC_Os04g03050 // LOC_Os04g01710 // LOC_Os06g03120 // LOC_Os03g02750 // LOC_Os03g54130 // LOC_Os01g56320 // LOC_Os06g51410 // LOC_Os04g03810 // LOC_Os06g48650 // LOC_Os02g51540
GO:0003676	F	nucleic acid binding	93	479	8251	24075	1	1	// LOC_Os05g18750 // LOC_Os01g64820 // LOC_Os01g74140 // LOC_Os02g56130 // LOC_Os08g33660 // LOC_Os05g39850 // LOC_Os04g40970 // LOC_Os05g32270 // LOC_Os07g48360 // LOC_Os06g11730 // LOC_Os02g30800 // LOC_Os06g36000 // LOC_Os10g27470 // LOC_Os05g14940 // LOC_Os08g37400 // LOC_Os01g12860 // LOC_Os01g70890 // LOC_Os01g52514 // LOC_Os06g09420 // LOC_Os10g23090 // LOC_Os06g44860 // LOC_Os12g31748 // …
GO:0030246	F	carbohydrate binding	7	479	219	24075	0.15	1	// LOC_Os03g30470 // LOC_Os05g35360 // LOC_Os06g41560 // LOC_Os03g06940 // LOC_Os03g14150 // LOC_Os04g41680 // LOC_Os05g33130
GO:0050662	F	coenzyme binding	7	479	382	24075	0.64	1	// LOC_Os10g33540 // LOC_Os08g40720 // LOC_Os01g53200 // LOC_Os09g19930 // LOC_Os06g45590 // LOC_Os06g35700 // LOC_Os09g37650
GO:0022857	F	transmembrane transporter activity	15	479	643	24075	0.31	1	// LOC_Os11g42430 // LOC_Os03g11734 // LOC_Os12g02840 // LOC_Os12g37840 // LOC_Os04g30490 // LOC_Os09g08910 // LOC_Os04g52310 // LOC_Os04g54930 // LOC_Os04g38570 // LOC_Os07g01750 // LOC_Os06g48720 // LOC_Os03g09930 // LOC_Os01g08350 // LOC_Os01g71740 // LOC_Os12g34108
GO:0008324	F	cation transmembrane transporter activity	5	479	280	24075	0.66	1	// LOC_Os12g02840 // LOC_Os12g34108 // LOC_Os01g08350 // LOC_Os09g08910 // LOC_Os04g52310
GO:0030234	F	enzyme regulator activity	5	479	255	24075	0.57	1	// LOC_Os02g56130 // LOC_Os09g37060 // LOC_Os09g37270 // LOC_Os07g29780 // LOC_Os05g01920
GO:0004386	F	helicase activity	5	479	165	24075	0.24	1	// LOC_Os04g40970 // LOC_Os10g34430 // LOC_Os04g09800 // LOC_Os04g35420 // LOC_Os07g48360
GO:0003824	F	catalytic activity	256	479	12724	24075	0.42	1	// LOC_Os05g03450 // LOC_Os02g45570 // LOC_Os05g12330 // LOC_Os01g11710 // LOC_Os11g47520 // LOC_Os06g03080 // LOC_Os03g49260 // LOC_Os07g36700 // LOC_Os08g02440 // LOC_Os03g02290 // LOC_Os12g26060 // LOC_Os03g21730 // LOC_Os03g02750 // LOC_Os04g57090 // LOC_Os06g03970 // LOC_Os02g18840 // LOC_Os05g20020 // LOC_Os04g53950 // LOC_Os04g51510 // LOC_Os11g37970 // LOC_Os06g41560 // LOC_Os06g51270 // …
GO:0070011	F	peptidase activity, acting on L-amino acid peptides	22	479	1470	24075	0.93	1	// LOC_Os04g01710 // LOC_Os11g31980 // LOC_Os06g03080 // LOC_Os01g71070 // LOC_Os03g02750 // LOC_Os01g56320 // LOC_Os06g48650 // LOC_Os10g38080 // LOC_Os04g03050 // LOC_Os06g51410 // LOC_Os03g54130 // LOC_Os05g43830 // LOC_Os04g03810 // LOC_Os02g51540 // LOC_Os02g06830 // LOC_Os01g71060 // LOC_Os11g06570 // LOC_Os03g13930 // LOC_Os02g02320 // LOC_Os06g03120 // LOC_Os11g24374 // LOC_Os02g55130
GO:0048037	F	cofactor binding	8	479	543	24075	0.85	1	// LOC_Os10g33540 // LOC_Os08g40720 // LOC_Os01g53200 // LOC_Os09g19930 // LOC_Os05g43510 // LOC_Os06g45590 // LOC_Os06g35700 // LOC_Os09g37650
GO:0046914	F	transition metal ion binding	67	479	4875	24075	1	1	// LOC_Os02g36190 // LOC_Os08g10010 // LOC_Os07g33610 // LOC_Os10g33250 // LOC_Os11g43980 // LOC_Os08g36860 // LOC_Os03g49260 // LOC_Os01g22336 // LOC_Os02g03030 // LOC_Os12g09500 // LOC_Os11g48000 // LOC_Os08g08980 // LOC_Os06g03720 // LOC_Os03g18640 // LOC_Os04g56180 // LOC_Os03g04530 // LOC_Os04g58960 // LOC_Os09g12720 // LOC_Os03g15790 // LOC_Os07g48030 // LOC_Os05g10670 // LOC_Os02g40784 // …
GO:0048046	C	apoplast	9	479	95	24075	0.0002	0.02	// LOC_Os12g15680 // LOC_Os08g08980 // LOC_Os04g51510 // LOC_Os04g53950 // LOC_Os02g57770 // LOC_Os03g18640 // LOC_Os01g18170 // LOC_Os09g23220 // LOC_Os11g33270
GO:0005634	C	nucleus	59	479	1884	24075	0.00047	0.024	// LOC_Os02g45570 // LOC_Os08g16610 // LOC_Os11g35030 // LOC_Os06g13670 // LOC_Os01g17402 // LOC_Os05g01256 // LOC_Os03g51970 // LOC_Os12g42400 // LOC_Os02g51320 // LOC_Os04g46580 // LOC_Os07g46540 // LOC_Os08g41940 // LOC_Os08g36700 // LOC_Os09g33580 // LOC_Os05g02040 // LOC_Os09g28200 // LOC_Os01g03190 // LOC_Os02g15760 // LOC_Os07g44690 // LOC_Os06g10820 // LOC_Os04g40050 // LOC_Os01g64820 // …
GO:0005576	C	extracellular region	14	479	251	24075	0.00077	0.026	// LOC_Os12g15680 // LOC_Os07g03710 // LOC_Os08g08980 // LOC_Os04g51510 // LOC_Os04g53950 // LOC_Os03g44290 // LOC_Os02g57770 // LOC_Os03g18640 // LOC_Os01g18170 // LOC_Os06g37080 // LOC_Os10g40700 // LOC_Os11g33270 // LOC_Os09g23220 // LOC_Os03g52300
GO:0005618	C	cell wall	7	479	82	24075	0.0018	0.045	// LOC_Os04g51510 // LOC_Os04g46740 // LOC_Os04g53950 // LOC_Os02g57770 // LOC_Os06g48650 // LOC_Os09g23220 // LOC_Os11g33270
GO:0043231	C	intracellular membrane-bounded organelle	65	479	2296	24075	0.0029	0.058	// LOC_Os02g45570 // LOC_Os08g16610 // LOC_Os11g35030 // LOC_Os06g13670 // LOC_Os04g44740 // LOC_Os10g33250 // LOC_Os03g51970 // LOC_Os12g42400 // LOC_Os02g51320 // LOC_Os04g46580 // LOC_Os07g46540 // LOC_Os08g41940 // LOC_Os08g36700 // LOC_Os09g33580 // LOC_Os02g40784 // LOC_Os05g02040 // LOC_Os09g28200 // LOC_Os01g03190 // LOC_Os01g17402 // LOC_Os02g15760 // LOC_Os07g44690 // LOC_Os06g10820 // …
GO:0043227	C	membrane-bounded organelle	65	479	2319	24075	0.0036	0.059	// LOC_Os02g45570 // LOC_Os08g16610 // LOC_Os11g35030 // LOC_Os06g13670 // LOC_Os04g44740 // LOC_Os10g33250 // LOC_Os03g51970 // LOC_Os12g42400 // LOC_Os02g51320 // LOC_Os04g46580 // LOC_Os07g46540 // LOC_Os08g41940 // LOC_Os08g36700 // LOC_Os09g33580 // LOC_Os02g40784 // LOC_Os05g02040 // LOC_Os09g28200 // LOC_Os01g03190 // LOC_Os01g17402 // LOC_Os02g15760 // LOC_Os07g44690 // LOC_Os06g10820 // …
GO:0044464	C	cell part	144	479	5945	24075	0.0047	0.059	// LOC_Os02g45570 // LOC_Os03g05060 // LOC_Os01g17402 // LOC_Os05g18750 // LOC_Os01g64820 // LOC_Os07g36700 // LOC_Os02g56130 // LOC_Os02g50820 // LOC_Os10g40660 // LOC_Os04g51510 // LOC_Os10g33370 // LOC_Os02g15760 // LOC_Os03g05070 // LOC_Os12g43720 // LOC_Os06g10820 // LOC_Os01g71740 // LOC_Os02g30800 // LOC_Os08g44750 // LOC_Os02g44080 // LOC_Os06g10310 // LOC_Os12g04000 // LOC_Os05g43830 // …
GO:0005623	C	cell	144	479	5945	24075	0.0047	0.059	// LOC_Os02g45570 // LOC_Os03g05060 // LOC_Os01g17402 // LOC_Os05g18750 // LOC_Os01g64820 // LOC_Os07g36700 // LOC_Os02g56130 // LOC_Os02g50820 // LOC_Os10g40660 // LOC_Os04g51510 // LOC_Os10g33370 // LOC_Os02g15760 // LOC_Os03g05070 // LOC_Os12g43720 // LOC_Os06g10820 // LOC_Os01g71740 // LOC_Os02g30800 // LOC_Os08g44750 // LOC_Os02g44080 // LOC_Os06g10310 // LOC_Os12g04000 // LOC_Os05g43830 // …
GO:0030312	C	external encapsulating structure	7	479	107	24075	0.0071	0.079	// LOC_Os04g51510 // LOC_Os04g46740 // LOC_Os04g53950 // LOC_Os02g57770 // LOC_Os06g48650 // LOC_Os09g23220 // LOC_Os11g33270
GO:0016020	C	membrane	54	479	2115	24075	0.038	0.38	// LOC_Os03g05060 // LOC_Os10g28060 // LOC_Os09g15170 // LOC_Os06g51270 // LOC_Os07g36700 // LOC_Os09g19650 // LOC_Os07g46540 // LOC_Os01g67030 // LOC_Os08g44750 // LOC_Os06g48650 // LOC_Os01g08350 // LOC_Os10g35180 // LOC_Os02g50820 // LOC_Os07g26630 // LOC_Os07g34110 // LOC_Os10g33370 // LOC_Os11g07912 // LOC_Os04g30490 // LOC_Os04g52310 // LOC_Os01g71740 // LOC_Os04g38570 // LOC_Os07g01750 // …
GO:0043229	C	intracellular organelle	67	479	2859	24075	0.092	0.77	// LOC_Os02g45570 // LOC_Os08g16610 // LOC_Os11g35030 // LOC_Os06g13670 // LOC_Os04g44740 // LOC_Os10g33250 // LOC_Os03g51970 // LOC_Os12g42400 // LOC_Os02g51320 // LOC_Os04g46580 // LOC_Os07g46540 // LOC_Os08g41940 // LOC_Os08g36700 // LOC_Os01g03190 // LOC_Os09g33580 // LOC_Os02g40784 // LOC_Os05g02040 // LOC_Os09g28200 // LOC_Os05g18750 // LOC_Os01g17402 // LOC_Os02g15760 // LOC_Os07g44690 // …
GO:0043226	C	organelle	67	479	2859	24075	0.092	0.77	// LOC_Os02g45570 // LOC_Os08g16610 // LOC_Os11g35030 // LOC_Os06g13670 // LOC_Os04g44740 // LOC_Os10g33250 // LOC_Os03g51970 // LOC_Os12g42400 // LOC_Os02g51320 // LOC_Os04g46580 // LOC_Os07g46540 // LOC_Os08g41940 // LOC_Os08g36700 // LOC_Os01g03190 // LOC_Os09g33580 // LOC_Os02g40784 // LOC_Os05g02040 // LOC_Os09g28200 // LOC_Os05g18750 // LOC_Os01g17402 // LOC_Os02g15760 // LOC_Os07g44690 // …
GO:0005783	C	endoplasmic reticulum	5	479	123	24075	0.11	0.82	// LOC_Os10g33250 // LOC_Os02g40784 // LOC_Os02g19990 // LOC_Os03g53580 // LOC_Os09g37650
GO:0016021	C	integral to membrane	17	479	752	24075	0.33	1	// LOC_Os08g42350 // LOC_Os05g40330 // LOC_Os01g67030 // LOC_Os07g26630 // LOC_Os02g44080 // LOC_Os11g04190 // LOC_Os11g07912 // LOC_Os12g04000 // LOC_Os04g52310 // LOC_Os04g54930 // LOC_Os12g37840 // LOC_Os04g38570 // LOC_Os01g13120 // LOC_Os03g09930 // LOC_Os11g42430 // LOC_Os06g44970 // LOC_Os12g02840
GO:0043234	C	protein complex	10	479	706	24075	0.89	1	// LOC_Os10g26280 // LOC_Os09g37060 // LOC_Os06g13670 // LOC_Os06g51270 // LOC_Os02g05620 // LOC_Os07g46540 // LOC_Os02g56130 // LOC_Os09g08910 // LOC_Os01g08350 // LOC_Os12g34108
GO:0043232	C	intracellular non-membrane-bounded organelle	5	479	1494	24075	1	1	// LOC_Os05g18750 // LOC_Os10g26280 // LOC_Os08g16610 // LOC_Os05g50410 // LOC_Os11g04070
GO:0044422	C	organelle part	6	479	1521	24075	1	1	// LOC_Os10g26280 // LOC_Os08g16610 // LOC_Os06g13670 // LOC_Os04g44740 // LOC_Os05g50410 // LOC_Os09g37650
GO:0044444	C	cytoplasmic part	10	479	966	24075	0.99	1	// LOC_Os02g40784 // LOC_Os02g19990 // LOC_Os04g44740 // LOC_Os10g33250 // LOC_Os02g05620 // LOC_Os11g04070 // LOC_Os07g46540 // LOC_Os05g18750 // LOC_Os03g53580 // LOC_Os09g37650
GO:0031224	C	intrinsic to membrane	18	479	775	24075	0.29	1	// LOC_Os08g42350 // LOC_Os05g40330 // LOC_Os01g67030 // LOC_Os07g26630 // LOC_Os02g44080 // LOC_Os11g04190 // LOC_Os11g07912 // LOC_Os12g04000 // LOC_Os04g52310 // LOC_Os04g54930 // LOC_Os12g37840 // LOC_Os09g37650 // LOC_Os04g38570 // LOC_Os01g13120 // LOC_Os03g09930 // LOC_Os11g42430 // LOC_Os06g44970 // LOC_Os12g02840
GO:0005737	C	cytoplasm	12	479	1263	24075	1	1	// LOC_Os02g40784 // LOC_Os02g19990 // LOC_Os04g44740 // LOC_Os10g33250 // LOC_Os02g05620 // LOC_Os11g04070 // LOC_Os07g46540 // LOC_Os05g18750 // LOC_Os03g53580 // LOC_Os09g30210 // LOC_Os05g43830 // LOC_Os09g37650
GO:0032991	C	macromolecular complex	12	479	1207	24075	1	1	// LOC_Os10g26280 // LOC_Os09g37060 // LOC_Os06g13670 // LOC_Os06g51270 // LOC_Os05g18750 // LOC_Os02g05620 // LOC_Os11g04070 // LOC_Os07g46540 // LOC_Os02g56130 // LOC_Os09g08910 // LOC_Os01g08350 // LOC_Os12g34108
GO:0005622	C	intracellular	88	479	4116	24075	0.25	1	// LOC_Os02g45570 // LOC_Os01g17402 // LOC_Os05g18750 // LOC_Os01g64820 // LOC_Os02g56130 // LOC_Os02g15760 // LOC_Os06g10820 // LOC_Os02g30800 // LOC_Os06g10310 // LOC_Os05g43830 // LOC_Os05g39850 // LOC_Os10g40660 // LOC_Os03g39432 // LOC_Os01g70890 // LOC_Os02g42390 // LOC_Os03g59650 // LOC_Os10g23090 // LOC_Os05g31254 // LOC_Os06g12210 // LOC_Os08g16610 // LOC_Os06g13670 // LOC_Os04g35420 // …
GO:0043228	C	non-membrane-bounded organelle	5	479	1494	24075	1	1	// LOC_Os05g18750 // LOC_Os10g26280 // LOC_Os08g16610 // LOC_Os05g50410 // LOC_Os11g04070
GO:0044425	C	membrane part	23	479	1007	24075	0.28	1	// LOC_Os01g67030 // LOC_Os06g51270 // LOC_Os12g04000 // LOC_Os07g46540 // LOC_Os01g08350 // LOC_Os07g26630 // LOC_Os11g07912 // LOC_Os04g52310 // LOC_Os09g37650 // LOC_Os04g38570 // LOC_Os01g13120 // LOC_Os06g44970 // LOC_Os12g34108 // LOC_Os02g44080 // LOC_Os05g40330 // LOC_Os08g42350 // LOC_Os09g08910 // LOC_Os03g09930 // LOC_Os12g37840 // LOC_Os04g54930 // LOC_Os11g04190 // LOC_Os11g42430 // …
GO:0044424	C	intracellular part	74	479	3529	24075	0.33	1	// LOC_Os02g45570 // LOC_Os08g16610 // LOC_Os11g35030 // LOC_Os06g13670 // LOC_Os04g44740 // LOC_Os10g33250 // LOC_Os03g51970 // LOC_Os12g42400 // LOC_Os02g51320 // LOC_Os04g46580 // LOC_Os07g46540 // LOC_Os02g56130 // LOC_Os08g41940 // LOC_Os09g30210 // LOC_Os08g36700 // LOC_Os01g03190 // LOC_Os09g33580 // LOC_Os02g40784 // LOC_Os05g02040 // LOC_Os09g28200 // LOC_Os05g18750 // LOC_Os01g17402 // …
GO:0044446	C	intracellular organelle part	6	479	1521	24075	1	1	// LOC_Os10g26280 // LOC_Os08g16610 // LOC_Os06g13670 // LOC_Os04g44740 // LOC_Os05g50410 // LOC_Os09g37650

## Sheet: GO DL vs AL up
Upregulated results of GO analysis
GO analysis of the upward adjustment results of DL vs AL
GO_acc	term_type	Term	queryitem	querytotal	bgitem	bgtotal	pvalue	FDR	entries
GO:0007017	P	microtubule-based process	14	518	79	24075	9.2e-09	2.8e-06	// LOC_Os12g36100 // LOC_Os05g44560 // LOC_Os03g17164 // LOC_Os05g33030 // LOC_Os01g42070 // LOC_Os02g28850 // LOC_Os08g02380 // LOC_Os02g16909 // LOC_Os12g39980 // LOC_Os12g42160 // LOC_Os01g33040 // LOC_Os02g56540 // LOC_Os03g53920 // LOC_Os09g35890
GO:0007018	P	microtubule-based movement	13	518	63	24075	6.3e-09	2.8e-06	// LOC_Os12g36100 // LOC_Os05g44560 // LOC_Os03g17164 // LOC_Os05g33030 // LOC_Os01g42070 // LOC_Os02g28850 // LOC_Os08g02380 // LOC_Os12g39980 // LOC_Os12g42160 // LOC_Os01g33040 // LOC_Os02g56540 // LOC_Os03g53920 // LOC_Os09g35890
GO:0006468	P	protein amino acid phosphorylation	69	518	1570	24075	3e-08	6.1e-06	// LOC_Os05g03450 // LOC_Os06g04370 // LOC_Os07g04190 // LOC_Os10g35450 // LOC_Os06g18830 // LOC_Os03g16010 // LOC_Os07g05190 // LOC_Os05g51190 // LOC_Os04g39650 // LOC_Os01g60670 // LOC_Os06g03970 // LOC_Os08g39460 // LOC_Os01g04460 // LOC_Os04g58910 // LOC_Os12g05120 // LOC_Os03g57780 // LOC_Os08g45060 // LOC_Os04g52590 // LOC_Os06g41560 // LOC_Os07g01710 // LOC_Os08g05290 // LOC_Os03g12730 // …
GO:0043687	P	post-translational protein modification	73	518	1815	24075	3.3e-07	4e-05	// LOC_Os05g03450 // LOC_Os06g04370 // LOC_Os07g04190 // LOC_Os07g23110 // LOC_Os10g35450 // LOC_Os06g18830 // LOC_Os03g16010 // LOC_Os07g05190 // LOC_Os05g51190 // LOC_Os04g39650 // LOC_Os09g17850 // LOC_Os07g46560 // LOC_Os01g60670 // LOC_Os06g03970 // LOC_Os08g39460 // LOC_Os01g04460 // LOC_Os04g58910 // LOC_Os12g05120 // LOC_Os03g57780 // LOC_Os08g45060 // LOC_Os04g52590 // LOC_Os06g41560 // …
GO:0005976	P	polysaccharide metabolic process	16	518	143	24075	2.7e-07	4e-05	// LOC_Os04g30770 // LOC_Os06g51270 // LOC_Os02g57770 // LOC_Os10g30156 // LOC_Os09g30130 // LOC_Os04g41620 // LOC_Os10g02770 // LOC_Os06g48180 // LOC_Os12g36890 // LOC_Os04g41680 // LOC_Os05g33140 // LOC_Os05g33130 // LOC_Os11g37970 // LOC_Os04g53950 // LOC_Os09g23220 // LOC_Os11g33270
GO:0016310	P	phosphorylation	69	518	1695	24075	4.8e-07	4.9e-05	// LOC_Os05g03450 // LOC_Os06g04370 // LOC_Os07g04190 // LOC_Os10g35450 // LOC_Os06g18830 // LOC_Os03g16010 // LOC_Os07g05190 // LOC_Os05g51190 // LOC_Os04g39650 // LOC_Os01g60670 // LOC_Os06g03970 // LOC_Os08g39460 // LOC_Os01g04460 // LOC_Os04g58910 // LOC_Os12g05120 // LOC_Os03g57780 // LOC_Os08g45060 // LOC_Os04g52590 // LOC_Os06g41560 // LOC_Os07g01710 // LOC_Os08g05290 // LOC_Os03g12730 // …
GO:0006464	P	protein modification process	74	518	1929	24075	1.5e-06	0.00011	// LOC_Os05g03450 // LOC_Os06g04370 // LOC_Os12g05120 // LOC_Os07g23110 // LOC_Os10g35450 // LOC_Os06g18830 // LOC_Os03g16010 // LOC_Os07g05190 // LOC_Os05g51190 // LOC_Os04g39650 // LOC_Os09g17850 // LOC_Os07g46560 // LOC_Os01g60670 // LOC_Os06g03970 // LOC_Os08g39460 // LOC_Os01g04460 // LOC_Os04g58910 // LOC_Os07g04190 // LOC_Os03g57780 // LOC_Os08g45060 // LOC_Os04g52590 // LOC_Os06g41560 // …
GO:0005975	P	carbohydrate metabolic process	41	518	833	24075	1.7e-06	0.00011	// LOC_Os01g71670 // LOC_Os06g51270 // LOC_Os02g57770 // LOC_Os04g53950 // LOC_Os04g41620 // LOC_Os01g43220 // LOC_Os04g33740 // LOC_Os03g30300 // LOC_Os11g47580 // LOC_Os04g39610 // LOC_Os09g23220 // LOC_Os05g33130 // LOC_Os02g02620 // LOC_Os05g09500 // LOC_Os04g41680 // LOC_Os05g35360 // LOC_Os03g12140 // LOC_Os06g11840 // LOC_Os03g18520 // LOC_Os02g36600 // LOC_Os06g34020 // LOC_Os03g49610 // …
GO:0006796	P	phosphate metabolic process	70	518	1795	24075	1.7e-06	0.00011	// LOC_Os05g03450 // LOC_Os06g04370 // LOC_Os07g04190 // LOC_Os10g35450 // LOC_Os06g18830 // LOC_Os03g16010 // LOC_Os07g05190 // LOC_Os05g51190 // LOC_Os04g39650 // LOC_Os01g60670 // LOC_Os06g03970 // LOC_Os08g39460 // LOC_Os01g04460 // LOC_Os04g58910 // LOC_Os12g05120 // LOC_Os03g57780 // LOC_Os08g45060 // LOC_Os04g52590 // LOC_Os06g41560 // LOC_Os07g01710 // LOC_Os08g05290 // LOC_Os03g12730 // …
GO:0006793	P	phosphorus metabolic process	70	518	1795	24075	1.7e-06	0.00011	// LOC_Os05g03450 // LOC_Os06g04370 // LOC_Os07g04190 // LOC_Os10g35450 // LOC_Os06g18830 // LOC_Os03g16010 // LOC_Os07g05190 // LOC_Os05g51190 // LOC_Os04g39650 // LOC_Os01g60670 // LOC_Os06g03970 // LOC_Os08g39460 // LOC_Os01g04460 // LOC_Os04g58910 // LOC_Os12g05120 // LOC_Os03g57780 // LOC_Os08g45060 // LOC_Os04g52590 // LOC_Os06g41560 // LOC_Os07g01710 // LOC_Os08g05290 // LOC_Os03g12730 // …
GO:0043412	P	macromolecule modification	75	518	1979	24075	1.9e-06	0.00011	// LOC_Os05g03450 // LOC_Os06g04370 // LOC_Os12g05120 // LOC_Os07g23110 // LOC_Os10g35450 // LOC_Os06g18830 // LOC_Os03g16010 // LOC_Os07g05190 // LOC_Os05g51190 // LOC_Os04g39650 // LOC_Os07g08500 // LOC_Os07g46560 // LOC_Os01g60670 // LOC_Os06g03970 // LOC_Os08g39460 // LOC_Os01g04460 // LOC_Os04g58910 // LOC_Os07g04190 // LOC_Os03g57780 // LOC_Os08g45060 // LOC_Os09g17850 // LOC_Os04g52590 // …
GO:0019219	P	regulation of nucleobase, nucleoside, nucleotide and nucleic acid metabolic process	60	518	1520	24075	7.2e-06	0.00034	// LOC_Os06g15480 // LOC_Os04g41820 // LOC_Os03g43410 // LOC_Os07g48660 // LOC_Os03g51030 // LOC_Os02g55380 // LOC_Os01g06640 // LOC_Os01g74140 // LOC_Os04g46060 // LOC_Os02g56130 // LOC_Os11g06010 // LOC_Os03g47730 // LOC_Os09g17850 // LOC_Os08g33660 // LOC_Os02g43560 // LOC_Os02g42390 // LOC_Os03g43930 // LOC_Os03g42200 // LOC_Os10g40810 // LOC_Os02g42870 // LOC_Os02g14910 // LOC_Os03g55610 // …
GO:0051171	P	regulation of nitrogen compound metabolic process	60	518	1520	24075	7.2e-06	0.00034	// LOC_Os06g15480 // LOC_Os04g41820 // LOC_Os03g43410 // LOC_Os07g48660 // LOC_Os03g51030 // LOC_Os02g55380 // LOC_Os01g06640 // LOC_Os01g74140 // LOC_Os04g46060 // LOC_Os02g56130 // LOC_Os11g06010 // LOC_Os03g47730 // LOC_Os09g17850 // LOC_Os08g33660 // LOC_Os02g43560 // LOC_Os02g42390 // LOC_Os03g43930 // LOC_Os03g42200 // LOC_Os10g40810 // LOC_Os02g42870 // LOC_Os02g14910 // LOC_Os03g55610 // …
GO:0045449	P	regulation of transcription	59	518	1513	24075	1.2e-05	0.00054	// LOC_Os06g15480 // LOC_Os04g41820 // LOC_Os03g43410 // LOC_Os07g48660 // LOC_Os03g51030 // LOC_Os02g55380 // LOC_Os01g06640 // LOC_Os01g74140 // LOC_Os04g46060 // LOC_Os11g06010 // LOC_Os03g47730 // LOC_Os09g17850 // LOC_Os08g33660 // LOC_Os02g43560 // LOC_Os02g42390 // LOC_Os03g43930 // LOC_Os03g42200 // LOC_Os10g40810 // LOC_Os02g42870 // LOC_Os02g14910 // LOC_Os03g55610 // LOC_Os07g44690 // …
GO:0009889	P	regulation of biosynthetic process	60	518	1564	24075	1.6e-05	0.00059	// LOC_Os06g15480 // LOC_Os04g41820 // LOC_Os03g43410 // LOC_Os07g48660 // LOC_Os03g51030 // LOC_Os02g55380 // LOC_Os01g06640 // LOC_Os01g74140 // LOC_Os04g46060 // LOC_Os02g56130 // LOC_Os11g06010 // LOC_Os03g47730 // LOC_Os09g17850 // LOC_Os08g33660 // LOC_Os02g43560 // LOC_Os02g42390 // LOC_Os03g43930 // LOC_Os03g42200 // LOC_Os10g40810 // LOC_Os02g42870 // LOC_Os02g14910 // LOC_Os03g55610 // …
GO:0010556	P	regulation of macromolecule biosynthetic process	60	518	1564	24075	1.6e-05	0.00059	// LOC_Os06g15480 // LOC_Os04g41820 // LOC_Os03g43410 // LOC_Os07g48660 // LOC_Os03g51030 // LOC_Os02g55380 // LOC_Os01g06640 // LOC_Os01g74140 // LOC_Os04g46060 // LOC_Os02g56130 // LOC_Os11g06010 // LOC_Os03g47730 // LOC_Os09g17850 // LOC_Os08g33660 // LOC_Os02g43560 // LOC_Os02g42390 // LOC_Os03g43930 // LOC_Os03g42200 // LOC_Os10g40810 // LOC_Os02g42870 // LOC_Os02g14910 // LOC_Os03g55610 // …
GO:0031326	P	regulation of cellular biosynthetic process	60	518	1564	24075	1.6e-05	0.00059	// LOC_Os06g15480 // LOC_Os04g41820 // LOC_Os03g43410 // LOC_Os07g48660 // LOC_Os03g51030 // LOC_Os02g55380 // LOC_Os01g06640 // LOC_Os01g74140 // LOC_Os04g46060 // LOC_Os02g56130 // LOC_Os11g06010 // LOC_Os03g47730 // LOC_Os09g17850 // LOC_Os08g33660 // LOC_Os02g43560 // LOC_Os02g42390 // LOC_Os03g43930 // LOC_Os03g42200 // LOC_Os10g40810 // LOC_Os02g42870 // LOC_Os02g14910 // LOC_Os03g55610 // …
GO:0055085	P	transmembrane transport	34	518	701	24075	1.8e-05	0.00061	// LOC_Os01g51780 // LOC_Os12g04000 // LOC_Os01g14520 // LOC_Os04g48940 // LOC_Os02g02450 // LOC_Os05g13320 // LOC_Os12g03870 // LOC_Os08g01030 // LOC_Os02g50820 // LOC_Os07g26630 // LOC_Os02g50960 // LOC_Os01g63870 // LOC_Os07g10820 // LOC_Os01g71740 // LOC_Os04g38570 // LOC_Os07g01750 // LOC_Os07g37530 // LOC_Os08g41720 // LOC_Os10g11860 // LOC_Os10g36924 // LOC_Os08g32500 // LOC_Os03g05290 // …
GO:0006355	P	regulation of transcription, DNA-dependent	35	518	737	24075	2.1e-05	0.00063	// LOC_Os06g15480 // LOC_Os04g41820 // LOC_Os07g48660 // LOC_Os03g51030 // LOC_Os02g55380 // LOC_Os03g47730 // LOC_Os09g17850 // LOC_Os01g55150 // LOC_Os03g43930 // LOC_Os10g40810 // LOC_Os02g14910 // LOC_Os07g44690 // LOC_Os05g32270 // LOC_Os04g55970 // LOC_Os06g04870 // LOC_Os04g42570 // LOC_Os06g04850 // LOC_Os07g48560 // LOC_Os03g51710 // LOC_Os03g56050 // LOC_Os05g03884 // LOC_Os01g11350 // …
GO:0010468	P	regulation of gene expression	60	518	1577	24075	2.1e-05	0.00063	// LOC_Os06g15480 // LOC_Os04g41820 // LOC_Os03g43410 // LOC_Os07g48660 // LOC_Os03g51030 // LOC_Os02g55380 // LOC_Os01g06640 // LOC_Os01g74140 // LOC_Os04g46060 // LOC_Os11g06010 // LOC_Os03g47730 // LOC_Os09g17850 // LOC_Os08g33660 // LOC_Os02g43560 // LOC_Os02g42390 // LOC_Os03g43930 // LOC_Os03g42200 // LOC_Os10g40810 // LOC_Os02g42870 // LOC_Os02g14910 // LOC_Os03g55610 // LOC_Os07g44690 // …
GO:0051252	P	regulation of RNA metabolic process	35	518	740	24075	2.2e-05	0.00065	// LOC_Os06g15480 // LOC_Os04g41820 // LOC_Os07g48660 // LOC_Os03g51030 // LOC_Os02g55380 // LOC_Os03g47730 // LOC_Os09g17850 // LOC_Os01g55150 // LOC_Os03g43930 // LOC_Os10g40810 // LOC_Os02g14910 // LOC_Os07g44690 // LOC_Os05g32270 // LOC_Os04g55970 // LOC_Os06g04870 // LOC_Os04g42570 // LOC_Os06g04850 // LOC_Os07g48560 // LOC_Os03g51710 // LOC_Os03g56050 // LOC_Os05g03884 // LOC_Os01g11350 // …
GO:0031323	P	regulation of cellular metabolic process	60	518	1593	24075	2.8e-05	0.00077	// LOC_Os06g15480 // LOC_Os04g41820 // LOC_Os03g43410 // LOC_Os07g48660 // LOC_Os03g51030 // LOC_Os02g55380 // LOC_Os01g06640 // LOC_Os01g74140 // LOC_Os04g46060 // LOC_Os02g56130 // LOC_Os11g06010 // LOC_Os03g47730 // LOC_Os09g17850 // LOC_Os08g33660 // LOC_Os02g43560 // LOC_Os02g42390 // LOC_Os03g43930 // LOC_Os03g42200 // LOC_Os10g40810 // LOC_Os02g42870 // LOC_Os02g14910 // LOC_Os03g55610 // …
GO:0060255	P	regulation of macromolecule metabolic process	61	518	1640	24075	3.3e-05	0.00087	// LOC_Os06g15480 // LOC_Os04g41820 // LOC_Os03g43410 // LOC_Os07g48660 // LOC_Os03g51030 // LOC_Os02g55380 // LOC_Os01g06640 // LOC_Os01g74140 // LOC_Os04g46060 // LOC_Os02g56130 // LOC_Os11g06010 // LOC_Os03g47730 // LOC_Os09g17850 // LOC_Os08g33660 // LOC_Os02g43560 // LOC_Os02g42390 // LOC_Os03g43930 // LOC_Os03g42200 // LOC_Os10g40810 // LOC_Os02g42870 // LOC_Os02g14910 // LOC_Os03g55610 // …
GO:0032774	P	RNA biosynthetic process	36	518	788	24075	3.4e-05	0.00087	// LOC_Os06g15480 // LOC_Os04g41820 // LOC_Os07g48660 // LOC_Os03g51030 // LOC_Os02g55380 // LOC_Os03g47730 // LOC_Os09g17850 // LOC_Os01g55150 // LOC_Os03g43930 // LOC_Os10g40810 // LOC_Os02g14910 // LOC_Os07g44690 // LOC_Os05g32270 // LOC_Os04g55970 // LOC_Os06g04870 // LOC_Os04g42570 // LOC_Os06g04850 // LOC_Os05g29010 // LOC_Os07g48560 // LOC_Os03g51710 // LOC_Os03g56050 // LOC_Os05g03884 // …
GO:0080090	P	regulation of primary metabolic process	60	518	1626	24075	4.8e-05	0.001	// LOC_Os06g15480 // LOC_Os04g41820 // LOC_Os03g43410 // LOC_Os07g48660 // LOC_Os03g51030 // LOC_Os02g55380 // LOC_Os01g06640 // LOC_Os01g74140 // LOC_Os04g46060 // LOC_Os02g56130 // LOC_Os11g06010 // LOC_Os03g47730 // LOC_Os09g17850 // LOC_Os08g33660 // LOC_Os02g43560 // LOC_Os02g42390 // LOC_Os03g43930 // LOC_Os03g42200 // LOC_Os10g40810 // LOC_Os02g42870 // LOC_Os02g14910 // LOC_Os03g55610 // …
GO:0019222	P	regulation of metabolic process	61	518	1664	24075	5e-05	0.001	// LOC_Os06g15480 // LOC_Os04g41820 // LOC_Os03g43410 // LOC_Os07g48660 // LOC_Os03g51030 // LOC_Os02g55380 // LOC_Os01g06640 // LOC_Os01g74140 // LOC_Os04g46060 // LOC_Os02g56130 // LOC_Os11g06010 // LOC_Os03g47730 // LOC_Os09g17850 // LOC_Os08g33660 // LOC_Os02g43560 // LOC_Os02g42390 // LOC_Os03g43930 // LOC_Os03g42200 // LOC_Os10g40810 // LOC_Os02g42870 // LOC_Os02g14910 // LOC_Os03g55610 // …
GO:0006350	P	transcription	60	518	1629	24075	5.1e-05	0.001	// LOC_Os06g15480 // LOC_Os04g41820 // LOC_Os03g43410 // LOC_Os07g48660 // LOC_Os03g51030 // LOC_Os02g55380 // LOC_Os01g06640 // LOC_Os01g74140 // LOC_Os04g46060 // LOC_Os11g06010 // LOC_Os03g47730 // LOC_Os09g17850 // LOC_Os08g33660 // LOC_Os02g43560 // LOC_Os02g42390 // LOC_Os03g43930 // LOC_Os03g42200 // LOC_Os10g40810 // LOC_Os02g42870 // LOC_Os02g14910 // LOC_Os03g55610 // LOC_Os07g44690 // …
GO:0006026	P	aminoglycan catabolic process	6	518	26	24075	4.8e-05	0.001	// LOC_Os04g30770 // LOC_Os04g41620 // LOC_Os04g41680 // LOC_Os05g33140 // LOC_Os11g37970 // LOC_Os05g33130
GO:0006030	P	chitin metabolic process	6	518	26	24075	4.8e-05	0.001	// LOC_Os04g30770 // LOC_Os04g41620 // LOC_Os04g41680 // LOC_Os05g33140 // LOC_Os11g37970 // LOC_Os05g33130
GO:0006032	P	chitin catabolic process	6	518	26	24075	4.8e-05	0.001	// LOC_Os04g30770 // LOC_Os04g41620 // LOC_Os04g41680 // LOC_Os05g33140 // LOC_Os11g37970 // LOC_Os05g33130
GO:0016998	P	cell wall macromolecule catabolic process	7	518	42	24075	7.1e-05	0.0014	// LOC_Os09g27890 // LOC_Os04g41620 // LOC_Os09g37600 // LOC_Os04g41680 // LOC_Os05g33140 // LOC_Os11g37970 // LOC_Os05g33130
GO:0006351	P	transcription, DNA-dependent	35	518	786	24075	7.1e-05	0.0014	// LOC_Os06g15480 // LOC_Os04g41820 // LOC_Os07g48660 // LOC_Os03g51030 // LOC_Os02g55380 // LOC_Os03g47730 // LOC_Os09g17850 // LOC_Os01g55150 // LOC_Os03g43930 // LOC_Os10g40810 // LOC_Os02g14910 // LOC_Os07g44690 // LOC_Os05g32270 // LOC_Os04g55970 // LOC_Os06g04870 // LOC_Os04g42570 // LOC_Os06g04850 // LOC_Os07g48560 // LOC_Os03g51710 // LOC_Os03g56050 // LOC_Os05g03884 // LOC_Os01g11350 // …
GO:0006073	P	cellular glucan metabolic process	10	518	95	24075	7.6e-05	0.0014	// LOC_Os06g51270 // LOC_Os02g57770 // LOC_Os09g30130 // LOC_Os10g02770 // LOC_Os12g36890 // LOC_Os11g33270 // LOC_Os10g30156 // LOC_Os04g53950 // LOC_Os09g23220 // LOC_Os06g48180
GO:0044042	P	glucan metabolic process	10	518	95	24075	7.6e-05	0.0014	// LOC_Os06g51270 // LOC_Os02g57770 // LOC_Os09g30130 // LOC_Os10g02770 // LOC_Os12g36890 // LOC_Os11g33270 // LOC_Os10g30156 // LOC_Os04g53950 // LOC_Os09g23220 // LOC_Os06g48180
GO:0006022	P	aminoglycan metabolic process	6	518	29	24075	8.2e-05	0.0014	// LOC_Os04g30770 // LOC_Os04g41620 // LOC_Os04g41680 // LOC_Os05g33140 // LOC_Os11g37970 // LOC_Os05g33130
GO:0044036	P	cell wall macromolecule metabolic process	7	518	45	24075	0.0001	0.0018	// LOC_Os09g27890 // LOC_Os04g41620 // LOC_Os09g37600 // LOC_Os04g41680 // LOC_Os05g33140 // LOC_Os11g37970 // LOC_Os05g33130
GO:0044264	P	cellular polysaccharide metabolic process	10	518	103	24075	0.00014	0.0023	// LOC_Os06g51270 // LOC_Os02g57770 // LOC_Os09g30130 // LOC_Os10g02770 // LOC_Os12g36890 // LOC_Os11g33270 // LOC_Os10g30156 // LOC_Os04g53950 // LOC_Os09g23220 // LOC_Os06g48180
GO:0006629	P	lipid metabolic process	26	518	528	24075	0.00014	0.0023	// LOC_Os08g10010 // LOC_Os01g11710 // LOC_Os03g47940 // LOC_Os01g11730 // LOC_Os09g19650 // LOC_Os08g02094 // LOC_Os04g39610 // LOC_Os02g40784 // LOC_Os04g42860 // LOC_Os02g42660 // LOC_Os03g19670 // LOC_Os07g10600 // LOC_Os07g23430 // LOC_Os05g06140 // LOC_Os06g06520 // LOC_Os05g11910 // LOC_Os01g61200 // LOC_Os02g57110 // LOC_Os05g11950 // LOC_Os02g44860 // LOC_Os12g43363 // LOC_Os05g34700 // …
GO:0006979	P	response to oxidative stress	13	518	174	24075	0.00018	0.0028	// LOC_Os08g42030 // LOC_Os02g14160 // LOC_Os11g43980 // LOC_Os01g22336 // LOC_Os12g08920 // LOC_Os03g32050 // LOC_Os03g36560 // LOC_Os04g56180 // LOC_Os06g48020 // LOC_Os06g35490 // LOC_Os06g35480 // LOC_Os04g59260 // LOC_Os07g48030
GO:0065007	P	biological regulation	71	518	2125	24075	0.00019	0.0029	// LOC_Os06g15480 // LOC_Os04g41820 // LOC_Os03g43410 // LOC_Os07g48660 // LOC_Os05g01256 // LOC_Os03g51030 // LOC_Os02g55380 // LOC_Os01g06640 // LOC_Os04g30800 // LOC_Os04g46060 // LOC_Os02g56130 // LOC_Os11g06010 // LOC_Os03g47730 // LOC_Os03g02750 // LOC_Os08g33660 // LOC_Os02g43560 // LOC_Os06g48650 // LOC_Os02g42390 // LOC_Os03g43930 // LOC_Os03g42200 // LOC_Os10g40810 // LOC_Os02g42870 // …
GO:0000272	P	polysaccharide catabolic process	6	518	37	24075	0.00027	0.004	// LOC_Os04g30770 // LOC_Os04g41620 // LOC_Os04g41680 // LOC_Os05g33140 // LOC_Os11g37970 // LOC_Os05g33130
GO:0051179	P	localization	57	518	1651	24075	0.0004	0.0058	// LOC_Os06g07220 // LOC_Os09g32968 // LOC_Os01g51780 // LOC_Os12g04000 // LOC_Os10g27990 // LOC_Os04g30800 // LOC_Os07g46540 // LOC_Os03g64340 // LOC_Os01g14520 // LOC_Os04g48940 // LOC_Os07g26660 // LOC_Os05g13320 // LOC_Os12g03870 // LOC_Os08g01030 // LOC_Os02g50820 // LOC_Os07g26630 // LOC_Os08g10630 // LOC_Os01g63870 // LOC_Os07g10820 // LOC_Os06g13210 // LOC_Os08g36340 // LOC_Os12g44150 // …
GO:0042221	P	response to chemical stimulus	17	518	301	24075	0.00046	0.0065	// LOC_Os08g42030 // LOC_Os02g14160 // LOC_Os11g43980 // LOC_Os01g22336 // LOC_Os12g08920 // LOC_Os03g32050 // LOC_Os07g01750 // LOC_Os11g04030 // LOC_Os02g45160 // LOC_Os04g56180 // LOC_Os06g48020 // LOC_Os06g35490 // LOC_Os06g35480 // LOC_Os10g11860 // LOC_Os04g59260 // LOC_Os07g48030 // LOC_Os03g36560
GO:0006810	P	transport	56	518	1638	24075	0.00056	0.0076	// LOC_Os06g07220 // LOC_Os09g32968 // LOC_Os01g51780 // LOC_Os12g04000 // LOC_Os10g27990 // LOC_Os07g46540 // LOC_Os03g64340 // LOC_Os01g14520 // LOC_Os04g48940 // LOC_Os07g26660 // LOC_Os05g13320 // LOC_Os12g03870 // LOC_Os08g01030 // LOC_Os02g50820 // LOC_Os07g26630 // LOC_Os08g10630 // LOC_Os01g63870 // LOC_Os07g10820 // LOC_Os06g13210 // LOC_Os08g36340 // LOC_Os12g44150 // LOC_Os02g46460 // …
GO:0051234	P	establishment of localization	56	518	1638	24075	0.00056	0.0076	// LOC_Os06g07220 // LOC_Os09g32968 // LOC_Os01g51780 // LOC_Os12g04000 // LOC_Os10g27990 // LOC_Os07g46540 // LOC_Os03g64340 // LOC_Os01g14520 // LOC_Os04g48940 // LOC_Os07g26660 // LOC_Os05g13320 // LOC_Os12g03870 // LOC_Os08g01030 // LOC_Os02g50820 // LOC_Os07g26630 // LOC_Os08g10630 // LOC_Os01g63870 // LOC_Os07g10820 // LOC_Os06g13210 // LOC_Os08g36340 // LOC_Os12g44150 // LOC_Os02g46460 // …
GO:0050794	P	regulation of cellular process	63	518	1955	24075	0.0011	0.014	// LOC_Os06g15480 // LOC_Os04g41820 // LOC_Os03g43410 // LOC_Os07g48660 // LOC_Os05g01256 // LOC_Os03g51030 // LOC_Os02g55380 // LOC_Os01g06640 // LOC_Os01g74140 // LOC_Os04g46060 // LOC_Os02g56130 // LOC_Os11g06010 // LOC_Os03g47730 // LOC_Os09g17850 // LOC_Os08g33660 // LOC_Os02g43560 // LOC_Os02g42390 // LOC_Os03g43930 // LOC_Os03g42200 // LOC_Os10g40810 // LOC_Os02g42870 // LOC_Os02g14910 // …
GO:0050789	P	regulation of biological process	64	518	2027	24075	0.0016	0.021	// LOC_Os06g15480 // LOC_Os04g41820 // LOC_Os03g43410 // LOC_Os07g48660 // LOC_Os05g01256 // LOC_Os03g51030 // LOC_Os02g55380 // LOC_Os01g06640 // LOC_Os01g74140 // LOC_Os04g46060 // LOC_Os02g56130 // LOC_Os11g06010 // LOC_Os03g47730 // LOC_Os09g17850 // LOC_Os08g33660 // LOC_Os02g43560 // LOC_Os02g42390 // LOC_Os03g43930 // LOC_Os03g42200 // LOC_Os10g40810 // LOC_Os02g42870 // LOC_Os02g14910 // …
GO:0016070	P	RNA metabolic process	39	518	1088	24075	0.0017	0.022	// LOC_Os06g15480 // LOC_Os04g41820 // LOC_Os07g48660 // LOC_Os11g37100 // LOC_Os02g55380 // LOC_Os03g47730 // LOC_Os09g17850 // LOC_Os09g30210 // LOC_Os03g51030 // LOC_Os02g42390 // LOC_Os03g43930 // LOC_Os10g40810 // LOC_Os09g28200 // LOC_Os02g14910 // LOC_Os07g44690 // LOC_Os05g32270 // LOC_Os04g55970 // LOC_Os06g04870 // LOC_Os04g42570 // LOC_Os06g04850 // LOC_Os05g29010 // LOC_Os07g48560 // …
GO:0044092	P	negative regulation of molecular function	6	518	59	24075	0.0025	0.03	// LOC_Os10g38080 // LOC_Os04g03050 // LOC_Os03g02750 // LOC_Os01g56320 // LOC_Os04g03810 // LOC_Os06g48650
GO:0043086	P	negative regulation of catalytic activity	6	518	59	24075	0.0025	0.03	// LOC_Os10g38080 // LOC_Os04g03050 // LOC_Os03g02750 // LOC_Os01g56320 // LOC_Os04g03810 // LOC_Os06g48650
GO:0050896	P	response to stimulus	35	518	1026	24075	0.0062	0.073	// LOC_Os08g42030 // LOC_Os04g35420 // LOC_Os03g51030 // LOC_Os11g43980 // LOC_Os01g22336 // LOC_Os10g04180 // LOC_Os04g56180 // LOC_Os12g31370 // LOC_Os08g16120 // LOC_Os06g35490 // LOC_Os02g45160 // LOC_Os04g51090 // LOC_Os06g32160 // LOC_Os01g58550 // LOC_Os11g45970 // LOC_Os07g48030 // LOC_Os06g48020 // LOC_Os10g30150 // LOC_Os10g11860 // LOC_Os02g35970 // LOC_Os04g59260 // LOC_Os03g32050 // …
GO:0071554	P	cell wall organization or biogenesis	9	518	148	24075	0.0062	0.073	// LOC_Os09g27890 // LOC_Os04g46740 // LOC_Os04g41620 // LOC_Os02g54190 // LOC_Os09g37600 // LOC_Os04g41680 // LOC_Os05g33140 // LOC_Os11g37970 // LOC_Os05g33130
GO:0006631	P	fatty acid metabolic process	7	518	97	24075	0.0065	0.075	// LOC_Os02g40784 // LOC_Os08g10010 // LOC_Os12g43363 // LOC_Os09g19650 // LOC_Os02g42660 // LOC_Os01g04260 // LOC_Os09g34930
GO:0032787	P	monocarboxylic acid metabolic process	8	518	130	24075	0.009	0.1	// LOC_Os02g40784 // LOC_Os08g10010 // LOC_Os12g43363 // LOC_Os09g19650 // LOC_Os02g42660 // LOC_Os07g48980 // LOC_Os01g04260 // LOC_Os09g34930
GO:0051716	P	cellular response to stimulus	8	518	132	24075	0.0098	0.11	// LOC_Os04g51090 // LOC_Os04g35420 // LOC_Os07g12710 // LOC_Os03g51030 // LOC_Os01g58550 // LOC_Os12g31370 // LOC_Os06g13020 // LOC_Os07g48360
GO:0006633	P	fatty acid biosynthetic process	6	518	81	24075	0.01	0.11	// LOC_Os02g40784 // LOC_Os12g43363 // LOC_Os09g19650 // LOC_Os02g42660 // LOC_Os01g04260 // LOC_Os09g34930
GO:0055114	P	oxidation reduction	42	518	1351	24075	0.013	0.14	// LOC_Os08g10010 // LOC_Os08g42030 // LOC_Os07g33610 // LOC_Os09g20284 // LOC_Os09g38620 // LOC_Os11g43980 // LOC_Os01g22336 // LOC_Os07g33560 // LOC_Os12g26060 // LOC_Os03g18640 // LOC_Os10g36390 // LOC_Os04g56180 // LOC_Os03g04530 // LOC_Os06g35490 // LOC_Os07g33440 // LOC_Os07g48030 // LOC_Os02g40784 // LOC_Os06g19590 // LOC_Os02g42660 // LOC_Os03g61740 // LOC_Os01g29150 // LOC_Os10g31780 // …
GO:0006950	P	response to stress	29	518	873	24075	0.017	0.18	// LOC_Os08g42030 // LOC_Os04g35420 // LOC_Os11g43980 // LOC_Os01g22336 // LOC_Os10g04180 // LOC_Os04g56180 // LOC_Os12g31370 // LOC_Os08g16120 // LOC_Os06g35490 // LOC_Os07g48030 // LOC_Os04g51090 // LOC_Os06g32160 // LOC_Os01g58550 // LOC_Os11g45970 // LOC_Os06g48020 // LOC_Os10g30150 // LOC_Os04g59260 // LOC_Os03g32050 // LOC_Os03g36560 // LOC_Os06g35480 // LOC_Os11g37970 // LOC_Os08g28670 // …
GO:0006281	P	DNA repair	7	518	121	24075	0.019	0.2	// LOC_Os04g51090 // LOC_Os04g35420 // LOC_Os07g12710 // LOC_Os01g58550 // LOC_Os12g31370 // LOC_Os06g13020 // LOC_Os07g48360
GO:0006974	P	response to DNA damage stimulus	7	518	122	24075	0.02	0.2	// LOC_Os04g51090 // LOC_Os04g35420 // LOC_Os07g12710 // LOC_Os01g58550 // LOC_Os12g31370 // LOC_Os06g13020 // LOC_Os07g48360
GO:0033554	P	cellular response to stress	7	518	126	24075	0.023	0.23	// LOC_Os04g51090 // LOC_Os04g35420 // LOC_Os07g12710 // LOC_Os01g58550 // LOC_Os12g31370 // LOC_Os06g13020 // LOC_Os07g48360
GO:0044262	P	cellular carbohydrate metabolic process	15	518	385	24075	0.023	0.23	// LOC_Os06g11840 // LOC_Os04g53950 // LOC_Os06g51270 // LOC_Os02g57770 // LOC_Os09g30130 // LOC_Os03g30300 // LOC_Os10g02770 // LOC_Os02g02620 // LOC_Os02g36600 // LOC_Os12g36890 // LOC_Os06g48180 // LOC_Os10g30156 // LOC_Os04g39610 // LOC_Os09g23220 // LOC_Os11g33270
GO:0016052	P	carbohydrate catabolic process	7	518	131	24075	0.027	0.26	// LOC_Os04g30770 // LOC_Os04g41620 // LOC_Os03g30300 // LOC_Os04g41680 // LOC_Os05g33140 // LOC_Os11g37970 // LOC_Os05g33130
GO:0044267	P	cellular protein metabolic process	76	518	2877	24075	0.037	0.36	// LOC_Os05g03450 // LOC_Os06g04370 // LOC_Os12g05120 // LOC_Os07g23110 // LOC_Os10g35450 // LOC_Os06g18830 // LOC_Os03g16010 // LOC_Os07g05190 // LOC_Os05g51190 // LOC_Os04g39650 // LOC_Os09g17850 // LOC_Os07g46560 // LOC_Os09g30210 // LOC_Os01g60670 // LOC_Os06g03970 // LOC_Os08g39460 // LOC_Os01g04460 // LOC_Os04g58910 // LOC_Os07g04190 // LOC_Os03g57780 // LOC_Os08g45060 // LOC_Os04g52590 // …
GO:0008610	P	lipid biosynthetic process	8	518	180	24075	0.046	0.44	// LOC_Os02g40784 // LOC_Os12g43363 // LOC_Os07g10600 // LOC_Os09g19650 // LOC_Os02g42660 // LOC_Os03g53580 // LOC_Os01g04260 // LOC_Os09g34930
GO:0030001	P	metal ion transport	9	518	214	24075	0.047	0.44	// LOC_Os04g31210 // LOC_Os03g26650 // LOC_Os03g64340 // LOC_Os08g36340 // LOC_Os11g05010 // LOC_Os08g01030 // LOC_Os01g03490 // LOC_Os09g20000 // LOC_Os08g10630
GO:0050790	P	regulation of catalytic activity	6	518	120	24075	0.051	0.46	// LOC_Os10g38080 // LOC_Os04g03050 // LOC_Os03g02750 // LOC_Os01g56320 // LOC_Os04g03810 // LOC_Os06g48650
GO:0065009	P	regulation of molecular function	6	518	121	24075	0.052	0.47	// LOC_Os10g38080 // LOC_Os04g03050 // LOC_Os03g02750 // LOC_Os01g56320 // LOC_Os04g03810 // LOC_Os06g48650
GO:0010467	P	gene expression	64	518	2424	24075	0.054	0.48	// LOC_Os06g15480 // LOC_Os04g41820 // LOC_Os03g43410 // LOC_Os07g48660 // LOC_Os03g51030 // LOC_Os02g55380 // LOC_Os01g06640 // LOC_Os01g74140 // LOC_Os04g46060 // LOC_Os11g06010 // LOC_Os03g47730 // LOC_Os09g17850 // LOC_Os08g33660 // LOC_Os02g43560 // LOC_Os02g42390 // LOC_Os03g43930 // LOC_Os03g42200 // LOC_Os10g40810 // LOC_Os09g28200 // LOC_Os02g14910 // LOC_Os03g55610 // LOC_Os07g44690 // …
GO:0016053	P	organic acid biosynthetic process	9	518	222	24075	0.057	0.49	// LOC_Os02g40784 // LOC_Os03g15120 // LOC_Os12g43363 // LOC_Os09g19650 // LOC_Os02g42660 // LOC_Os12g26060 // LOC_Os03g18130 // LOC_Os01g04260 // LOC_Os09g34930
GO:0046394	P	carboxylic acid biosynthetic process	9	518	222	24075	0.057	0.49	// LOC_Os02g40784 // LOC_Os03g15120 // LOC_Os12g43363 // LOC_Os09g19650 // LOC_Os02g42660 // LOC_Os12g26060 // LOC_Os03g18130 // LOC_Os01g04260 // LOC_Os09g34930
GO:0009308	P	amine metabolic process	13	518	380	24075	0.074	0.63	// LOC_Os04g30770 // LOC_Os03g15120 // LOC_Os04g41620 // LOC_Os07g48980 // LOC_Os09g25620 // LOC_Os12g26060 // LOC_Os04g40040 // LOC_Os03g18130 // LOC_Os09g30210 // LOC_Os04g41680 // LOC_Os05g33140 // LOC_Os11g37970 // LOC_Os05g33130
GO:0044283	P	small molecule biosynthetic process	11	518	320	24075	0.093	0.78	// LOC_Os02g40784 // LOC_Os09g25620 // LOC_Os03g15120 // LOC_Os12g43363 // LOC_Os09g19650 // LOC_Os02g42660 // LOC_Os12g26060 // LOC_Os07g48980 // LOC_Os03g18130 // LOC_Os01g04260 // LOC_Os09g34930
GO:0034637	P	cellular carbohydrate biosynthetic process	5	518	114	24075	0.11	0.89	// LOC_Os06g11840 // LOC_Os09g30130 // LOC_Os06g51270 // LOC_Os10g30156 // LOC_Os12g36890
GO:0044281	P	small molecule metabolic process	20	518	1034	24075	0.72	1	// LOC_Os02g40784 // LOC_Os08g10010 // LOC_Os03g53580 // LOC_Os03g15120 // LOC_Os12g43363 // LOC_Os09g25620 // LOC_Os12g44150 // LOC_Os09g30210 // LOC_Os07g08500 // LOC_Os09g19650 // LOC_Os02g42660 // LOC_Os12g26060 // LOC_Os03g18640 // LOC_Os02g36600 // LOC_Os03g18130 // LOC_Os03g30300 // LOC_Os01g04260 // LOC_Os07g48980 // LOC_Os04g39610 // LOC_Os09g34930
GO:0006260	P	DNA replication	18	518	2898	24075	1	1	// LOC_Os02g56100 // LOC_Os10g26280 // LOC_Os03g39920 // LOC_Os04g35420 // LOC_Os12g13950 // LOC_Os01g64820 // LOC_Os11g13990 // LOC_Os03g11540 // LOC_Os12g19180 // LOC_Os02g56130 // LOC_Os01g36390 // LOC_Os05g14590 // LOC_Os05g39850 // LOC_Os05g02040 // LOC_Os06g13020 // LOC_Os02g30800 // LOC_Os07g48360 // LOC_Os05g29010
GO:0033036	P	macromolecule localization	7	518	411	24075	0.78	1	// LOC_Os10g40510 // LOC_Os06g07220 // LOC_Os03g43860 // LOC_Os04g30800 // LOC_Os07g46540 // LOC_Os03g07100 // LOC_Os10g40530
GO:0043436	P	oxoacid metabolic process	12	518	473	24075	0.33	1	// LOC_Os02g40784 // LOC_Os08g10010 // LOC_Os03g15120 // LOC_Os12g43363 // LOC_Os09g19650 // LOC_Os02g42660 // LOC_Os12g26060 // LOC_Os07g48980 // LOC_Os03g18130 // LOC_Os09g30210 // LOC_Os01g04260 // LOC_Os09g34930
GO:0019538	P	protein metabolic process	95	518	4333	24075	0.44	1	// LOC_Os06g03080 // LOC_Os03g02750 // LOC_Os06g41560 // LOC_Os04g03050 // LOC_Os06g03970 // LOC_Os10g41390 // LOC_Os10g06740 // LOC_Os06g10230 // LOC_Os06g38990 // LOC_Os03g16010 // LOC_Os05g36050 // LOC_Os01g20940 // LOC_Os08g32600 // LOC_Os07g37810 // LOC_Os02g08490 // LOC_Os08g38320 // LOC_Os07g10630 // LOC_Os07g06570 // LOC_Os03g56270 // LOC_Os02g55130 // LOC_Os06g18830 // LOC_Os04g01710 // …
GO:0016051	P	carbohydrate biosynthetic process	5	518	121	24075	0.13	1	// LOC_Os06g11840 // LOC_Os09g30130 // LOC_Os06g51270 // LOC_Os10g30156 // LOC_Os12g36890
GO:0006807	P	nitrogen compound metabolic process	107	518	7073	24075	1	1	// LOC_Os01g64820 // LOC_Os01g74140 // LOC_Os02g56130 // LOC_Os12g26060 // LOC_Os07g44690 // LOC_Os08g33660 // LOC_Os01g55150 // LOC_Os04g40970 // LOC_Os05g32270 // LOC_Os03g07540 // LOC_Os07g48360 // LOC_Os03g18130 // LOC_Os06g04870 // LOC_Os06g44320 // LOC_Os02g30800 // LOC_Os04g03990 // LOC_Os10g26280 // LOC_Os02g56100 // LOC_Os03g39432 // LOC_Os05g39850 // LOC_Os01g12860 // LOC_Os06g39480 // …
GO:0044260	P	cellular macromolecule metabolic process	175	518	9350	24075	0.99	1	// LOC_Os12g36890 // LOC_Os01g64820 // LOC_Os03g16010 // LOC_Os01g74140 // LOC_Os02g56130 // LOC_Os03g50810 // LOC_Os01g58550 // LOC_Os08g33660 // LOC_Os01g55150 // LOC_Os04g40970 // LOC_Os06g41560 // LOC_Os05g32270 // LOC_Os03g07540 // LOC_Os04g42570 // LOC_Os06g03970 // LOC_Os10g41390 // LOC_Os10g06740 // LOC_Os06g44320 // LOC_Os06g10230 // LOC_Os02g30800 // LOC_Os06g38990 // LOC_Os04g58910 // …
GO:0016043	P	cellular component organization	7	518	1240	24075	1	1	// LOC_Os01g67740 // LOC_Os09g17850 // LOC_Os07g46540 // LOC_Os05g01350 // LOC_Os03g58470 // LOC_Os11g37100 // LOC_Os07g08710
GO:0016265	P	death	9	518	544	24075	0.83	1	// LOC_Os11g43410 // LOC_Os11g07912 // LOC_Os10g04180 // LOC_Os11g37774 // LOC_Os11g45970 // LOC_Os11g43140 // LOC_Os08g16120 // LOC_Os09g30380 // LOC_Os08g38970
GO:0009309	P	amine biosynthetic process	5	518	153	24075	0.24	1	// LOC_Os09g25620 // LOC_Os07g48980 // LOC_Os12g26060 // LOC_Os03g15120 // LOC_Os03g18130
GO:0006812	P	cation transport	10	518	348	24075	0.23	1	// LOC_Os04g31210 // LOC_Os03g26650 // LOC_Os08g01030 // LOC_Os08g36340 // LOC_Os03g64340 // LOC_Os12g44150 // LOC_Os11g05010 // LOC_Os01g03490 // LOC_Os09g20000 // LOC_Os08g10630
GO:0006811	P	ion transport	11	518	408	24075	0.27	1	// LOC_Os04g31210 // LOC_Os03g26650 // LOC_Os08g01030 // LOC_Os12g37840 // LOC_Os08g36340 // LOC_Os03g64340 // LOC_Os12g44150 // LOC_Os11g05010 // LOC_Os01g03490 // LOC_Os09g20000 // LOC_Os08g10630
GO:0006952	P	defense response	7	518	452	24075	0.85	1	// LOC_Os06g32160 // LOC_Os10g04180 // LOC_Os11g37774 // LOC_Os11g45970 // LOC_Os08g16120 // LOC_Os11g37970 // LOC_Os08g28670
GO:0012501	P	programmed cell death	8	518	532	24075	0.88	1	// LOC_Os11g43410 // LOC_Os10g04180 // LOC_Os11g37774 // LOC_Os11g45970 // LOC_Os11g43140 // LOC_Os08g16120 // LOC_Os09g30380 // LOC_Os08g38970
GO:0008152	P	metabolic process	307	518	14398	24075	0.62	1	// LOC_Os01g11710 // LOC_Os01g64820 // LOC_Os03g16010 // LOC_Os01g74140 // LOC_Os09g37600 // LOC_Os12g26060 // LOC_Os03g02750 // LOC_Os08g33660 // LOC_Os10g25140 // LOC_Os01g40590 // LOC_Os11g47570 // LOC_Os01g55150 // LOC_Os11g37100 // LOC_Os04g53950 // LOC_Os04g40970 // LOC_Os11g37970 // LOC_Os06g41560 // LOC_Os04g42860 // LOC_Os04g03050 // LOC_Os05g32270 // LOC_Os03g18520 // LOC_Os01g29150 // …
GO:0044271	P	cellular nitrogen compound biosynthetic process	5	518	231	24075	0.56	1	// LOC_Os09g25620 // LOC_Os07g48980 // LOC_Os12g26060 // LOC_Os03g15120 // LOC_Os03g18130
GO:0006519	P	cellular amino acid and derivative metabolic process	7	518	391	24075	0.74	1	// LOC_Os03g18130 // LOC_Os07g48980 // LOC_Os09g25620 // LOC_Os12g26060 // LOC_Os03g18640 // LOC_Os03g15120 // LOC_Os09g30210
GO:0044249	P	cellular biosynthetic process	97	518	5890	24075	1	1	// LOC_Os01g64820 // LOC_Os01g74140 // LOC_Os02g56130 // LOC_Os12g26060 // LOC_Os09g17850 // LOC_Os08g33660 // LOC_Os01g55150 // LOC_Os05g32270 // LOC_Os03g07540 // LOC_Os07g48360 // LOC_Os03g18130 // LOC_Os06g44320 // LOC_Os02g30800 // LOC_Os10g26280 // LOC_Os02g56100 // LOC_Os03g39432 // LOC_Os05g39850 // LOC_Os01g12860 // LOC_Os06g39480 // LOC_Os03g39920 // LOC_Os01g52514 // LOC_Os02g42390 // …
GO:0034641	P	cellular nitrogen compound metabolic process	7	518	435	24075	0.83	1	// LOC_Os03g18130 // LOC_Os09g30210 // LOC_Os07g48980 // LOC_Os09g25620 // LOC_Os12g26060 // LOC_Os03g15120 // LOC_Os03g30300
GO:0034645	P	cellular macromolecule biosynthetic process	84	518	5248	24075	1	1	// LOC_Os11g13990 // LOC_Os06g15480 // LOC_Os04g41820 // LOC_Os04g35420 // LOC_Os06g51270 // LOC_Os06g13020 // LOC_Os01g64820 // LOC_Os02g55380 // LOC_Os01g06640 // LOC_Os01g74140 // LOC_Os04g46060 // LOC_Os02g56130 // LOC_Os01g36390 // LOC_Os03g47730 // LOC_Os12g19180 // LOC_Os08g33660 // LOC_Os02g43560 // LOC_Os03g51030 // LOC_Os09g17850 // LOC_Os02g42390 // LOC_Os03g43930 // LOC_Os03g42200 // …
GO:0006139	P	nucleobase, nucleoside, nucleotide and nucleic acid metabolic process	96	518	6695	24075	1	1	// LOC_Os01g64820 // LOC_Os01g74140 // LOC_Os02g56130 // LOC_Os12g26060 // LOC_Os07g44690 // LOC_Os08g33660 // LOC_Os01g55150 // LOC_Os04g40970 // LOC_Os05g32270 // LOC_Os03g07540 // LOC_Os07g48360 // LOC_Os06g04870 // LOC_Os06g44320 // LOC_Os02g30800 // LOC_Os04g03990 // LOC_Os02g56100 // LOC_Os03g39432 // LOC_Os05g39850 // LOC_Os01g12860 // LOC_Os06g39480 // LOC_Os03g39920 // LOC_Os02g47150 // …
GO:0009057	P	macromolecule catabolic process	8	518	322	24075	0.39	1	// LOC_Os04g30770 // LOC_Os04g41620 // LOC_Os07g46560 // LOC_Os03g30300 // LOC_Os04g41680 // LOC_Os05g33140 // LOC_Os11g37970 // LOC_Os05g33130
GO:0009987	P	cellular process	262	518	12839	24075	0.9	1	// LOC_Os01g64820 // LOC_Os03g16010 // LOC_Os12g04000 // LOC_Os01g74140 // LOC_Os02g56130 // LOC_Os02g44630 // LOC_Os12g26060 // LOC_Os01g58550 // LOC_Os08g33660 // LOC_Os05g13320 // LOC_Os04g39610 // LOC_Os02g50820 // LOC_Os11g37100 // LOC_Os04g40970 // LOC_Os06g41560 // LOC_Os05g32270 // LOC_Os03g07540 // LOC_Os04g42570 // LOC_Os03g18130 // LOC_Os06g03970 // LOC_Os10g41390 // LOC_Os06g04870 // …
GO:0006508	P	proteolysis	17	518	1579	24075	1	1	// LOC_Os04g01710 // LOC_Os01g48740 // LOC_Os11g14900 // LOC_Os06g03080 // LOC_Os10g38080 // LOC_Os01g48750 // LOC_Os04g03050 // LOC_Os06g51410 // LOC_Os06g03120 // LOC_Os03g02750 // LOC_Os07g46560 // LOC_Os01g56320 // LOC_Os11g24290 // LOC_Os04g03810 // LOC_Os06g48650 // LOC_Os02g55130 // LOC_Os02g51540
GO:0044255	P	cellular lipid metabolic process	7	518	229	24075	0.23	1	// LOC_Os02g40784 // LOC_Os08g10010 // LOC_Os12g43363 // LOC_Os09g19650 // LOC_Os02g42660 // LOC_Os01g04260 // LOC_Os09g34930
GO:0042180	P	cellular ketone metabolic process	12	518	480	24075	0.34	1	// LOC_Os02g40784 // LOC_Os08g10010 // LOC_Os03g15120 // LOC_Os12g43363 // LOC_Os09g19650 // LOC_Os02g42660 // LOC_Os12g26060 // LOC_Os07g48980 // LOC_Os03g18130 // LOC_Os09g30210 // LOC_Os01g04260 // LOC_Os09g34930
GO:0006082	P	organic acid metabolic process	12	518	474	24075	0.33	1	// LOC_Os02g40784 // LOC_Os08g10010 // LOC_Os03g15120 // LOC_Os12g43363 // LOC_Os09g19650 // LOC_Os02g42660 // LOC_Os12g26060 // LOC_Os07g48980 // LOC_Os03g18130 // LOC_Os09g30210 // LOC_Os01g04260 // LOC_Os09g34930
GO:0043170	P	macromolecule metabolic process	202	518	10433	24075	0.98	1	// LOC_Os12g36890 // LOC_Os01g64820 // LOC_Os03g16010 // LOC_Os01g74140 // LOC_Os09g37600 // LOC_Os03g50810 // LOC_Os03g02750 // LOC_Os08g33660 // LOC_Os01g55150 // LOC_Os04g40970 // LOC_Os11g37970 // LOC_Os06g41560 // LOC_Os04g03050 // LOC_Os05g32270 // LOC_Os03g07540 // LOC_Os04g42570 // LOC_Os06g03970 // LOC_Os10g41390 // LOC_Os06g04870 // LOC_Os10g06740 // LOC_Os06g44320 // LOC_Os06g10230 // …
GO:0044106	P	cellular amine metabolic process	6	518	333	24075	0.72	1	// LOC_Os03g18130 // LOC_Os07g48980 // LOC_Os09g25620 // LOC_Os12g26060 // LOC_Os03g15120 // LOC_Os09g30210
GO:0019752	P	carboxylic acid metabolic process	12	518	473	24075	0.33	1	// LOC_Os02g40784 // LOC_Os08g10010 // LOC_Os03g15120 // LOC_Os12g43363 // LOC_Os09g19650 // LOC_Os02g42660 // LOC_Os12g26060 // LOC_Os07g48980 // LOC_Os03g18130 // LOC_Os09g30210 // LOC_Os01g04260 // LOC_Os09g34930
GO:0008219	P	cell death	9	518	544	24075	0.83	1	// LOC_Os11g43410 // LOC_Os11g07912 // LOC_Os10g04180 // LOC_Os11g37774 // LOC_Os11g45970 // LOC_Os11g43140 // LOC_Os08g16120 // LOC_Os09g30380 // LOC_Os08g38970
GO:0006915	P	apoptosis	8	518	532	24075	0.88	1	// LOC_Os11g43410 // LOC_Os10g04180 // LOC_Os11g37774 // LOC_Os11g45970 // LOC_Os11g43140 // LOC_Os08g16120 // LOC_Os09g30380 // LOC_Os08g38970
GO:0009058	P	biosynthetic process	100	518	6085	24075	1	1	// LOC_Os01g64820 // LOC_Os01g74140 // LOC_Os02g56130 // LOC_Os12g26060 // LOC_Os09g17850 // LOC_Os08g33660 // LOC_Os02g42660 // LOC_Os05g32270 // LOC_Os03g07540 // LOC_Os07g48360 // LOC_Os03g18130 // LOC_Os06g04870 // LOC_Os06g44320 // LOC_Os02g30800 // LOC_Os10g26280 // LOC_Os02g56100 // LOC_Os03g39432 // LOC_Os05g39850 // LOC_Os01g12860 // LOC_Os06g39480 // LOC_Os03g39920 // LOC_Os01g52514 // …
GO:0009059	P	macromolecule biosynthetic process	84	518	5252	24075	1	1	// LOC_Os11g13990 // LOC_Os06g15480 // LOC_Os04g41820 // LOC_Os04g35420 // LOC_Os06g51270 // LOC_Os06g13020 // LOC_Os01g64820 // LOC_Os02g55380 // LOC_Os01g06640 // LOC_Os01g74140 // LOC_Os04g46060 // LOC_Os02g56130 // LOC_Os01g36390 // LOC_Os03g47730 // LOC_Os12g19180 // LOC_Os08g33660 // LOC_Os02g43560 // LOC_Os03g51030 // LOC_Os09g17850 // LOC_Os02g42390 // LOC_Os03g43930 // LOC_Os03g42200 // …
GO:0009056	P	catabolic process	12	518	433	24075	0.23	1	// LOC_Os04g30770 // LOC_Os09g27890 // LOC_Os01g55350 // LOC_Os04g41620 // LOC_Os09g37600 // LOC_Os03g18640 // LOC_Os07g46560 // LOC_Os03g30300 // LOC_Os04g41680 // LOC_Os05g33140 // LOC_Os11g37970 // LOC_Os05g33130
GO:0006996	P	organelle organization	6	518	1129	24075	1	1	// LOC_Os01g67740 // LOC_Os09g17850 // LOC_Os07g46540 // LOC_Os05g01350 // LOC_Os03g58470 // LOC_Os07g08710
GO:0044238	P	primary metabolic process	257	518	11969	24075	0.54	1	// LOC_Os12g36890 // LOC_Os01g11710 // LOC_Os01g64820 // LOC_Os03g16010 // LOC_Os01g74140 // LOC_Os02g56130 // LOC_Os12g26060 // LOC_Os03g02750 // LOC_Os08g33660 // LOC_Os04g39610 // LOC_Os11g47570 // LOC_Os01g55150 // LOC_Os11g37100 // LOC_Os04g53950 // LOC_Os04g40970 // LOC_Os11g37970 // LOC_Os06g41560 // LOC_Os04g42860 // LOC_Os04g03050 // LOC_Os05g32270 // LOC_Os03g18520 // LOC_Os03g07540 // …
GO:0051276	P	chromosome organization	5	518	1024	24075	1	1	// LOC_Os07g46540 // LOC_Os01g67740 // LOC_Os03g58470 // LOC_Os07g08710 // LOC_Os09g17850
GO:0044237	P	cellular metabolic process	195	518	10696	24075	1	1	// LOC_Os12g36890 // LOC_Os01g64820 // LOC_Os03g16010 // LOC_Os01g74140 // LOC_Os02g56130 // LOC_Os12g26060 // LOC_Os01g58550 // LOC_Os08g33660 // LOC_Os04g39610 // LOC_Os01g55150 // LOC_Os11g37100 // LOC_Os04g40970 // LOC_Os06g41560 // LOC_Os05g32270 // LOC_Os03g07540 // LOC_Os04g42570 // LOC_Os03g18130 // LOC_Os06g03970 // LOC_Os10g41390 // LOC_Os06g04870 // LOC_Os10g06740 // LOC_Os06g44320 // …
GO:0006259	P	DNA metabolic process	28	518	4515	24075	1	1	// LOC_Os04g35420 // LOC_Os01g64820 // LOC_Os02g56130 // LOC_Os01g58550 // LOC_Os12g31370 // LOC_Os04g51090 // LOC_Os12g13950 // LOC_Os04g40970 // LOC_Os01g36390 // LOC_Os12g19180 // LOC_Os02g30800 // LOC_Os05g29010 // LOC_Os11g13990 // LOC_Os10g04074 // LOC_Os03g11540 // LOC_Os02g56100 // LOC_Os05g14590 // LOC_Os05g39850 // LOC_Os05g02040 // LOC_Os07g48360 // LOC_Os10g26280 // LOC_Os03g36480 // …
GO:0005524	F	ATP binding	121	518	3085	24075	6.5e-11	1.4e-08	// LOC_Os01g36390 // LOC_Os03g16010 // LOC_Os03g50810 // LOC_Os04g40970 // LOC_Os01g12660 // LOC_Os01g08260 // LOC_Os06g03970 // LOC_Os10g41390 // LOC_Os10g06740 // LOC_Os06g10230 // LOC_Os06g38990 // LOC_Os11g07870 // LOC_Os05g36050 // LOC_Os02g56100 // LOC_Os07g05370 // LOC_Os08g32600 // LOC_Os07g37810 // LOC_Os05g39850 // LOC_Os02g08490 // LOC_Os08g38320 // LOC_Os07g10630 // LOC_Os02g47150 // …
GO:0003777	F	microtubule motor activity	14	518	55	24075	1.5e-10	1.4e-08	// LOC_Os12g36100 // LOC_Os05g44560 // LOC_Os03g17164 // LOC_Os05g33030 // LOC_Os01g42070 // LOC_Os02g28850 // LOC_Os08g02380 // LOC_Os02g16909 // LOC_Os12g39980 // LOC_Os12g42160 // LOC_Os01g33040 // LOC_Os02g56540 // LOC_Os03g53920 // LOC_Os09g35890
GO:0030554	F	adenyl nucleotide binding	124	518	3247	24075	1.8e-10	1.4e-08	// LOC_Os01g36390 // LOC_Os03g16010 // LOC_Os03g50810 // LOC_Os04g40970 // LOC_Os01g12660 // LOC_Os01g08260 // LOC_Os06g03970 // LOC_Os10g41390 // LOC_Os10g06740 // LOC_Os06g10230 // LOC_Os06g38990 // LOC_Os11g07870 // LOC_Os05g36050 // LOC_Os02g56100 // LOC_Os07g05370 // LOC_Os08g32600 // LOC_Os07g37810 // LOC_Os05g39850 // LOC_Os02g08490 // LOC_Os08g38320 // LOC_Os07g10630 // LOC_Os02g47150 // …
GO:0001883	F	purine nucleoside binding	124	518	3247	24075	1.8e-10	1.4e-08	// LOC_Os01g36390 // LOC_Os03g16010 // LOC_Os03g50810 // LOC_Os04g40970 // LOC_Os01g12660 // LOC_Os01g08260 // LOC_Os06g03970 // LOC_Os10g41390 // LOC_Os10g06740 // LOC_Os06g10230 // LOC_Os06g38990 // LOC_Os11g07870 // LOC_Os05g36050 // LOC_Os02g56100 // LOC_Os07g05370 // LOC_Os08g32600 // LOC_Os07g37810 // LOC_Os05g39850 // LOC_Os02g08490 // LOC_Os08g38320 // LOC_Os07g10630 // LOC_Os02g47150 // …
GO:0001882	F	nucleoside binding	125	518	3257	24075	1.1e-10	1.4e-08	// LOC_Os01g64820 // LOC_Os03g16010 // LOC_Os03g50810 // LOC_Os04g40970 // LOC_Os01g12660 // LOC_Os01g08260 // LOC_Os06g03970 // LOC_Os10g41390 // LOC_Os10g06740 // LOC_Os06g10230 // LOC_Os06g38990 // LOC_Os11g07870 // LOC_Os05g36050 // LOC_Os02g56100 // LOC_Os07g05370 // LOC_Os08g32600 // LOC_Os07g37810 // LOC_Os05g39850 // LOC_Os02g08490 // LOC_Os08g38320 // LOC_Os07g10630 // LOC_Os02g47150 // …
GO:0032559	F	adenyl ribonucleotide binding	121	518	3087	24075	6.7e-11	1.4e-08	// LOC_Os01g36390 // LOC_Os03g16010 // LOC_Os03g50810 // LOC_Os04g40970 // LOC_Os01g12660 // LOC_Os01g08260 // LOC_Os06g03970 // LOC_Os10g41390 // LOC_Os10g06740 // LOC_Os06g10230 // LOC_Os06g38990 // LOC_Os11g07870 // LOC_Os05g36050 // LOC_Os02g56100 // LOC_Os07g05370 // LOC_Os08g32600 // LOC_Os07g37810 // LOC_Os05g39850 // LOC_Os02g08490 // LOC_Os08g38320 // LOC_Os07g10630 // LOC_Os02g47150 // …
GO:0003774	F	motor activity	14	518	69	24075	2e-09	1.3e-07	// LOC_Os12g36100 // LOC_Os05g44560 // LOC_Os03g17164 // LOC_Os05g33030 // LOC_Os01g42070 // LOC_Os02g28850 // LOC_Os08g02380 // LOC_Os02g16909 // LOC_Os12g39980 // LOC_Os12g42160 // LOC_Os01g33040 // LOC_Os02g56540 // LOC_Os03g53920 // LOC_Os09g35890
GO:0032553	F	ribonucleotide binding	121	518	3292	24075	3.2e-09	1.4e-07	// LOC_Os01g36390 // LOC_Os03g16010 // LOC_Os03g50810 // LOC_Os04g40970 // LOC_Os01g12660 // LOC_Os01g08260 // LOC_Os06g03970 // LOC_Os10g41390 // LOC_Os10g06740 // LOC_Os06g10230 // LOC_Os06g38990 // LOC_Os11g07870 // LOC_Os05g36050 // LOC_Os02g56100 // LOC_Os07g05370 // LOC_Os08g32600 // LOC_Os07g37810 // LOC_Os05g39850 // LOC_Os02g08490 // LOC_Os08g38320 // LOC_Os07g10630 // LOC_Os02g47150 // …
GO:0004674	F	protein serine/threonine kinase activity	69	518	1478	24075	3e-09	1.4e-07	// LOC_Os05g03450 // LOC_Os06g04370 // LOC_Os07g04190 // LOC_Os10g35450 // LOC_Os06g18830 // LOC_Os03g16010 // LOC_Os07g05190 // LOC_Os05g51190 // LOC_Os04g39650 // LOC_Os01g60670 // LOC_Os06g03970 // LOC_Os08g39460 // LOC_Os01g04460 // LOC_Os04g58910 // LOC_Os12g05120 // LOC_Os03g57780 // LOC_Os08g45060 // LOC_Os04g52590 // LOC_Os06g41560 // LOC_Os07g01710 // LOC_Os08g05290 // LOC_Os03g12730 // …
GO:0032555	F	purine ribonucleotide binding	121	518	3292	24075	3.2e-09	1.4e-07	// LOC_Os01g36390 // LOC_Os03g16010 // LOC_Os03g50810 // LOC_Os04g40970 // LOC_Os01g12660 // LOC_Os01g08260 // LOC_Os06g03970 // LOC_Os10g41390 // LOC_Os10g06740 // LOC_Os06g10230 // LOC_Os06g38990 // LOC_Os11g07870 // LOC_Os05g36050 // LOC_Os02g56100 // LOC_Os07g05370 // LOC_Os08g32600 // LOC_Os07g37810 // LOC_Os05g39850 // LOC_Os02g08490 // LOC_Os08g38320 // LOC_Os07g10630 // LOC_Os02g47150 // …
GO:0017076	F	purine nucleotide binding	125	518	3456	24075	4.1e-09	1.7e-07	// LOC_Os01g36390 // LOC_Os03g16010 // LOC_Os03g50810 // LOC_Os04g40970 // LOC_Os01g12660 // LOC_Os01g08260 // LOC_Os06g03970 // LOC_Os10g41390 // LOC_Os10g06740 // LOC_Os06g10230 // LOC_Os06g38990 // LOC_Os11g07870 // LOC_Os05g36050 // LOC_Os02g56100 // LOC_Os07g05370 // LOC_Os08g32600 // LOC_Os07g37810 // LOC_Os05g39850 // LOC_Os02g08490 // LOC_Os08g38320 // LOC_Os07g10630 // LOC_Os02g47150 // …
GO:0004672	F	protein kinase activity	70	518	1575	24075	1.5e-08	5.7e-07	// LOC_Os05g03450 // LOC_Os06g04370 // LOC_Os07g04190 // LOC_Os10g35450 // LOC_Os06g18830 // LOC_Os03g16010 // LOC_Os07g05190 // LOC_Os05g51190 // LOC_Os04g39650 // LOC_Os01g60670 // LOC_Os06g03970 // LOC_Os08g39460 // LOC_Os01g04460 // LOC_Os04g58910 // LOC_Os12g05120 // LOC_Os03g57780 // LOC_Os08g45060 // LOC_Os04g52590 // LOC_Os06g41560 // LOC_Os07g01710 // LOC_Os08g05290 // LOC_Os03g12730 // …
GO:0004553	F	hydrolase activity, hydrolyzing O-glycosyl compounds	30	518	424	24075	4.1e-08	1.4e-06	// LOC_Os02g57770 // LOC_Os04g53950 // LOC_Os04g41620 // LOC_Os01g43220 // LOC_Os04g33740 // LOC_Os11g47580 // LOC_Os03g12140 // LOC_Os09g23220 // LOC_Os05g33130 // LOC_Os05g35360 // LOC_Os03g18520 // LOC_Os01g71670 // LOC_Os06g34020 // LOC_Os03g49610 // LOC_Os03g61800 // LOC_Os06g48180 // LOC_Os12g36810 // LOC_Os05g34320 // LOC_Os02g03120 // LOC_Os02g04670 // LOC_Os10g02770 // LOC_Os11g45710 // …
GO:0000166	F	nucleotide binding	132	518	3874	24075	4.5e-08	1.5e-06	// LOC_Os01g64820 // LOC_Os03g16010 // LOC_Os03g50810 // LOC_Os04g40970 // LOC_Os01g12660 // LOC_Os01g07940 // LOC_Os06g03970 // LOC_Os10g41390 // LOC_Os10g06740 // LOC_Os06g10230 // LOC_Os02g30800 // LOC_Os06g38990 // LOC_Os11g07870 // LOC_Os05g36050 // LOC_Os02g56100 // LOC_Os07g05370 // LOC_Os08g32600 // LOC_Os07g37810 // LOC_Os05g39850 // LOC_Os02g08490 // LOC_Os08g38320 // LOC_Os07g10630 // …
GO:0016798	F	hydrolase activity, acting on glycosyl bonds	32	518	480	24075	5.3e-08	1.6e-06	// LOC_Os06g08090 // LOC_Os02g57770 // LOC_Os04g53950 // LOC_Os04g41620 // LOC_Os01g43220 // LOC_Os04g33740 // LOC_Os11g47580 // LOC_Os03g12140 // LOC_Os09g23220 // LOC_Os05g33130 // LOC_Os05g35360 // LOC_Os01g58550 // LOC_Os03g18520 // LOC_Os01g71670 // LOC_Os06g34020 // LOC_Os03g49610 // LOC_Os03g61800 // LOC_Os06g48180 // LOC_Os12g36810 // LOC_Os05g34320 // LOC_Os02g03120 // LOC_Os02g04670 // …
GO:0016773	F	phosphotransferase activity, alcohol group as acceptor	72	518	1726	24075	1.1e-07	3e-06	// LOC_Os05g03450 // LOC_Os06g04370 // LOC_Os07g04190 // LOC_Os10g35450 // LOC_Os06g18830 // LOC_Os03g16010 // LOC_Os07g05190 // LOC_Os05g51190 // LOC_Os04g39650 // LOC_Os01g60670 // LOC_Os06g03970 // LOC_Os08g39460 // LOC_Os01g04460 // LOC_Os04g58910 // LOC_Os12g05120 // LOC_Os03g57780 // LOC_Os08g45060 // LOC_Os05g09500 // LOC_Os04g52590 // LOC_Os06g41560 // LOC_Os07g01710 // LOC_Os08g05290 // …
GO:0016301	F	kinase activity	70	518	1750	24075	7.2e-07	1.9e-05	// LOC_Os05g03450 // LOC_Os06g04370 // LOC_Os07g04190 // LOC_Os10g35450 // LOC_Os06g18830 // LOC_Os03g16010 // LOC_Os07g05190 // LOC_Os05g51190 // LOC_Os04g39650 // LOC_Os01g60670 // LOC_Os06g03970 // LOC_Os08g39460 // LOC_Os01g04460 // LOC_Os04g58910 // LOC_Os12g05120 // LOC_Os03g57780 // LOC_Os08g45060 // LOC_Os04g52590 // LOC_Os06g41560 // LOC_Os07g01710 // LOC_Os08g05290 // LOC_Os03g12730 // …
GO:0005515	F	protein binding	89	518	2460	24075	1.2e-06	3.1e-05	// LOC_Os03g16010 // LOC_Os03g02750 // LOC_Os09g12720 // LOC_Os01g55150 // LOC_Os03g01720 // LOC_Os04g03050 // LOC_Os06g03970 // LOC_Os10g06740 // LOC_Os01g04720 // LOC_Os06g38990 // LOC_Os02g35970 // LOC_Os02g56100 // LOC_Os07g37810 // LOC_Os07g31840 // LOC_Os02g08490 // LOC_Os04g39650 // LOC_Os04g09654 // LOC_Os03g56270 // LOC_Os06g04840 // LOC_Os02g04540 // LOC_Os12g05120 // LOC_Os08g31930 // …
GO:0043565	F	sequence-specific DNA binding	27	518	453	24075	4.4e-06	0.0001	// LOC_Os06g15480 // LOC_Os04g41820 // LOC_Os07g48660 // LOC_Os01g74140 // LOC_Os04g46060 // LOC_Os03g47730 // LOC_Os01g55150 // LOC_Os03g43930 // LOC_Os10g40810 // LOC_Os02g14910 // LOC_Os07g44690 // LOC_Os06g04870 // LOC_Os06g04850 // LOC_Os07g48560 // LOC_Os03g51710 // LOC_Os05g03884 // LOC_Os01g08710 // LOC_Os01g11350 // LOC_Os06g36680 // LOC_Os09g28200 // LOC_Os03g25120 // LOC_Os05g49280 // …
GO:0003700	F	transcription factor activity	33	518	651	24075	1e-05	0.00023	// LOC_Os06g15480 // LOC_Os04g41820 // LOC_Os07g48660 // LOC_Os02g55380 // LOC_Os01g74140 // LOC_Os04g46060 // LOC_Os03g47730 // LOC_Os01g55150 // LOC_Os03g43930 // LOC_Os10g40810 // LOC_Os02g14910 // LOC_Os07g44690 // LOC_Os05g32270 // LOC_Os04g55970 // LOC_Os06g04870 // LOC_Os06g04850 // LOC_Os07g48560 // LOC_Os03g12950 // LOC_Os03g51710 // LOC_Os03g56050 // LOC_Os05g03884 // LOC_Os01g08710 // …
GO:0030528	F	transcription regulator activity	43	518	987	24075	1.8e-05	0.00038	// LOC_Os06g15480 // LOC_Os04g41820 // LOC_Os07g48660 // LOC_Os05g01256 // LOC_Os02g55380 // LOC_Os01g06640 // LOC_Os01g74140 // LOC_Os04g46060 // LOC_Os11g06010 // LOC_Os03g47730 // LOC_Os01g55150 // LOC_Os03g43930 // LOC_Os10g40810 // LOC_Os02g14910 // LOC_Os07g44690 // LOC_Os05g32270 // LOC_Os04g55970 // LOC_Os03g07540 // LOC_Os02g43560 // LOC_Os06g04850 // LOC_Os06g44320 // LOC_Os03g46860 // …
GO:0017111	F	nucleoside-triphosphatase activity	34	518	726	24075	3.5e-05	0.00072	// LOC_Os10g34430 // LOC_Os03g17164 // LOC_Os04g35420 // LOC_Os01g33040 // LOC_Os12g31370 // LOC_Os04g09800 // LOC_Os04g51090 // LOC_Os05g33030 // LOC_Os04g40970 // LOC_Os01g12660 // LOC_Os01g36390 // LOC_Os12g44150 // LOC_Os11g07870 // LOC_Os04g38570 // LOC_Os12g39980 // LOC_Os09g30380 // LOC_Os01g34970 // LOC_Os09g35890 // LOC_Os08g38970 // LOC_Os12g42160 // LOC_Os12g36100 // LOC_Os01g42070 // …
GO:0004568	F	chitinase activity	6	518	26	24075	4.8e-05	0.00095	// LOC_Os04g30770 // LOC_Os04g41620 // LOC_Os04g41680 // LOC_Os05g33140 // LOC_Os11g37970 // LOC_Os05g33130
GO:0016462	F	pyrophosphatase activity	34	518	743	24075	5.5e-05	0.001	// LOC_Os10g34430 // LOC_Os03g17164 // LOC_Os04g35420 // LOC_Os01g33040 // LOC_Os12g31370 // LOC_Os04g09800 // LOC_Os04g51090 // LOC_Os05g33030 // LOC_Os04g40970 // LOC_Os01g12660 // LOC_Os01g36390 // LOC_Os12g44150 // LOC_Os11g07870 // LOC_Os04g38570 // LOC_Os12g39980 // LOC_Os09g30380 // LOC_Os01g34970 // LOC_Os09g35890 // LOC_Os08g38970 // LOC_Os12g42160 // LOC_Os12g36100 // LOC_Os01g42070 // …
GO:0016818	F	hydrolase activity, acting on acid anhydrides, in phosphorus-containing anhydrides	34	518	759	24075	8.1e-05	0.0015	// LOC_Os10g34430 // LOC_Os03g17164 // LOC_Os04g35420 // LOC_Os01g33040 // LOC_Os12g31370 // LOC_Os04g09800 // LOC_Os04g51090 // LOC_Os05g33030 // LOC_Os04g40970 // LOC_Os01g12660 // LOC_Os01g36390 // LOC_Os12g44150 // LOC_Os11g07870 // LOC_Os04g38570 // LOC_Os12g39980 // LOC_Os09g30380 // LOC_Os01g34970 // LOC_Os09g35890 // LOC_Os08g38970 // LOC_Os12g42160 // LOC_Os12g36100 // LOC_Os01g42070 // …
GO:0016817	F	hydrolase activity, acting on acid anhydrides	34	518	764	24075	9.1e-05	0.0016	// LOC_Os10g34430 // LOC_Os03g17164 // LOC_Os04g35420 // LOC_Os01g33040 // LOC_Os12g31370 // LOC_Os04g09800 // LOC_Os04g51090 // LOC_Os05g33030 // LOC_Os04g40970 // LOC_Os01g12660 // LOC_Os01g36390 // LOC_Os12g44150 // LOC_Os11g07870 // LOC_Os04g38570 // LOC_Os12g39980 // LOC_Os09g30380 // LOC_Os01g34970 // LOC_Os09g35890 // LOC_Os08g38970 // LOC_Os12g42160 // LOC_Os12g36100 // LOC_Os01g42070 // …
GO:0016762	F	xyloglucan:xyloglucosyl transferase activity	6	518	30	24075	9.7e-05	0.0016	// LOC_Os02g57770 // LOC_Os04g53950 // LOC_Os10g02770 // LOC_Os11g33270 // LOC_Os09g23220 // LOC_Os06g48180
GO:0016684	F	oxidoreductase activity, acting on peroxide as acceptor	13	518	181	24075	0.00025	0.004	// LOC_Os08g42030 // LOC_Os02g14160 // LOC_Os11g43980 // LOC_Os01g22336 // LOC_Os12g08920 // LOC_Os03g32050 // LOC_Os03g36560 // LOC_Os04g56180 // LOC_Os06g48020 // LOC_Os06g35490 // LOC_Os06g35480 // LOC_Os04g59260 // LOC_Os07g48030
GO:0004601	F	peroxidase activity	13	518	181	24075	0.00025	0.004	// LOC_Os08g42030 // LOC_Os02g14160 // LOC_Os11g43980 // LOC_Os01g22336 // LOC_Os12g08920 // LOC_Os03g32050 // LOC_Os03g36560 // LOC_Os04g56180 // LOC_Os06g48020 // LOC_Os06g35490 // LOC_Os06g35480 // LOC_Os04g59260 // LOC_Os07g48030
GO:0003887	F	DNA-directed DNA polymerase activity	5	518	25	24075	0.00037	0.0056	// LOC_Os11g13990 // LOC_Os01g64820 // LOC_Os06g13020 // LOC_Os02g30800 // LOC_Os12g13950
GO:0016209	F	antioxidant activity	13	518	203	24075	0.00071	0.01	// LOC_Os08g42030 // LOC_Os02g14160 // LOC_Os11g43980 // LOC_Os01g22336 // LOC_Os12g08920 // LOC_Os03g32050 // LOC_Os03g36560 // LOC_Os04g56180 // LOC_Os06g48020 // LOC_Os06g35490 // LOC_Os06g35480 // LOC_Os04g59260 // LOC_Os07g48030
GO:0042802	F	identical protein binding	7	518	67	24075	0.00094	0.013	// LOC_Os10g38080 // LOC_Os03g51030 // LOC_Os04g03050 // LOC_Os03g02750 // LOC_Os01g56320 // LOC_Os04g03810 // LOC_Os06g48650
GO:0020037	F	heme binding	24	518	600	24075	0.0037	0.05	// LOC_Os08g42030 // LOC_Os07g33610 // LOC_Os11g43980 // LOC_Os01g22336 // LOC_Os07g33560 // LOC_Os02g12690 // LOC_Os04g56180 // LOC_Os03g04530 // LOC_Os06g35490 // LOC_Os07g33440 // LOC_Os07g48030 // LOC_Os04g48200 // LOC_Os01g29150 // LOC_Os06g48020 // LOC_Os08g33300 // LOC_Os02g44654 // LOC_Os04g59260 // LOC_Os03g32050 // LOC_Os03g37290 // LOC_Os03g36560 // LOC_Os06g35480 // LOC_Os02g14160 // …
GO:0046906	F	tetrapyrrole binding	24	518	608	24075	0.0043	0.056	// LOC_Os08g42030 // LOC_Os07g33610 // LOC_Os11g43980 // LOC_Os01g22336 // LOC_Os07g33560 // LOC_Os02g12690 // LOC_Os04g56180 // LOC_Os03g04530 // LOC_Os06g35490 // LOC_Os07g33440 // LOC_Os07g48030 // LOC_Os04g48200 // LOC_Os01g29150 // LOC_Os06g48020 // LOC_Os08g33300 // LOC_Os02g44654 // LOC_Os04g59260 // LOC_Os03g32050 // LOC_Os03g37290 // LOC_Os03g36560 // LOC_Os06g35480 // LOC_Os02g14160 // …
GO:0005506	F	iron ion binding	27	518	713	24075	0.0043	0.056	// LOC_Os08g42030 // LOC_Os07g33610 // LOC_Os11g43980 // LOC_Os01g22336 // LOC_Os07g33560 // LOC_Os02g12690 // LOC_Os04g56180 // LOC_Os03g04530 // LOC_Os06g35490 // LOC_Os07g33440 // LOC_Os07g48030 // LOC_Os02g40784 // LOC_Os04g48200 // LOC_Os01g29150 // LOC_Os06g48020 // LOC_Os08g33300 // LOC_Os02g44654 // LOC_Os04g59260 // LOC_Os03g32050 // LOC_Os03g37290 // LOC_Os03g36560 // LOC_Os06g35480 // …
GO:0004252	F	serine-type endopeptidase activity	8	518	119	24075	0.0055	0.069	// LOC_Os01g05430 // LOC_Os10g38080 // LOC_Os04g03050 // LOC_Os06g51410 // LOC_Os03g02750 // LOC_Os01g56320 // LOC_Os04g03810 // LOC_Os06g48650
GO:0005215	F	transporter activity	32	518	941	24075	0.009	0.11	// LOC_Os02g46460 // LOC_Os01g65110 // LOC_Os08g01030 // LOC_Os02g50820 // LOC_Os07g26630 // LOC_Os01g63870 // LOC_Os06g13210 // LOC_Os08g36340 // LOC_Os12g44150 // LOC_Os01g71740 // LOC_Os04g38570 // LOC_Os07g01750 // LOC_Os07g37530 // LOC_Os01g13120 // LOC_Os10g11860 // LOC_Os10g36924 // LOC_Os08g32500 // LOC_Os03g05290 // LOC_Os08g28170 // LOC_Os07g33790 // LOC_Os01g34970 // LOC_Os02g44630 // …
GO:0008236	F	serine-type peptidase activity	10	518	201	24075	0.014	0.17	// LOC_Os01g05430 // LOC_Os10g38080 // LOC_Os04g03050 // LOC_Os06g51410 // LOC_Os03g02750 // LOC_Os01g56320 // LOC_Os11g24290 // LOC_Os04g03810 // LOC_Os06g48650 // LOC_Os02g55130
GO:0017171	F	serine hydrolase activity	10	518	201	24075	0.014	0.17	// LOC_Os01g05430 // LOC_Os10g38080 // LOC_Os04g03050 // LOC_Os06g51410 // LOC_Os03g02750 // LOC_Os01g56320 // LOC_Os11g24290 // LOC_Os04g03810 // LOC_Os06g48650 // LOC_Os02g55130
GO:0016757	F	transferase activity, transferring glycosyl groups	21	518	595	24075	0.022	0.25	// LOC_Os01g49240 // LOC_Os10g30560 // LOC_Os08g23780 // LOC_Os07g23110 // LOC_Os04g44740 // LOC_Os02g57770 // LOC_Os09g30130 // LOC_Os06g51270 // LOC_Os04g53950 // LOC_Os10g02770 // LOC_Os02g02620 // LOC_Os03g49550 // LOC_Os03g15120 // LOC_Os12g36890 // LOC_Os12g02910 // LOC_Os01g59100 // LOC_Os06g48180 // LOC_Os10g30156 // LOC_Os07g48370 // LOC_Os09g23220 // LOC_Os11g33270
GO:0004386	F	helicase activity	8	518	165	24075	0.031	0.34	// LOC_Os10g34430 // LOC_Os04g35420 // LOC_Os04g51090 // LOC_Os04g40970 // LOC_Os11g44910 // LOC_Os11g07870 // LOC_Os04g09800 // LOC_Os07g48360
GO:0070035	F	purine NTP-dependent helicase activity	6	518	107	24075	0.033	0.34	// LOC_Os10g34430 // LOC_Os04g35420 // LOC_Os04g51090 // LOC_Os04g40970 // LOC_Os11g44910 // LOC_Os07g48360
GO:0008026	F	ATP-dependent helicase activity	6	518	107	24075	0.033	0.34	// LOC_Os10g34430 // LOC_Os04g35420 // LOC_Os04g51090 // LOC_Os04g40970 // LOC_Os11g44910 // LOC_Os07g48360
GO:0016491	F	oxidoreductase activity	46	518	1672	24075	0.056	0.58	// LOC_Os08g10010 // LOC_Os08g42030 // LOC_Os07g33610 // LOC_Os09g20284 // LOC_Os09g38620 // LOC_Os11g43980 // LOC_Os01g22336 // LOC_Os07g33560 // LOC_Os12g26060 // LOC_Os03g18640 // LOC_Os10g36390 // LOC_Os04g56180 // LOC_Os03g04530 // LOC_Os06g35490 // LOC_Os07g33440 // LOC_Os07g48030 // LOC_Os02g40784 // LOC_Os06g19590 // LOC_Os04g48200 // LOC_Os02g42660 // LOC_Os03g61740 // LOC_Os01g29150 // …
GO:0005507	F	copper ion binding	6	518	130	24075	0.068	0.68	// LOC_Os10g36390 // LOC_Os03g50140 // LOC_Os03g18640 // LOC_Os06g01490 // LOC_Os04g40040 // LOC_Os08g17160
GO:0042623	F	ATPase activity, coupled	10	518	275	24075	0.081	0.79	// LOC_Os10g34430 // LOC_Os04g35420 // LOC_Os04g51090 // LOC_Os04g40970 // LOC_Os01g34970 // LOC_Os04g38570 // LOC_Os11g44910 // LOC_Os12g44150 // LOC_Os12g31370 // LOC_Os07g48360
GO:0004497	F	monooxygenase activity	12	518	458	24075	0.29	1	// LOC_Os07g33610 // LOC_Os04g48200 // LOC_Os07g33560 // LOC_Os03g21400 // LOC_Os03g37290 // LOC_Os01g29150 // LOC_Os02g12690 // LOC_Os03g04530 // LOC_Os08g33300 // LOC_Os09g37690 // LOC_Os07g33440 // LOC_Os02g44654
GO:0043169	F	cation binding	100	518	5696	24075	0.99	1	// LOC_Os09g12720 // LOC_Os05g02070 // LOC_Os04g48200 // LOC_Os03g01720 // LOC_Os03g18520 // LOC_Os01g29150 // LOC_Os06g34020 // LOC_Os04g27190 // LOC_Os05g19670 // LOC_Os02g30800 // LOC_Os03g22620 // LOC_Os12g08920 // LOC_Os11g05010 // LOC_Os04g40040 // LOC_Os06g41710 // LOC_Os08g42030 // LOC_Os07g33610 // LOC_Os08g31930 // LOC_Os01g39134 // LOC_Os11g43980 // LOC_Os01g22336 // LOC_Os07g33560 // …
GO:0009055	F	electron carrier activity	14	518	599	24075	0.42	1	// LOC_Os03g21400 // LOC_Os07g33610 // LOC_Os04g48200 // LOC_Os12g35330 // LOC_Os07g33560 // LOC_Os03g50140 // LOC_Os03g37290 // LOC_Os01g29150 // LOC_Os02g12690 // LOC_Os03g04530 // LOC_Os08g33300 // LOC_Os08g17160 // LOC_Os07g33440 // LOC_Os02g44654
GO:0070001	F	aspartic-type peptidase activity	5	518	607	24075	1	1	// LOC_Os06g03080 // LOC_Os06g03120 // LOC_Os01g48750 // LOC_Os01g48740 // LOC_Os02g51540
GO:0016740	F	transferase activity	116	518	6190	24075	0.96	1	// LOC_Os01g64820 // LOC_Os03g16010 // LOC_Os12g26060 // LOC_Os04g57090 // LOC_Os10g25140 // LOC_Os06g41560 // LOC_Os06g03970 // LOC_Os10g41390 // LOC_Os10g06740 // LOC_Os06g10230 // LOC_Os02g30800 // LOC_Os06g38990 // LOC_Os01g49240 // LOC_Os07g05460 // LOC_Os05g36050 // LOC_Os07g05370 // LOC_Os08g32600 // LOC_Os07g37810 // LOC_Os03g39920 // LOC_Os08g38320 // LOC_Os07g10630 // LOC_Os07g06570 // …
GO:0016747	F	transferase activity, transferring acyl groups other than amino-acyl groups	7	518	348	24075	0.62	1	// LOC_Os04g35430 // LOC_Os09g19650 // LOC_Os09g17850 // LOC_Os11g07870 // LOC_Os05g31254 // LOC_Os01g01520 // LOC_Os09g34930
GO:0016746	F	transferase activity, transferring acyl groups	7	518	367	24075	0.68	1	// LOC_Os04g35430 // LOC_Os09g19650 // LOC_Os09g17850 // LOC_Os11g07870 // LOC_Os05g31254 // LOC_Os01g01520 // LOC_Os09g34930
GO:0022891	F	substrate-specific transmembrane transporter activity	10	518	517	24075	0.68	1	// LOC_Os04g31210 // LOC_Os11g04030 // LOC_Os08g01030 // LOC_Os07g33790 // LOC_Os12g37840 // LOC_Os04g43210 // LOC_Os08g36340 // LOC_Os12g44150 // LOC_Os01g71740 // LOC_Os08g10630
GO:0004091	F	carboxylesterase activity	5	518	172	24075	0.32	1	// LOC_Os12g40760 // LOC_Os04g46740 // LOC_Os02g54190 // LOC_Os05g06140 // LOC_Os03g30300
GO:0016758	F	transferase activity, transferring hexosyl groups	15	518	489	24075	0.11	1	// LOC_Os01g49240 // LOC_Os10g30560 // LOC_Os04g44740 // LOC_Os02g57770 // LOC_Os09g30130 // LOC_Os06g51270 // LOC_Os03g49550 // LOC_Os10g02770 // LOC_Os12g36890 // LOC_Os01g59100 // LOC_Os06g48180 // LOC_Os10g30156 // LOC_Os04g53950 // LOC_Os09g23220 // LOC_Os11g33270
GO:0034061	F	DNA polymerase activity	6	518	2851	24075	1	1	// LOC_Os11g13990 // LOC_Os03g39920 // LOC_Os12g13950 // LOC_Os01g64820 // LOC_Os06g13020 // LOC_Os02g30800
GO:0005488	F	binding	341	518	16823	24075	0.98	1	// LOC_Os05g03450 // LOC_Os03g26650 // LOC_Os10g25140 // LOC_Os01g03490 // LOC_Os01g64820 // LOC_Os03g16010 // LOC_Os01g74140 // LOC_Os02g56130 // LOC_Os03g50810 // LOC_Os03g02750 // LOC_Os08g33660 // LOC_Os09g39530 // LOC_Os09g12720 // LOC_Os04g58910 // LOC_Os01g55150 // LOC_Os05g02070 // LOC_Os07g31840 // LOC_Os06g10990 // LOC_Os11g37100 // LOC_Os05g33140 // LOC_Os03g61740 // LOC_Os04g40970 // …
GO:0003676	F	nucleic acid binding	88	518	8251	24075	1	1	// LOC_Os01g64820 // LOC_Os01g74140 // LOC_Os02g56130 // LOC_Os08g33660 // LOC_Os01g55150 // LOC_Os04g40970 // LOC_Os05g32270 // LOC_Os07g48360 // LOC_Os11g35060 // LOC_Os02g30800 // LOC_Os05g39850 // LOC_Os01g12860 // LOC_Os03g39920 // LOC_Os02g47150 // LOC_Os01g52514 // LOC_Os07g08500 // LOC_Os10g23090 // LOC_Os04g41820 // LOC_Os04g35420 // LOC_Os09g30210 // LOC_Os10g40810 // LOC_Os02g42870 // …
GO:0003677	F	DNA binding	71	518	5059	24075	1	1	// LOC_Os11g13990 // LOC_Os06g15480 // LOC_Os04g41820 // LOC_Os07g23110 // LOC_Os07g48660 // LOC_Os06g13020 // LOC_Os01g64820 // LOC_Os02g55380 // LOC_Os01g74140 // LOC_Os04g46060 // LOC_Os02g56130 // LOC_Os01g36390 // LOC_Os03g47730 // LOC_Os12g19180 // LOC_Os08g33660 // LOC_Os12g31370 // LOC_Os04g09800 // LOC_Os07g08710 // LOC_Os01g55150 // LOC_Os03g43930 // LOC_Os05g02040 // LOC_Os10g40810 // …
GO:0043167	F	ion binding	100	518	5700	24075	0.99	1	// LOC_Os09g12720 // LOC_Os05g02070 // LOC_Os04g48200 // LOC_Os03g01720 // LOC_Os03g18520 // LOC_Os01g29150 // LOC_Os06g34020 // LOC_Os04g27190 // LOC_Os05g19670 // LOC_Os02g30800 // LOC_Os03g22620 // LOC_Os12g08920 // LOC_Os11g05010 // LOC_Os04g40040 // LOC_Os06g41710 // LOC_Os08g42030 // LOC_Os07g33610 // LOC_Os08g31930 // LOC_Os01g39134 // LOC_Os11g43980 // LOC_Os01g22336 // LOC_Os07g33560 // …
GO:0046872	F	metal ion binding	86	518	5476	24075	1	1	// LOC_Os09g12720 // LOC_Os05g02070 // LOC_Os04g48200 // LOC_Os03g01720 // LOC_Os01g29150 // LOC_Os04g27190 // LOC_Os05g19670 // LOC_Os02g30800 // LOC_Os03g22620 // LOC_Os12g08920 // LOC_Os11g05010 // LOC_Os04g40040 // LOC_Os06g41710 // LOC_Os08g42030 // LOC_Os07g33610 // LOC_Os08g31930 // LOC_Os01g39134 // LOC_Os11g43980 // LOC_Os01g22336 // LOC_Os07g33560 // LOC_Os04g56180 // LOC_Os03g04530 // …
GO:0016787	F	hydrolase activity	116	518	4901	24075	0.14	1	// LOC_Os01g11710 // LOC_Os06g03080 // LOC_Os03g02750 // LOC_Os04g39610 // LOC_Os12g40760 // LOC_Os04g40970 // LOC_Os01g12660 // LOC_Os04g42860 // LOC_Os04g03050 // LOC_Os03g18520 // LOC_Os06g34020 // LOC_Os01g05430 // LOC_Os12g36810 // LOC_Os04g30770 // LOC_Os01g20940 // LOC_Os01g61200 // LOC_Os02g57110 // LOC_Os05g39850 // LOC_Os05g11950 // LOC_Os02g08490 // LOC_Os03g39920 // LOC_Os05g34700 // …
GO:0016788	F	hydrolase activity, acting on ester bonds	33	518	1949	24075	0.94	1	// LOC_Os12g01830 // LOC_Os01g11710 // LOC_Os04g46740 // LOC_Os03g47940 // LOC_Os01g11730 // LOC_Os10g28660 // LOC_Os08g02094 // LOC_Os03g11530 // LOC_Os12g40760 // LOC_Os04g42860 // LOC_Os01g47180 // LOC_Os04g39610 // LOC_Os03g39920 // LOC_Os03g19670 // LOC_Os11g01830 // LOC_Os04g03990 // LOC_Os02g54190 // LOC_Os05g06140 // LOC_Os06g06520 // LOC_Os05g11910 // LOC_Os01g61200 // LOC_Os01g20940 // …
GO:0016779	F	nucleotidyltransferase activity	7	518	2981	24075	1	1	// LOC_Os11g13990 // LOC_Os03g39920 // LOC_Os12g13950 // LOC_Os01g64820 // LOC_Os06g13020 // LOC_Os02g30800 // LOC_Os05g29010
GO:0022892	F	substrate-specific transporter activity	10	518	593	24075	0.82	1	// LOC_Os04g31210 // LOC_Os11g04030 // LOC_Os08g01030 // LOC_Os07g33790 // LOC_Os12g37840 // LOC_Os04g43210 // LOC_Os08g36340 // LOC_Os12g44150 // LOC_Os01g71740 // LOC_Os08g10630
GO:0003824	F	catalytic activity	288	518	12724	24075	0.12	1	// LOC_Os10g25140 // LOC_Os01g11710 // LOC_Os01g64820 // LOC_Os03g16010 // LOC_Os12g26060 // LOC_Os03g02750 // LOC_Os04g57090 // LOC_Os01g04460 // LOC_Os04g39610 // LOC_Os12g40760 // LOC_Os02g42660 // LOC_Os04g53950 // LOC_Os04g40970 // LOC_Os11g37970 // LOC_Os01g12660 // LOC_Os04g42860 // LOC_Os04g03050 // LOC_Os01g08260 // LOC_Os03g18520 // LOC_Os01g29150 // LOC_Os05g09500 // LOC_Os03g18130 // …
GO:0016772	F	transferase activity, transferring phosphorus-containing groups	79	518	4781	24075	1	1	// LOC_Os05g03450 // LOC_Os06g04370 // LOC_Os07g04190 // LOC_Os10g35450 // LOC_Os01g64820 // LOC_Os03g16010 // LOC_Os07g05190 // LOC_Os05g51190 // LOC_Os04g39650 // LOC_Os06g18830 // LOC_Os01g60670 // LOC_Os06g03970 // LOC_Os08g39460 // LOC_Os01g04460 // LOC_Os04g58910 // LOC_Os12g05120 // LOC_Os03g57780 // LOC_Os08g45060 // LOC_Os05g09500 // LOC_Os12g13950 // LOC_Os04g52590 // LOC_Os06g41560 // …
GO:0015075	F	ion transmembrane transporter activity	8	518	389	24075	0.6	1	// LOC_Os04g31210 // LOC_Os11g04030 // LOC_Os07g33790 // LOC_Os12g37840 // LOC_Os08g36340 // LOC_Os12g44150 // LOC_Os08g01030 // LOC_Os08g10630
GO:0046983	F	protein dimerization activity	11	518	418	24075	0.3	1	// LOC_Os01g55150 // LOC_Os12g40900 // LOC_Os04g41820 // LOC_Os07g48660 // LOC_Os02g14910 // LOC_Os03g51030 // LOC_Os03g43410 // LOC_Os04g09654 // LOC_Os03g58350 // LOC_Os01g11350 // LOC_Os06g15480
GO:0016791	F	phosphatase activity	6	518	197	24075	0.26	1	// LOC_Os05g11570 // LOC_Os01g20940 // LOC_Os10g28660 // LOC_Os03g57950 // LOC_Os03g21480 // LOC_Os03g11530
GO:0042578	F	phosphoric ester hydrolase activity	7	518	244	24075	0.28	1	// LOC_Os05g11570 // LOC_Os01g20940 // LOC_Os04g39610 // LOC_Os10g28660 // LOC_Os03g57950 // LOC_Os03g21480 // LOC_Os03g11530
GO:0008233	F	peptidase activity	17	518	1489	24075	1	1	// LOC_Os01g05430 // LOC_Os01g48740 // LOC_Os06g03120 // LOC_Os11g14900 // LOC_Os06g03080 // LOC_Os10g38080 // LOC_Os01g48750 // LOC_Os04g03050 // LOC_Os06g51410 // LOC_Os04g01710 // LOC_Os03g02750 // LOC_Os01g56320 // LOC_Os11g24290 // LOC_Os04g03810 // LOC_Os06g48650 // LOC_Os02g55130 // LOC_Os02g51540
GO:0016829	F	lyase activity	6	518	309	24075	0.65	1	// LOC_Os01g55350 // LOC_Os03g22620 // LOC_Os04g27670 // LOC_Os09g25620 // LOC_Os04g27340 // LOC_Os04g27190
GO:0008270	F	zinc ion binding	34	518	3939	24075	1	1	// LOC_Os06g41710 // LOC_Os07g23110 // LOC_Os08g31930 // LOC_Os12g06480 // LOC_Os05g33830 // LOC_Os03g01720 // LOC_Os09g30270 // LOC_Os07g46560 // LOC_Os04g01160 // LOC_Os01g14010 // LOC_Os09g12720 // LOC_Os03g15790 // LOC_Os10g39850 // LOC_Os04g49430 // LOC_Os04g09800 // LOC_Os10g40810 // LOC_Os03g55610 // LOC_Os07g45180 // LOC_Os05g08400 // LOC_Os03g07790 // LOC_Os02g58210 // LOC_Os02g30800 // …
GO:0015291	F	secondary active transmembrane transporter activity	5	518	136	24075	0.18	1	// LOC_Os07g01750 // LOC_Os04g31210 // LOC_Os11g04030 // LOC_Os10g11860 // LOC_Os12g37840
GO:0004518	F	nuclease activity	5	518	1337	24075	1	1	// LOC_Os10g34430 // LOC_Os03g39920 // LOC_Os07g12710 // LOC_Os01g47180 // LOC_Os04g03990
GO:0004190	F	aspartic-type endopeptidase activity	5	518	607	24075	1	1	// LOC_Os06g03080 // LOC_Os06g03120 // LOC_Os01g48750 // LOC_Os01g48740 // LOC_Os02g51540
GO:0004175	F	endopeptidase activity	15	518	856	24075	0.82	1	// LOC_Os01g05430 // LOC_Os01g48740 // LOC_Os11g14900 // LOC_Os06g03080 // LOC_Os10g38080 // LOC_Os01g48750 // LOC_Os04g03050 // LOC_Os06g51410 // LOC_Os04g01710 // LOC_Os03g02750 // LOC_Os01g56320 // LOC_Os06g03120 // LOC_Os04g03810 // LOC_Os06g48650 // LOC_Os02g51540
GO:0016887	F	ATPase activity	11	518	355	24075	0.15	1	// LOC_Os10g34430 // LOC_Os04g35420 // LOC_Os04g51090 // LOC_Os04g40970 // LOC_Os01g34970 // LOC_Os04g38570 // LOC_Os11g44910 // LOC_Os12g44150 // LOC_Os12g31370 // LOC_Os01g08260 // LOC_Os07g48360
GO:0030246	F	carbohydrate binding	6	518	219	24075	0.34	1	// LOC_Os05g35360 // LOC_Os06g41560 // LOC_Os02g36600 // LOC_Os04g41680 // LOC_Os05g33140 // LOC_Os05g33130
GO:0050662	F	coenzyme binding	5	518	382	24075	0.91	1	// LOC_Os09g38620 // LOC_Os08g40720 // LOC_Os09g37690 // LOC_Os10g25780 // LOC_Os07g23110
GO:0022857	F	transmembrane transporter activity	14	518	643	24075	0.52	1	// LOC_Os04g31210 // LOC_Os11g04030 // LOC_Os08g01030 // LOC_Os07g33790 // LOC_Os01g34970 // LOC_Os12g37840 // LOC_Os04g43210 // LOC_Os08g36340 // LOC_Os12g44150 // LOC_Os01g71740 // LOC_Os04g38570 // LOC_Os07g01750 // LOC_Os10g11860 // LOC_Os08g10630
GO:0022804	F	active transmembrane transporter activity	9	518	333	24075	0.3	1	// LOC_Os04g31210 // LOC_Os11g04030 // LOC_Os01g34970 // LOC_Os12g37840 // LOC_Os12g44150 // LOC_Os04g38570 // LOC_Os07g01750 // LOC_Os10g11860 // LOC_Os01g71740
GO:0008324	F	cation transmembrane transporter activity	5	518	280	24075	0.72	1	// LOC_Os04g31210 // LOC_Os08g36340 // LOC_Os11g04030 // LOC_Os08g01030 // LOC_Os08g10630
GO:0030234	F	enzyme regulator activity	5	518	255	24075	0.64	1	// LOC_Os12g40760 // LOC_Os02g56130 // LOC_Os09g37270 // LOC_Os07g29780 // LOC_Os02g54190
GO:0070011	F	peptidase activity, acting on L-amino acid peptides	17	518	1470	24075	1	1	// LOC_Os01g05430 // LOC_Os01g48740 // LOC_Os06g03120 // LOC_Os11g14900 // LOC_Os06g03080 // LOC_Os10g38080 // LOC_Os01g48750 // LOC_Os04g03050 // LOC_Os06g51410 // LOC_Os04g01710 // LOC_Os03g02750 // LOC_Os01g56320 // LOC_Os11g24290 // LOC_Os04g03810 // LOC_Os06g48650 // LOC_Os02g55130 // LOC_Os02g51540
GO:0048037	F	cofactor binding	9	518	543	24075	0.82	1	// LOC_Os08g40720 // LOC_Os07g23110 // LOC_Os08g10510 // LOC_Os10g25780 // LOC_Os04g54380 // LOC_Os10g25140 // LOC_Os04g40040 // LOC_Os09g37690 // LOC_Os09g38620
GO:0046914	F	transition metal ion binding	70	518	4875	24075	1	1	// LOC_Os06g41710 // LOC_Os08g10010 // LOC_Os08g42030 // LOC_Os07g33610 // LOC_Os04g56180 // LOC_Os07g23110 // LOC_Os08g31930 // LOC_Os11g43980 // LOC_Os12g06480 // LOC_Os01g22336 // LOC_Os05g33830 // LOC_Os03g01720 // LOC_Os07g33440 // LOC_Os10g39850 // LOC_Os07g33560 // LOC_Os03g18640 // LOC_Os10g36390 // LOC_Os07g46560 // LOC_Os03g04530 // LOC_Os04g01160 // LOC_Os06g35490 // LOC_Os09g12720 // …
GO:0016021	C	integral to membrane	35	518	752	24075	3.1e-05	0.0016	// LOC_Os11g31190 // LOC_Os06g44310 // LOC_Os01g02000 // LOC_Os09g32968 // LOC_Os01g51780 // LOC_Os12g04000 // LOC_Os04g30800 // LOC_Os01g14520 // LOC_Os05g13320 // LOC_Os02g02620 // LOC_Os07g26630 // LOC_Os02g50960 // LOC_Os11g07912 // LOC_Os02g42660 // LOC_Os12g44150 // LOC_Os08g42350 // LOC_Os04g38570 // LOC_Os07g37530 // LOC_Os08g41720 // LOC_Os01g05430 // LOC_Os10g36924 // LOC_Os03g05290 // …
GO:0031224	C	intrinsic to membrane	36	518	775	24075	2.4e-05	0.0016	// LOC_Os11g31190 // LOC_Os06g44310 // LOC_Os01g02000 // LOC_Os09g32968 // LOC_Os01g51780 // LOC_Os12g04000 // LOC_Os04g30800 // LOC_Os01g14520 // LOC_Os05g13320 // LOC_Os02g02620 // LOC_Os07g26630 // LOC_Os02g50960 // LOC_Os11g07912 // LOC_Os10g28440 // LOC_Os02g42660 // LOC_Os12g44150 // LOC_Os08g42350 // LOC_Os04g38570 // LOC_Os07g37530 // LOC_Os08g41720 // LOC_Os01g05430 // LOC_Os10g36924 // …
GO:0005618	C	cell wall	9	518	82	24075	0.00013	0.0045	// LOC_Os02g57770 // LOC_Os04g46740 // LOC_Os04g53950 // LOC_Os11g33270 // LOC_Os02g54190 // LOC_Os10g02770 // LOC_Os06g48650 // LOC_Os09g23220 // LOC_Os06g48180
GO:0030312	C	external encapsulating structure	10	518	107	24075	0.00019	0.0049	// LOC_Os07g33790 // LOC_Os02g57770 // LOC_Os04g46740 // LOC_Os04g53950 // LOC_Os11g33270 // LOC_Os02g54190 // LOC_Os10g02770 // LOC_Os06g48650 // LOC_Os09g23220 // LOC_Os06g48180
GO:0048046	C	apoplast	9	518	95	24075	0.00036	0.0075	// LOC_Os02g57770 // LOC_Os04g53950 // LOC_Os10g02770 // LOC_Os03g18640 // LOC_Os09g39530 // LOC_Os11g33270 // LOC_Os05g19670 // LOC_Os09g23220 // LOC_Os06g48180
GO:0044425	C	membrane part	38	518	1007	24075	0.00083	0.014	// LOC_Os11g31190 // LOC_Os06g44310 // LOC_Os01g02000 // LOC_Os06g51270 // LOC_Os09g32968 // LOC_Os01g51780 // LOC_Os12g04000 // LOC_Os04g30800 // LOC_Os07g46540 // LOC_Os01g14520 // LOC_Os05g13320 // LOC_Os02g02620 // LOC_Os07g26630 // LOC_Os02g50960 // LOC_Os11g07912 // LOC_Os10g28440 // LOC_Os02g42660 // LOC_Os12g44150 // LOC_Os08g42350 // LOC_Os04g38570 // LOC_Os07g37530 // LOC_Os08g41720 // …
GO:0016020	C	membrane	66	518	2115	24075	0.0018	0.027	// LOC_Os11g31190 // LOC_Os02g39960 // LOC_Os06g44310 // LOC_Os01g02000 // LOC_Os01g08260 // LOC_Os06g51270 // LOC_Os03g51030 // LOC_Os09g32968 // LOC_Os01g51780 // LOC_Os12g04000 // LOC_Os01g65110 // LOC_Os04g30800 // LOC_Os07g46540 // LOC_Os01g14520 // LOC_Os04g48940 // LOC_Os10g36924 // LOC_Os06g08090 // LOC_Os08g44750 // LOC_Os06g01840 // LOC_Os06g48650 // LOC_Os05g13320 // LOC_Os08g01030 // …
GO:0044464	C	cell part	150	518	5945	24075	0.016	0.19	// LOC_Os06g12980 // LOC_Os01g64820 // LOC_Os12g04000 // LOC_Os02g56130 // LOC_Os09g17850 // LOC_Os05g13320 // LOC_Os02g50820 // LOC_Os01g02000 // LOC_Os06g13210 // LOC_Os03g07540 // LOC_Os02g46460 // LOC_Os06g04870 // LOC_Os09g37690 // LOC_Os06g44320 // LOC_Os02g30800 // LOC_Os08g44750 // LOC_Os08g28170 // LOC_Os07g42860 // LOC_Os02g56100 // LOC_Os06g22960 // LOC_Os05g39850 // LOC_Os01g71740 // …
GO:0005623	C	cell	150	518	5945	24075	0.016	0.19	// LOC_Os06g12980 // LOC_Os01g64820 // LOC_Os12g04000 // LOC_Os02g56130 // LOC_Os09g17850 // LOC_Os05g13320 // LOC_Os02g50820 // LOC_Os01g02000 // LOC_Os06g13210 // LOC_Os03g07540 // LOC_Os02g46460 // LOC_Os06g04870 // LOC_Os09g37690 // LOC_Os06g44320 // LOC_Os02g30800 // LOC_Os08g44750 // LOC_Os08g28170 // LOC_Os07g42860 // LOC_Os02g56100 // LOC_Os06g22960 // LOC_Os05g39850 // LOC_Os01g71740 // …
GO:0005783	C	endoplasmic reticulum	7	518	123	24075	0.02	0.21	// LOC_Os02g40784 // LOC_Os12g43363 // LOC_Os08g17870 // LOC_Os03g61670 // LOC_Os01g04260 // LOC_Os09g37690 // LOC_Os03g53580
GO:0005576	C	extracellular region	11	518	251	24075	0.024	0.23	// LOC_Os02g57770 // LOC_Os04g53950 // LOC_Os03g44290 // LOC_Os10g02770 // LOC_Os06g48180 // LOC_Os03g18640 // LOC_Os09g39530 // LOC_Os11g33270 // LOC_Os05g19670 // LOC_Os09g23220 // LOC_Os03g52300
GO:0043234	C	protein complex	9	518	706	24075	0.97	1	// LOC_Os10g41220 // LOC_Os10g26280 // LOC_Os11g13990 // LOC_Os06g51270 // LOC_Os02g56100 // LOC_Os10g27990 // LOC_Os07g46540 // LOC_Os02g56130 // LOC_Os02g16909
GO:0043231	C	intracellular membrane-bounded organelle	53	518	2296	24075	0.32	1	// LOC_Os06g12980 // LOC_Os07g23110 // LOC_Os04g44740 // LOC_Os01g64820 // LOC_Os01g06640 // LOC_Os07g46540 // LOC_Os11g06010 // LOC_Os09g17850 // LOC_Os07g46560 // LOC_Os03g46860 // LOC_Os07g08710 // LOC_Os02g40784 // LOC_Os02g08070 // LOC_Os01g04260 // LOC_Os03g43410 // LOC_Os07g44690 // LOC_Os02g02620 // LOC_Os03g07540 // LOC_Os03g61670 // LOC_Os05g01256 // LOC_Os06g04850 // LOC_Os09g37690 // …
GO:0043232	C	intracellular non-membrane-bounded organelle	7	518	1494	24075	1	1	// LOC_Os10g26280 // LOC_Os01g67740 // LOC_Os05g41750 // LOC_Os03g58470 // LOC_Os02g47150 // LOC_Os02g16909 // LOC_Os07g08710
GO:0044424	C	intracellular part	64	518	3529	24075	0.94	1	// LOC_Os06g12980 // LOC_Os07g23110 // LOC_Os04g44740 // LOC_Os01g64820 // LOC_Os01g06640 // LOC_Os10g27990 // LOC_Os07g46540 // LOC_Os02g56130 // LOC_Os05g41750 // LOC_Os11g06010 // LOC_Os09g17850 // LOC_Os07g46560 // LOC_Os09g30210 // LOC_Os03g46860 // LOC_Os07g08710 // LOC_Os02g56100 // LOC_Os02g40784 // LOC_Os02g08070 // LOC_Os01g04260 // LOC_Os03g43410 // LOC_Os07g44690 // LOC_Os02g02620 // …
GO:0044422	C	organelle part	7	518	1521	24075	1	1	// LOC_Os10g26280 // LOC_Os04g44740 // LOC_Os02g02620 // LOC_Os03g58470 // LOC_Os02g16909 // LOC_Os09g37690 // LOC_Os07g08710
GO:0043229	C	intracellular organelle	57	518	2859	24075	0.75	1	// LOC_Os06g12980 // LOC_Os07g23110 // LOC_Os04g44740 // LOC_Os01g64820 // LOC_Os01g06640 // LOC_Os07g46540 // LOC_Os05g41750 // LOC_Os11g06010 // LOC_Os09g17850 // LOC_Os07g46560 // LOC_Os03g46860 // LOC_Os07g08710 // LOC_Os02g40784 // LOC_Os02g08070 // LOC_Os01g04260 // LOC_Os03g43410 // LOC_Os07g44690 // LOC_Os02g02620 // LOC_Os03g07540 // LOC_Os03g61670 // LOC_Os05g01256 // LOC_Os06g04850 // …
GO:0005622	C	intracellular	79	518	4116	24075	0.88	1	// LOC_Os06g12980 // LOC_Os07g23110 // LOC_Os04g44740 // LOC_Os08g31930 // LOC_Os01g64820 // LOC_Os01g11350 // LOC_Os01g06640 // LOC_Os10g27990 // LOC_Os07g46540 // LOC_Os02g56130 // LOC_Os05g41750 // LOC_Os11g06010 // LOC_Os09g17850 // LOC_Os07g46560 // LOC_Os09g30210 // LOC_Os03g46860 // LOC_Os07g08710 // LOC_Os03g15790 // LOC_Os02g56100 // LOC_Os02g40784 // LOC_Os02g08070 // LOC_Os04g35420 // …
GO:0043227	C	membrane-bounded organelle	53	518	2319	24075	0.35	1	// LOC_Os06g12980 // LOC_Os07g23110 // LOC_Os04g44740 // LOC_Os01g64820 // LOC_Os01g06640 // LOC_Os07g46540 // LOC_Os11g06010 // LOC_Os09g17850 // LOC_Os07g46560 // LOC_Os03g46860 // LOC_Os07g08710 // LOC_Os02g40784 // LOC_Os02g08070 // LOC_Os01g04260 // LOC_Os03g43410 // LOC_Os07g44690 // LOC_Os02g02620 // LOC_Os03g07540 // LOC_Os03g61670 // LOC_Os05g01256 // LOC_Os06g04850 // LOC_Os09g37690 // …
GO:0044444	C	cytoplasmic part	12	518	966	24075	0.99	1	// LOC_Os02g40784 // LOC_Os12g43363 // LOC_Os04g44740 // LOC_Os02g56100 // LOC_Os10g27990 // LOC_Os02g02620 // LOC_Os08g17870 // LOC_Os07g46540 // LOC_Os03g61670 // LOC_Os01g04260 // LOC_Os09g37690 // LOC_Os03g53580
GO:0005737	C	cytoplasm	14	518	1263	24075	1	1	// LOC_Os02g40784 // LOC_Os12g43363 // LOC_Os04g44740 // LOC_Os02g56100 // LOC_Os10g27990 // LOC_Os02g02620 // LOC_Os08g17870 // LOC_Os07g46540 // LOC_Os03g61670 // LOC_Os03g15120 // LOC_Os09g30210 // LOC_Os01g04260 // LOC_Os09g37690 // LOC_Os03g53580
GO:0032991	C	macromolecular complex	11	518	1207	24075	1	1	// LOC_Os10g41220 // LOC_Os10g26280 // LOC_Os11g13990 // LOC_Os06g51270 // LOC_Os02g56100 // LOC_Os10g27990 // LOC_Os07g46540 // LOC_Os02g56130 // LOC_Os03g58470 // LOC_Os02g16909 // LOC_Os07g08710
GO:0043228	C	non-membrane-bounded organelle	7	518	1494	24075	1	1	// LOC_Os10g26280 // LOC_Os01g67740 // LOC_Os05g41750 // LOC_Os03g58470 // LOC_Os02g47150 // LOC_Os02g16909 // LOC_Os07g08710
GO:0005634	C	nucleus	44	518	1884	24075	0.31	1	// LOC_Os06g12980 // LOC_Os07g23110 // LOC_Os03g46860 // LOC_Os01g64820 // LOC_Os01g06640 // LOC_Os07g46540 // LOC_Os11g06010 // LOC_Os09g17850 // LOC_Os07g46560 // LOC_Os07g08710 // LOC_Os02g08070 // LOC_Os03g43410 // LOC_Os07g44690 // LOC_Os03g07540 // LOC_Os05g01256 // LOC_Os06g04850 // LOC_Os06g44320 // LOC_Os02g30800 // LOC_Os12g40900 // LOC_Os09g28200 // LOC_Os07g42860 // LOC_Os03g11540 // …
GO:0043226	C	organelle	57	518	2859	24075	0.75	1	// LOC_Os06g12980 // LOC_Os07g23110 // LOC_Os04g44740 // LOC_Os01g64820 // LOC_Os01g06640 // LOC_Os07g46540 // LOC_Os05g41750 // LOC_Os11g06010 // LOC_Os09g17850 // LOC_Os07g46560 // LOC_Os03g46860 // LOC_Os07g08710 // LOC_Os02g40784 // LOC_Os02g08070 // LOC_Os01g04260 // LOC_Os03g43410 // LOC_Os07g44690 // LOC_Os02g02620 // LOC_Os03g07540 // LOC_Os03g61670 // LOC_Os05g01256 // LOC_Os06g04850 // …
GO:0005694	C	chromosome	6	518	1018	24075	1	1	// LOC_Os10g26280 // LOC_Os01g67740 // LOC_Os05g41750 // LOC_Os03g58470 // LOC_Os02g47150 // LOC_Os07g08710
GO:0044446	C	intracellular organelle part	7	518	1521	24075	1	1	// LOC_Os10g26280 // LOC_Os04g44740 // LOC_Os02g02620 // LOC_Os03g58470 // LOC_Os02g16909 // LOC_Os09g37690 // LOC_Os07g08710
