# Supplementary material for: Transcriptomic Analysis of Rice (Jijing129) Reveals Growth and Gene Expression Responses to Different Red-Blue Laser Light Treatments
Source: Plants (Basel). 2025 Dec 5;14(24):3712. doi: 10.3390/plants14243712 (PMC12736977; doi:10.3390/plants14243712)
Supplement: Supplementary file 1 [file plants-14-03712-s001.zip › Table S4.xlsx]

## Sheet: KEGG BL vs AL up
Upregulated results of KEGG analysis
KEGG analysis of the upregulation results of BL vs AL
Category	Term	Count	%	PValue	Genes	List Total	Pop Hits	Pop Total	Fold Enrichment	Bonferroni	Benjamini	FDR
KEGG_PATHWAY	osa00904:Diterpenoid biosynthesis	3	5.555555555555555	0.0031653962492214508	LOC4329724, LOC4329726, LOC4341343	12	42	5349	31.839285714285715	0.05845950207554462	0.06014252873520756	0.06014252873520756
KEGG_PATHWAY	osa01110:Biosynthesis of secondary metabolites	7	12.962962962962962	0.04442812260825683	LOC4329724, LOC4329726, LOC4344281, LOC9268807, LOC4351866, LOC9271853, LOC4341343	12	1415	5349	2.205123674911661	0.5782997693994627	0.42206716477843986	0.42206716477843986

## Sheet: KEGG  CL vs AL up
Upregulated results of KEGG analysis
KEGG analysis of the upregulation results of CL vs AL
Category	Term	Count	%	PValue	Genes	List Total	Pop Hits	Pop Total	Fold Enrichment	Bonferroni	Benjamini	FDR
KEGG_PATHWAY	osa03030:DNA replication	15	2.0775623268698062	1.1824093201930119E-13	LOC4338176, LOC9266900, LOC4337594, LOC4331062, LOC4332052, LOC4339099, LOC4329458, LOC4331489, LOC4331236, LOC4331016, LOC4325052, LOC9267485, LOC107275673, LOC4337886, LOC4351872	121	42	5349	15.788075560802834	8.5131901528257E-12	8.513347105389686E-12	8.276865241351083E-12
KEGG_PATHWAY	osa03430:Mismatch repair	5	0.6925207756232686	0.0032519551025542506	LOC4331489, LOC4331236, LOC4337594, LOC4331062, LOC4332052	121	28	5349	7.894037780401417	0.2090514063545137	0.11707038369195302	0.11381842858939878
KEGG_PATHWAY	osa03410:Base excision repair	6	0.8310249307479225	0.004945911872574043	LOC4329458, LOC4327631, LOC4331489, LOC4327876, LOC4331062, LOC4337886	121	50	5349	5.3047933884297525	0.30021994672705	0.11870188494177704	0.115404610360061
KEGG_PATHWAY	osa03420:Nucleotide excision repair	7	0.9695290858725761	0.00824153863641659	LOC4329458, LOC4331489, LOC4331236, LOC4337594, LOC4331062, LOC4332052, LOC4337886	121	79	5349	3.9170415315409564	0.4489058023932905	0.1483476954554986	0.14422692613729032
KEGG_PATHWAY	osa00904:Diterpenoid biosynthesis	5	0.6925207756232686	0.01397809249847276	LOC4329722, LOC4329724, LOC4329726, LOC4332734, LOC4329730	121	42	5349	5.262691853600945	0.6370618470117222	0.20128453197800775	0.19569329497861865
KEGG_PATHWAY	osa03440:Homologous recombination	5	0.6925207756232686	0.036154219507552196	LOC4352257, LOC4331489, LOC4331236, LOC4337594, LOC4332052	121	56	5349	3.9470188902007086	0.9294424271071098	0.3790490449980118	0.36851990485917807
KEGG_PATHWAY	osa00073:Cutin, suberine and wax biosynthesis	4	0.554016620498615	0.03685199048591781	LOC4346301, LOC4330250, LOC4346864, LOC4330012	121	33	5349	5.358377160030052	0.9330272297031483	0.3790490449980118	0.36851990485917807
KEGG_PATHWAY	osa04814:Motor proteins	6	0.8310249307479225	0.043152466512163604	KIN7J, LOC4352456, LOC4347088, LOC4338710, LOC4339007, LOC4324211	121	86	5349	3.084182202575437	0.9582479885632271	0.3883721986094724	0.3775840819814315
KEGG_PATHWAY	osa02010:ABC transporters	5	0.6925207756232686	0.052107568020275226	LOC4336042, LOC4337173, LOC4323865, LOC4346210, LOC4348993	121	63	5349	3.508461235733963	0.9787845610702839	0.4168605441622018	0.40528108460214063
KEGG_PATHWAY	osa00062:Fatty acid elongation	4	0.554016620498615	0.07106837517071236	LOC4346846, LOC4348874, LOC4348632, LOC9271565	121	43	5349	4.11224293676725	0.9950474384275755	0.511692301229129	0.49747862619498656
KEGG_PATHWAY	osa00061:Fatty acid biosynthesis	4	0.554016620498615	0.08765390626422546	LOC4348791, LOC4350728, LOC4349889, LOC4344897	121	47	5349	3.7622648144891864	0.9986463935374833	0.5248773132665756	0.5102973878980597
KEGG_PATHWAY	osa00500:Starch and sucrose metabolism	8	1.10803324099723	0.0928667665179641	LOC4340679, LOC4343706, LOC4340524, LOC4339718, LOC4328197, LOC4343010, LOC4332097, LOC4327286	121	173	5349	2.044236373190656	0.9991039801915783	0.5248773132665756	0.5102973878980597
KEGG_PATHWAY	osa04075:Plant hormone signal transduction	11	1.5235457063711912	0.09476951489535393	LOC9271661, LOC4332229, LOC4339234, LOC4330059, LOC4342317, LOC4338948, LOC4333912, LOC4325758, LOC4337309, LOC4327043, LOC4344334	121	279	5349	1.7429130009775171	0.9992296992526837	0.5248773132665756	0.5102973878980597

## Sheet: KEGG DL vs AL up
Upregulated results of KEGG analysis
KEGG analysis of the upregulation results of DL vs AL
Category	Term	Count	%	PValue	Genes	List Total	Pop Hits	Pop Total	Fold Enrichment	Bonferroni	Benjamini	FDR
KEGG_PATHWAY	osa03030:DNA replication	10	1.1990407673860912	4.152304012727037E-7	LOC4329458, LOC4338176, LOC4337594, LOC4331062, LOC4332052, LOC4339099, LOC4325052, LOC9267485, LOC107275673, LOC4351872	128	42	5349	9.949776785714286	3.6124399910075766E-5	3.612504491072522E-5	3.570981450945252E-5
KEGG_PATHWAY	osa04814:Motor proteins	10	1.1990407673860912	1.7743949687429816E-4	LOC4351585, KIN7J, LOC4352456, LOC4347088, LOC4328975, LOC107278712, LOC9271005, LOC4338710, LOC4323990, LOC4324211	128	86	5349	4.859193313953488	0.01532004164076084	0.00771861811403197	0.0076298983655948205
KEGG_PATHWAY	osa00520:Amino sugar and nucleotide sugar metabolism	13	1.5587529976019185	3.93413340861963E-4	LOC4336263, LOC4344307, LOC4336265, LOC4338010, LOC4326776, LOC4351364, LOC4338718, LOC4345284, LOC4338719, LOC4351194, LOC4338802, LOC107276048, LOC4335610	128	161	5349	3.374272127329193	0.03365435198814337	0.011408986884996928	0.011277849104709607
KEGG_PATHWAY	osa00940:Phenylpropanoid biosynthesis	13	1.5587529976019185	0.002859796933287504	LOC4341247, LOC4341248, LOC4333262, LOC4326969, LOC4341934, LOC4351067, LOC4328832, PRX112, LOC4346141, LOC4351703, LOC4333187, LOC4337259, LOC4337488	128	202	5349	2.6893951113861387	0.22054379459999596	0.062200583299003215	0.06148563406568134
KEGG_PATHWAY	osa01100:Metabolic pathways	71	8.513189448441247	0.028074235127300423	LOC4336153, LOC4338010, LOC4328252, LOC4344897, LOC4340299, LOC9271565, LOC4330612, PRX112, LOC4351194, LOC107276048, LOC4330250, LOC4344928, LOC107275990, LOC4333842, LOC4336475, LOC4337488, LOC4335790, LOC4344307, LOC4346846, LOC4350728, LOC4347777, LOC4346882, LOC4346881, LOC4326776, LOC4325687, LOC4329753, LOC4351067, LOC4328743, LOC4330104, LOC4352910, LOC4351703, LOC4337259, LOC4341247, LOC…	128	2480	5349	1.1963804183467743	0.9160386780593832	0.4011681655845489	0.39655703724449665
KEGG_PATHWAY	osa03410:Base excision repair	5	0.5995203836930456	0.030111983811609896	LOC4329458, LOC4327631, LOC4331062, LOC4340604, LOC4343013	128	50	5349	4.17891	0.9300514662758808	0.4011681655845489	0.39655703724449665
KEGG_PATHWAY	osa04075:Plant hormone signal transduction	13	1.5587529976019185	0.032277898380366	LOC4339234, LOC4327043, LOC4344334, LOC4332229, LOC107278650, LOC4352722, LOC4352910, LOC4338948, LOC4333912, LOC4333512, LOC4337467, LOC107278599, LOC4334431	128	279	5349	1.94716061827957	0.942415259500807	0.4011681655845489	0.39655703724449665
KEGG_PATHWAY	osa00052:Galactose metabolism	5	0.5995203836930456	0.05065161829225406	LOC4335790, LOC4338010, LOC4345925, LOC4326776, LOC4329753	128	59	5349	3.541445974576271	0.9891350319309963	0.5508363489282628	0.5445048966417311
KEGG_PATHWAY	osa00410:beta-Alanine metabolism	4	0.4796163069544364	0.08570314921813199	LOC4330612, LOC4336153, LOC4346882, LOC4346881	128	44	5349	3.799005681818182	0.9995882927853291	0.8284637757752759	0.818941203639928
KEGG_PATHWAY	osa00061:Fatty acid biosynthesis	4	0.4796163069544364	0.09980169135375928	LOC4348791, LOC4350728, LOC4349889, LOC4344897	128	47	5349	3.5565159574468086	0.9998934820601906	0.8682747147777057	0.8582945456423298
