# Supplementary material for: Transcriptomic Analysis of Rice (Jijing129) Reveals Growth and Gene Expression Responses to Different Red-Blue Laser Light Treatments
Source: Plants (Basel). 2025 Dec 5;14(24):3712. doi: 10.3390/plants14243712 (PMC12736977; doi:10.3390/plants14243712)
Supplement: Supplementary file 1 [file plants-14-03712-s001.zip › Table S5.xlsx]

## Sheet: GO CL vs AL down
Downregulated results of GO analysis
GO analysis of the downregulation results of CL vs AL
GO_acc	term_type	Term	queryitem	querytotal	bgitem	bgtotal	pvalue	FDR	entries
GO:0055114	P	oxidation reduction	93	581	1351	24075	6.6e-19	6.2e-16	// LOC_Os01g06600 // LOC_Os09g39390 // LOC_Os10g02380 // LOC_Os03g58890 // LOC_Os06g46436 // LOC_Os11g27730 // LOC_Os10g38110 // LOC_Os02g44500 // LOC_Os08g34210 // LOC_Os04g52130 // LOC_Os03g42130 // LOC_Os08g29170 // LOC_Os06g01250 // LOC_Os01g24780 // LOC_Os04g38600 // LOC_Os01g22249 // LOC_Os04g28870 // LOC_Os06g43410 // LOC_Os10g02490 // LOC_Os06g08670 // LOC_Os07g46980 // LOC_Os02g47800 // …
GO:0015979	P	photosynthesis	22	581	115	24075	1.3e-12	6e-10	// LOC_Os07g25430 // LOC_Os08g25900 // LOC_Os12g08770 // LOC_Os06g46436 // LOC_Os01g31690 // LOC_Os01g59090 // LOC_Os08g44680 // LOC_Os08g10020 // LOC_Os10g21406 // LOC_Os08g02630 // LOC_Os02g42570 // LOC_Os08g40160 // LOC_Os06g21590 // LOC_Os07g38960 // LOC_Os07g22498 // LOC_Os09g17740 // LOC_Os07g47640 // LOC_Os03g17174 // LOC_Os05g48630 // LOC_Os07g04840 // LOC_Os07g36080 // LOC_Os07g01480
GO:0042221	P	response to chemical stimulus	27	581	301	24075	2.2e-08	6.8e-06	// LOC_Os03g03910 // LOC_Os06g48950 // LOC_Os06g08670 // LOC_Os03g37411 // LOC_Os01g22370 // LOC_Os07g48010 // LOC_Os03g42830 // LOC_Os08g41090 // LOC_Os12g03230 // LOC_Os02g44500 // LOC_Os02g34810 // LOC_Os10g02070 // LOC_Os11g28430 // LOC_Os09g29490 // LOC_Os04g59200 // LOC_Os01g73200 // LOC_Os01g22249 // LOC_Os08g44870 // LOC_Os06g22140 // LOC_Os06g20150 // LOC_Os02g14430 // LOC_Os04g46960 // …
GO:0050896	P	response to stimulus	50	581	1026	24075	4.3e-06	0.001	// LOC_Os03g03910 // LOC_Os06g48950 // LOC_Os06g45100 // LOC_Os01g73250 // LOC_Os05g28740 // LOC_Os06g08670 // LOC_Os04g37920 // LOC_Os10g01060 // LOC_Os03g37411 // LOC_Os01g22370 // LOC_Os07g48010 // LOC_Os03g42830 // LOC_Os02g34600 // LOC_Os03g10880 // LOC_Os12g03240 // LOC_Os08g41090 // LOC_Os12g03230 // LOC_Os03g57340 // LOC_Os02g44500 // LOC_Os07g36600 // LOC_Os11g12000 // LOC_Os12g02530 // …
GO:0006979	P	response to oxidative stress	16	581	174	24075	1.2e-05	0.0023	// LOC_Os03g03910 // LOC_Os02g34810 // LOC_Os06g22140 // LOC_Os10g02070 // LOC_Os02g14430 // LOC_Os06g20150 // LOC_Os04g46960 // LOC_Os06g08670 // LOC_Os09g29490 // LOC_Os04g59200 // LOC_Os02g44500 // LOC_Os01g73200 // LOC_Os01g22370 // LOC_Os07g48010 // LOC_Os08g41090 // LOC_Os01g22249
GO:0006091	P	generation of precursor metabolites and energy	19	581	243	24075	1.6e-05	0.0026	// LOC_Os10g21240 // LOC_Os06g46436 // LOC_Os06g04510 // LOC_Os03g17070 // LOC_Os06g21590 // LOC_Os11g07020 // LOC_Os01g31690 // LOC_Os09g17740 // LOC_Os07g38960 // LOC_Os02g51470 // LOC_Os05g41640 // LOC_Os07g22498 // LOC_Os10g21406 // LOC_Os08g01380 // LOC_Os03g52660 // LOC_Os06g40640 // LOC_Os03g56280 // LOC_Os07g32880 // LOC_Os08g27840
GO:0006855	P	multidrug transport	9	581	65	24075	6e-05	0.008	// LOC_Os08g44870 // LOC_Os03g42830 // LOC_Os12g03240 // LOC_Os11g28430 // LOC_Os12g03230 // LOC_Os03g37411 // LOC_Os12g03200 // LOC_Os10g37920 // LOC_Os11g03484
GO:0042493	P	response to drug	9	581	68	24075	8.2e-05	0.0086	// LOC_Os08g44870 // LOC_Os03g42830 // LOC_Os12g03240 // LOC_Os11g28430 // LOC_Os12g03230 // LOC_Os03g37411 // LOC_Os12g03200 // LOC_Os10g37920 // LOC_Os11g03484
GO:0015893	P	drug transport	9	581	68	24075	8.2e-05	0.0086	// LOC_Os08g44870 // LOC_Os03g42830 // LOC_Os12g03240 // LOC_Os11g28430 // LOC_Os12g03230 // LOC_Os03g37411 // LOC_Os12g03200 // LOC_Os10g37920 // LOC_Os11g03484
GO:0043687	P	post-translational protein modification	70	581	1815	24075	0.0001	0.0098	// LOC_Os02g02830 // LOC_Os04g52640 // LOC_Os03g58750 // LOC_Os04g51030 // LOC_Os02g57700 // LOC_Os02g13510 // LOC_Os12g44320 // LOC_Os01g47900 // LOC_Os05g02020 // LOC_Os01g56780 // LOC_Os10g01060 // LOC_Os11g17380 // LOC_Os05g25450 // LOC_Os06g45630 // LOC_Os02g42620 // LOC_Os12g02250 // LOC_Os05g17604 // LOC_Os04g23890 // LOC_Os02g34600 // LOC_Os04g24220 // LOC_Os07g35390 // LOC_Os02g55560 // …
GO:0016310	P	phosphorylation	66	581	1695	24075	0.00013	0.011	// LOC_Os04g52640 // LOC_Os03g58750 // LOC_Os04g51030 // LOC_Os03g52660 // LOC_Os02g57700 // LOC_Os02g13510 // LOC_Os12g44320 // LOC_Os01g47900 // LOC_Os05g02020 // LOC_Os10g01060 // LOC_Os11g17380 // LOC_Os05g25450 // LOC_Os06g45630 // LOC_Os07g35380 // LOC_Os02g42620 // LOC_Os12g02250 // LOC_Os05g17604 // LOC_Os04g23890 // LOC_Os02g34600 // LOC_Os04g24220 // LOC_Os07g35390 // LOC_Os07g32880 // …
GO:0006796	P	phosphate metabolic process	68	581	1795	24075	0.00021	0.016	// LOC_Os04g52640 // LOC_Os03g58750 // LOC_Os04g51030 // LOC_Os03g52660 // LOC_Os02g57700 // LOC_Os02g13510 // LOC_Os12g44320 // LOC_Os01g47900 // LOC_Os05g02020 // LOC_Os10g01060 // LOC_Os11g17380 // LOC_Os05g25450 // LOC_Os06g45630 // LOC_Os07g35380 // LOC_Os02g42620 // LOC_Os12g02250 // LOC_Os05g17604 // LOC_Os04g23890 // LOC_Os02g34600 // LOC_Os04g24220 // LOC_Os07g35390 // LOC_Os07g32880 // …
GO:0006793	P	phosphorus metabolic process	68	581	1795	24075	0.00021	0.016	// LOC_Os04g52640 // LOC_Os03g58750 // LOC_Os04g51030 // LOC_Os03g52660 // LOC_Os02g57700 // LOC_Os02g13510 // LOC_Os12g44320 // LOC_Os01g47900 // LOC_Os05g02020 // LOC_Os10g01060 // LOC_Os11g17380 // LOC_Os05g25450 // LOC_Os06g45630 // LOC_Os07g35380 // LOC_Os02g42620 // LOC_Os12g02250 // LOC_Os05g17604 // LOC_Os04g23890 // LOC_Os02g34600 // LOC_Os04g24220 // LOC_Os07g35390 // LOC_Os07g32880 // …
GO:0050794	P	regulation of cellular process	72	581	1955	24075	0.00031	0.017	// LOC_Os01g19970 // LOC_Os01g74020 // LOC_Os11g43530 // LOC_Os01g38610 // LOC_Os06g48950 // LOC_Os02g47190 // LOC_Os12g41650 // LOC_Os12g08730 // LOC_Os12g41680 // LOC_Os10g34170 // LOC_Os07g30300 // LOC_Os06g05380 // LOC_Os06g01934 // LOC_Os09g35030 // LOC_Os02g10860 // LOC_Os03g06920 // LOC_Os12g04500 // LOC_Os10g28340 // LOC_Os10g39130 // LOC_Os06g24070 // LOC_Os01g43650 // LOC_Os01g31690 // …
GO:0045449	P	regulation of transcription	59	581	1513	24075	0.00028	0.017	// LOC_Os08g39630 // LOC_Os01g74020 // LOC_Os01g38610 // LOC_Os02g47190 // LOC_Os12g41650 // LOC_Os12g41680 // LOC_Os06g05380 // LOC_Os06g01934 // LOC_Os09g35030 // LOC_Os02g10860 // LOC_Os03g06920 // LOC_Os12g04500 // LOC_Os10g28340 // LOC_Os10g39130 // LOC_Os06g24070 // LOC_Os04g48070 // LOC_Os04g23890 // LOC_Os08g10080 // LOC_Os08g06630 // LOC_Os04g51560 // LOC_Os09g30400 // LOC_Os07g05010 // …
GO:0019684	P	photosynthesis, light reaction	7	581	47	24075	0.00026	0.017	// LOC_Os06g21590 // LOC_Os06g46436 // LOC_Os07g38960 // LOC_Os01g31690 // LOC_Os09g17740 // LOC_Os07g22498 // LOC_Os10g21406
GO:0019219	P	regulation of nucleobase, nucleoside, nucleotide and nucleic acid metabolic process	59	581	1520	24075	0.00032	0.017	// LOC_Os08g39630 // LOC_Os01g74020 // LOC_Os01g38610 // LOC_Os02g47190 // LOC_Os12g41650 // LOC_Os12g41680 // LOC_Os06g05380 // LOC_Os06g01934 // LOC_Os09g35030 // LOC_Os02g10860 // LOC_Os03g06920 // LOC_Os12g04500 // LOC_Os10g28340 // LOC_Os10g39130 // LOC_Os06g24070 // LOC_Os04g48070 // LOC_Os04g23890 // LOC_Os08g10080 // LOC_Os08g06630 // LOC_Os04g51560 // LOC_Os09g30400 // LOC_Os07g05010 // …
GO:0051171	P	regulation of nitrogen compound metabolic process	59	581	1520	24075	0.00032	0.017	// LOC_Os08g39630 // LOC_Os01g74020 // LOC_Os01g38610 // LOC_Os02g47190 // LOC_Os12g41650 // LOC_Os12g41680 // LOC_Os06g05380 // LOC_Os06g01934 // LOC_Os09g35030 // LOC_Os02g10860 // LOC_Os03g06920 // LOC_Os12g04500 // LOC_Os10g28340 // LOC_Os10g39130 // LOC_Os06g24070 // LOC_Os04g48070 // LOC_Os04g23890 // LOC_Os08g10080 // LOC_Os08g06630 // LOC_Os04g51560 // LOC_Os09g30400 // LOC_Os07g05010 // …
GO:0006464	P	protein modification process	71	581	1929	24075	0.00035	0.017	// LOC_Os02g02830 // LOC_Os04g52640 // LOC_Os03g58750 // LOC_Os04g51030 // LOC_Os02g57700 // LOC_Os02g13510 // LOC_Os12g44320 // LOC_Os01g47900 // LOC_Os05g02020 // LOC_Os01g56780 // LOC_Os10g01060 // LOC_Os11g17380 // LOC_Os05g25450 // LOC_Os06g45630 // LOC_Os02g42620 // LOC_Os12g02250 // LOC_Os05g17604 // LOC_Os04g23890 // LOC_Os02g34600 // LOC_Os09g27950 // LOC_Os04g24220 // LOC_Os07g35390 // …
GO:0006468	P	protein amino acid phosphorylation	60	581	1570	24075	0.00041	0.02	// LOC_Os04g52640 // LOC_Os03g58750 // LOC_Os04g51030 // LOC_Os02g57700 // LOC_Os02g13510 // LOC_Os12g44320 // LOC_Os01g47900 // LOC_Os05g02020 // LOC_Os10g01060 // LOC_Os11g17380 // LOC_Os05g25450 // LOC_Os06g45630 // LOC_Os02g42620 // LOC_Os12g02250 // LOC_Os05g17604 // LOC_Os04g23890 // LOC_Os02g34600 // LOC_Os04g24220 // LOC_Os07g35390 // LOC_Os03g56470 // LOC_Os02g14480 // LOC_Os10g17960 // …
GO:0050789	P	regulation of biological process	73	581	2027	24075	0.00052	0.023	// LOC_Os02g02830 // LOC_Os01g19970 // LOC_Os01g74020 // LOC_Os11g43530 // LOC_Os01g38610 // LOC_Os06g48950 // LOC_Os02g47190 // LOC_Os12g41650 // LOC_Os12g08730 // LOC_Os12g41680 // LOC_Os10g34170 // LOC_Os07g30300 // LOC_Os06g05380 // LOC_Os06g01934 // LOC_Os09g35030 // LOC_Os02g10860 // LOC_Os03g06920 // LOC_Os12g04500 // LOC_Os10g28340 // LOC_Os10g39130 // LOC_Os06g24070 // LOC_Os01g43650 // …
GO:0009889	P	regulation of biosynthetic process	59	581	1564	24075	0.00063	0.024	// LOC_Os08g39630 // LOC_Os01g74020 // LOC_Os01g38610 // LOC_Os02g47190 // LOC_Os12g41650 // LOC_Os12g41680 // LOC_Os06g05380 // LOC_Os06g01934 // LOC_Os09g35030 // LOC_Os02g10860 // LOC_Os03g06920 // LOC_Os12g04500 // LOC_Os10g28340 // LOC_Os10g39130 // LOC_Os06g24070 // LOC_Os04g48070 // LOC_Os04g23890 // LOC_Os08g10080 // LOC_Os08g06630 // LOC_Os04g51560 // LOC_Os09g30400 // LOC_Os07g05010 // …
GO:0010556	P	regulation of macromolecule biosynthetic process	59	581	1564	24075	0.00063	0.024	// LOC_Os08g39630 // LOC_Os01g74020 // LOC_Os01g38610 // LOC_Os02g47190 // LOC_Os12g41650 // LOC_Os12g41680 // LOC_Os06g05380 // LOC_Os06g01934 // LOC_Os09g35030 // LOC_Os02g10860 // LOC_Os03g06920 // LOC_Os12g04500 // LOC_Os10g28340 // LOC_Os10g39130 // LOC_Os06g24070 // LOC_Os04g48070 // LOC_Os04g23890 // LOC_Os08g10080 // LOC_Os08g06630 // LOC_Os04g51560 // LOC_Os09g30400 // LOC_Os07g05010 // …
GO:0031326	P	regulation of cellular biosynthetic process	59	581	1564	24075	0.00063	0.024	// LOC_Os08g39630 // LOC_Os01g74020 // LOC_Os01g38610 // LOC_Os02g47190 // LOC_Os12g41650 // LOC_Os12g41680 // LOC_Os06g05380 // LOC_Os06g01934 // LOC_Os09g35030 // LOC_Os02g10860 // LOC_Os03g06920 // LOC_Os12g04500 // LOC_Os10g28340 // LOC_Os10g39130 // LOC_Os06g24070 // LOC_Os04g48070 // LOC_Os04g23890 // LOC_Os08g10080 // LOC_Os08g06630 // LOC_Os04g51560 // LOC_Os09g30400 // LOC_Os07g05010 // …
GO:0031323	P	regulation of cellular metabolic process	60	581	1593	24075	0.00059	0.024	// LOC_Os08g39630 // LOC_Os01g74020 // LOC_Os01g38610 // LOC_Os02g47190 // LOC_Os12g41650 // LOC_Os12g41680 // LOC_Os06g05380 // LOC_Os06g01934 // LOC_Os09g35030 // LOC_Os02g10860 // LOC_Os03g06920 // LOC_Os12g04500 // LOC_Os10g28340 // LOC_Os10g39130 // LOC_Os06g24070 // LOC_Os01g43650 // LOC_Os01g31690 // LOC_Os08g10080 // LOC_Os08g06630 // LOC_Os04g51560 // LOC_Os09g30400 // LOC_Os07g05010 // …
GO:0055085	P	transmembrane transport	32	581	701	24075	0.00068	0.024	// LOC_Os01g45550 // LOC_Os04g35540 // LOC_Os06g03560 // LOC_Os03g37411 // LOC_Os02g46860 // LOC_Os09g36930 // LOC_Os09g09520 // LOC_Os03g45170 // LOC_Os10g21240 // LOC_Os01g50820 // LOC_Os03g52660 // LOC_Os12g03230 // LOC_Os02g39870 // LOC_Os03g42830 // LOC_Os04g44320 // LOC_Os03g17070 // LOC_Os02g42220 // LOC_Os05g02240 // LOC_Os10g30790 // LOC_Os11g28430 // LOC_Os03g39710 // LOC_Os04g43070 // …
GO:0043412	P	macromolecule modification	71	581	1979	24075	0.00069	0.024	// LOC_Os02g02830 // LOC_Os04g52640 // LOC_Os03g58750 // LOC_Os04g51030 // LOC_Os02g57700 // LOC_Os02g13510 // LOC_Os12g44320 // LOC_Os01g47900 // LOC_Os05g02020 // LOC_Os01g56780 // LOC_Os10g01060 // LOC_Os11g17380 // LOC_Os05g25450 // LOC_Os06g45630 // LOC_Os02g42620 // LOC_Os12g02250 // LOC_Os05g17604 // LOC_Os04g23890 // LOC_Os02g34600 // LOC_Os09g27950 // LOC_Os04g24220 // LOC_Os07g35390 // …
GO:0010468	P	regulation of gene expression	59	581	1577	24075	0.00077	0.026	// LOC_Os08g39630 // LOC_Os01g74020 // LOC_Os01g38610 // LOC_Os02g47190 // LOC_Os12g41650 // LOC_Os12g41680 // LOC_Os06g05380 // LOC_Os06g01934 // LOC_Os09g35030 // LOC_Os02g10860 // LOC_Os03g06920 // LOC_Os12g04500 // LOC_Os10g28340 // LOC_Os10g39130 // LOC_Os06g24070 // LOC_Os04g48070 // LOC_Os04g23890 // LOC_Os08g10080 // LOC_Os08g06630 // LOC_Os04g51560 // LOC_Os09g30400 // LOC_Os07g05010 // …
GO:0080090	P	regulation of primary metabolic process	60	581	1626	24075	0.00095	0.03	// LOC_Os02g02830 // LOC_Os08g39630 // LOC_Os01g74020 // LOC_Os01g38610 // LOC_Os02g47190 // LOC_Os12g41650 // LOC_Os12g41680 // LOC_Os06g05380 // LOC_Os06g01934 // LOC_Os09g35030 // LOC_Os02g10860 // LOC_Os03g06920 // LOC_Os12g04500 // LOC_Os10g28340 // LOC_Os10g39130 // LOC_Os06g24070 // LOC_Os04g48070 // LOC_Os04g23890 // LOC_Os08g10080 // LOC_Os08g06630 // LOC_Os04g51560 // LOC_Os09g30400 // …
GO:0019222	P	regulation of metabolic process	61	581	1664	24075	0.001	0.03	// LOC_Os02g02830 // LOC_Os08g39630 // LOC_Os01g74020 // LOC_Os01g38610 // LOC_Os02g47190 // LOC_Os12g41650 // LOC_Os12g41680 // LOC_Os06g05380 // LOC_Os06g01934 // LOC_Os09g35030 // LOC_Os02g10860 // LOC_Os03g06920 // LOC_Os12g04500 // LOC_Os10g28340 // LOC_Os10g39130 // LOC_Os06g24070 // LOC_Os01g43650 // LOC_Os01g31690 // LOC_Os08g10080 // LOC_Os08g06630 // LOC_Os04g51560 // LOC_Os09g30400 // …
GO:0006950	P	response to stress	37	581	873	24075	0.00099	0.03	// LOC_Os03g03910 // LOC_Os09g29490 // LOC_Os06g45100 // LOC_Os01g73250 // LOC_Os05g28740 // LOC_Os06g08670 // LOC_Os04g37920 // LOC_Os10g01060 // LOC_Os01g22370 // LOC_Os07g48010 // LOC_Os08g41090 // LOC_Os03g57340 // LOC_Os02g44500 // LOC_Os07g36600 // LOC_Os01g19820 // LOC_Os02g34810 // LOC_Os10g02070 // LOC_Os11g12000 // LOC_Os07g47620 // LOC_Os03g63200 // LOC_Os04g46960 // LOC_Os04g59200 // …
GO:0006350	P	transcription	60	581	1629	24075	0.00099	0.03	// LOC_Os08g39630 // LOC_Os01g74020 // LOC_Os01g38610 // LOC_Os02g47190 // LOC_Os12g41650 // LOC_Os12g41680 // LOC_Os01g56780 // LOC_Os06g05380 // LOC_Os06g01934 // LOC_Os09g35030 // LOC_Os02g10860 // LOC_Os03g06920 // LOC_Os12g04500 // LOC_Os10g28340 // LOC_Os10g39130 // LOC_Os06g24070 // LOC_Os04g48070 // LOC_Os04g23890 // LOC_Os08g10080 // LOC_Os08g06630 // LOC_Os04g51560 // LOC_Os09g30400 // …
GO:0060255	P	regulation of macromolecule metabolic process	60	581	1640	24075	0.0012	0.032	// LOC_Os02g02830 // LOC_Os08g39630 // LOC_Os01g74020 // LOC_Os01g38610 // LOC_Os02g47190 // LOC_Os12g41650 // LOC_Os12g41680 // LOC_Os06g05380 // LOC_Os06g01934 // LOC_Os09g35030 // LOC_Os02g10860 // LOC_Os03g06920 // LOC_Os12g04500 // LOC_Os10g28340 // LOC_Os10g39130 // LOC_Os06g24070 // LOC_Os04g48070 // LOC_Os04g23890 // LOC_Os08g10080 // LOC_Os08g06630 // LOC_Os04g51560 // LOC_Os09g30400 // …
GO:0065007	P	biological regulation	74	581	2125	24075	0.0012	0.032	// LOC_Os02g02830 // LOC_Os01g19970 // LOC_Os01g74020 // LOC_Os11g43530 // LOC_Os01g38610 // LOC_Os02g44590 // LOC_Os02g47190 // LOC_Os12g41650 // LOC_Os12g08730 // LOC_Os12g41680 // LOC_Os10g34170 // LOC_Os07g30300 // LOC_Os06g05380 // LOC_Os06g01934 // LOC_Os09g35030 // LOC_Os02g10860 // LOC_Os06g48950 // LOC_Os03g06920 // LOC_Os12g04500 // LOC_Os10g28340 // LOC_Os10g39130 // LOC_Os06g24070 // …
GO:0032501	P	multicellular organismal process	11	581	154	24075	0.0019	0.051	// LOC_Os01g03290 // LOC_Os01g40499 // LOC_Os06g06930 // LOC_Os01g66610 // LOC_Os01g47900 // LOC_Os01g03300 // LOC_Os02g32620 // LOC_Os05g07420 // LOC_Os01g65030 // LOC_Os01g47820 // LOC_Os05g07300
GO:0045454	P	cell redox homeostasis	10	581	132	24075	0.002	0.053	// LOC_Os11g43530 // LOC_Os11g43520 // LOC_Os01g27140 // LOC_Os07g29410 // LOC_Os12g08730 // LOC_Os05g05730 // LOC_Os02g53400 // LOC_Os10g34170 // LOC_Os01g58194 // LOC_Os03g55820
GO:0009875	P	pollen-pistil interaction	9	581	114	24075	0.0026	0.059	// LOC_Os01g40499 // LOC_Os06g06930 // LOC_Os01g66610 // LOC_Os01g47900 // LOC_Os02g32620 // LOC_Os05g07420 // LOC_Os01g65030 // LOC_Os01g47820 // LOC_Os05g07300
GO:0008037	P	cell recognition	9	581	114	24075	0.0026	0.059	// LOC_Os01g40499 // LOC_Os06g06930 // LOC_Os01g66610 // LOC_Os01g47900 // LOC_Os02g32620 // LOC_Os05g07420 // LOC_Os01g65030 // LOC_Os01g47820 // LOC_Os05g07300
GO:0048544	P	recognition of pollen	9	581	114	24075	0.0026	0.059	// LOC_Os01g40499 // LOC_Os06g06930 // LOC_Os01g66610 // LOC_Os01g47900 // LOC_Os02g32620 // LOC_Os05g07420 // LOC_Os01g65030 // LOC_Os01g47820 // LOC_Os05g07300
GO:0022414	P	reproductive process	9	581	114	24075	0.0026	0.059	// LOC_Os01g40499 // LOC_Os06g06930 // LOC_Os01g66610 // LOC_Os01g47900 // LOC_Os02g32620 // LOC_Os05g07420 // LOC_Os01g65030 // LOC_Os01g47820 // LOC_Os05g07300
GO:0009856	P	pollination	9	581	114	24075	0.0026	0.059	// LOC_Os01g40499 // LOC_Os06g06930 // LOC_Os01g66610 // LOC_Os01g47900 // LOC_Os02g32620 // LOC_Os05g07420 // LOC_Os01g65030 // LOC_Os01g47820 // LOC_Os05g07300
GO:0019725	P	cellular homeostasis	10	581	140	24075	0.003	0.068	// LOC_Os11g43530 // LOC_Os11g43520 // LOC_Os01g27140 // LOC_Os07g29410 // LOC_Os12g08730 // LOC_Os05g05730 // LOC_Os02g53400 // LOC_Os10g34170 // LOC_Os01g58194 // LOC_Os03g55820
GO:0051704	P	multi-organism process	9	581	120	24075	0.0035	0.076	// LOC_Os01g40499 // LOC_Os06g06930 // LOC_Os01g66610 // LOC_Os01g47900 // LOC_Os02g32620 // LOC_Os05g07420 // LOC_Os01g65030 // LOC_Os01g47820 // LOC_Os05g07300
GO:0008152	P	metabolic process	380	581	14398	24075	0.0035	0.076	// LOC_Os08g25900 // LOC_Os10g01044 // LOC_Os09g39390 // LOC_Os05g41640 // LOC_Os06g45820 // LOC_Os06g45630 // LOC_Os03g01018 // LOC_Os06g46436 // LOC_Os07g09040 // LOC_Os01g55950 // LOC_Os08g10020 // LOC_Os11g36090 // LOC_Os07g41580 // LOC_Os02g51030 // LOC_Os09g31300 // LOC_Os04g52780 // LOC_Os03g27990 // LOC_Os04g38600 // LOC_Os03g06930 // LOC_Os08g34210 // LOC_Os05g25390 // LOC_Os12g32250 // …
GO:0042592	P	homeostatic process	10	581	147	24075	0.0042	0.088	// LOC_Os11g43530 // LOC_Os11g43520 // LOC_Os01g27140 // LOC_Os07g29410 // LOC_Os12g08730 // LOC_Os05g05730 // LOC_Os02g53400 // LOC_Os10g34170 // LOC_Os01g58194 // LOC_Os03g55820
GO:0000003	P	reproduction	9	581	133	24075	0.0066	0.13	// LOC_Os01g40499 // LOC_Os06g06930 // LOC_Os01g66610 // LOC_Os01g47900 // LOC_Os02g32620 // LOC_Os05g07420 // LOC_Os01g65030 // LOC_Os01g47820 // LOC_Os05g07300
GO:0019318	P	hexose metabolic process	9	581	133	24075	0.0066	0.13	// LOC_Os11g07020 // LOC_Os06g04510 // LOC_Os05g07130 // LOC_Os07g08030 // LOC_Os03g03720 // LOC_Os05g41640 // LOC_Os06g40640 // LOC_Os04g38600 // LOC_Os03g56280
GO:0015833	P	peptide transport	7	581	86	24075	0.0064	0.13	// LOC_Os06g38294 // LOC_Os01g04950 // LOC_Os10g05780 // LOC_Os03g60850 // LOC_Os06g15370 // LOC_Os10g33210 // LOC_Os06g49220
GO:0006006	P	glucose metabolic process	8	581	109	24075	0.0066	0.13	// LOC_Os11g07020 // LOC_Os06g04510 // LOC_Os07g08030 // LOC_Os03g03720 // LOC_Os05g41640 // LOC_Os06g40640 // LOC_Os04g38600 // LOC_Os03g56280
GO:0006857	P	oligopeptide transport	7	581	86	24075	0.0064	0.13	// LOC_Os06g38294 // LOC_Os01g04950 // LOC_Os10g05780 // LOC_Os03g60850 // LOC_Os06g15370 // LOC_Os10g33210 // LOC_Os06g49220
GO:0044281	P	small molecule metabolic process	38	581	1034	24075	0.0085	0.16	// LOC_Os04g56400 // LOC_Os06g04510 // LOC_Os03g47610 // LOC_Os07g08030 // LOC_Os12g08730 // LOC_Os05g41640 // LOC_Os12g33610 // LOC_Os12g02370 // LOC_Os03g56280 // LOC_Os10g28360 // LOC_Os10g26110 // LOC_Os07g30150 // LOC_Os03g26530 // LOC_Os10g21240 // LOC_Os03g17070 // LOC_Os05g41580 // LOC_Os03g52660 // LOC_Os07g30970 // LOC_Os03g51610 // LOC_Os05g38570 // LOC_Os08g42390 // LOC_Os03g63490 // …
GO:0019438	P	aromatic compound biosynthetic process	5	581	50	24075	0.0094	0.17	// LOC_Os11g02440 // LOC_Os12g02370 // LOC_Os03g17730 // LOC_Os08g34290 // LOC_Os03g47610
GO:0006351	P	transcription, DNA-dependent	30	581	786	24075	0.011	0.2	// LOC_Os06g48950 // LOC_Os01g04750 // LOC_Os01g56780 // LOC_Os06g01934 // LOC_Os09g35030 // LOC_Os02g10860 // LOC_Os03g06920 // LOC_Os10g28340 // LOC_Os04g48070 // LOC_Os04g23890 // LOC_Os10g22600 // LOC_Os03g08460 // LOC_Os08g14450 // LOC_Os07g41580 // LOC_Os01g66890 // LOC_Os03g14720 // LOC_Os08g19650 // LOC_Os08g06630 // LOC_Os08g07740 // LOC_Os01g04800 // LOC_Os10g39130 // LOC_Os03g06930 // …
GO:0009628	P	response to abiotic stimulus	6	581	74	24075	0.012	0.2	// LOC_Os03g57340 // LOC_Os12g02530 // LOC_Os05g50710 // LOC_Os04g40100 // LOC_Os02g34600 // LOC_Os03g10880
GO:0032774	P	RNA biosynthetic process	30	581	788	24075	0.012	0.2	// LOC_Os06g48950 // LOC_Os01g04750 // LOC_Os01g56780 // LOC_Os06g01934 // LOC_Os09g35030 // LOC_Os02g10860 // LOC_Os03g06920 // LOC_Os10g28340 // LOC_Os04g48070 // LOC_Os04g23890 // LOC_Os10g22600 // LOC_Os03g08460 // LOC_Os08g14450 // LOC_Os07g41580 // LOC_Os01g66890 // LOC_Os03g14720 // LOC_Os08g19650 // LOC_Os08g06630 // LOC_Os08g07740 // LOC_Os01g04800 // LOC_Os10g39130 // LOC_Os03g06930 // …
GO:0070647	P	protein modification by small protein conjugation or removal	7	581	99	24075	0.013	0.2	// LOC_Os02g57700 // LOC_Os04g49500 // LOC_Os09g21740 // LOC_Os01g03290 // LOC_Os01g03300 // LOC_Os05g36360 // LOC_Os10g01060
GO:0032446	P	protein modification by small protein conjugation	7	581	99	24075	0.013	0.2	// LOC_Os02g57700 // LOC_Os04g49500 // LOC_Os09g21740 // LOC_Os01g03290 // LOC_Os01g03300 // LOC_Os05g36360 // LOC_Os10g01060
GO:0016567	P	protein ubiquitination	7	581	98	24075	0.012	0.2	// LOC_Os02g57700 // LOC_Os04g49500 // LOC_Os09g21740 // LOC_Os01g03290 // LOC_Os01g03300 // LOC_Os05g36360 // LOC_Os10g01060
GO:0065008	P	regulation of biological quality	10	581	176	24075	0.013	0.2	// LOC_Os11g43530 // LOC_Os11g43520 // LOC_Os01g27140 // LOC_Os07g29410 // LOC_Os12g08730 // LOC_Os05g05730 // LOC_Os02g53400 // LOC_Os10g34170 // LOC_Os01g58194 // LOC_Os03g55820
GO:0044271	P	cellular nitrogen compound biosynthetic process	12	581	231	24075	0.013	0.2	// LOC_Os10g28350 // LOC_Os10g35840 // LOC_Os08g34290 // LOC_Os05g29760 // LOC_Os03g17730 // LOC_Os04g56400 // LOC_Os05g38570 // LOC_Os05g48200 // LOC_Os04g52130 // LOC_Os10g28360 // LOC_Os07g30150 // LOC_Os03g47610
GO:0006066	P	alcohol metabolic process	11	581	202	24075	0.013	0.2	// LOC_Os11g07020 // LOC_Os06g04510 // LOC_Os05g07130 // LOC_Os07g08030 // LOC_Os03g03720 // LOC_Os05g41640 // LOC_Os06g40640 // LOC_Os03g51610 // LOC_Os04g38600 // LOC_Os08g42390 // LOC_Os03g56280
GO:0005996	P	monosaccharide metabolic process	9	581	150	24075	0.013	0.2	// LOC_Os11g07020 // LOC_Os06g04510 // LOC_Os05g07130 // LOC_Os07g08030 // LOC_Os03g03720 // LOC_Os05g41640 // LOC_Os06g40640 // LOC_Os04g38600 // LOC_Os03g56280
GO:0006355	P	regulation of transcription, DNA-dependent	28	581	737	24075	0.015	0.22	// LOC_Os06g48950 // LOC_Os01g04750 // LOC_Os06g01934 // LOC_Os09g35030 // LOC_Os02g10860 // LOC_Os03g06920 // LOC_Os10g28340 // LOC_Os04g48070 // LOC_Os04g23890 // LOC_Os10g22600 // LOC_Os03g08460 // LOC_Os08g14450 // LOC_Os07g41580 // LOC_Os01g66890 // LOC_Os08g19650 // LOC_Os08g06630 // LOC_Os08g07740 // LOC_Os01g04800 // LOC_Os10g39130 // LOC_Os03g06930 // LOC_Os10g39030 // LOC_Os07g42510 // …
GO:0051252	P	regulation of RNA metabolic process	28	581	740	24075	0.016	0.23	// LOC_Os06g48950 // LOC_Os01g04750 // LOC_Os06g01934 // LOC_Os09g35030 // LOC_Os02g10860 // LOC_Os03g06920 // LOC_Os10g28340 // LOC_Os04g48070 // LOC_Os04g23890 // LOC_Os10g22600 // LOC_Os03g08460 // LOC_Os08g14450 // LOC_Os07g41580 // LOC_Os01g66890 // LOC_Os08g19650 // LOC_Os08g06630 // LOC_Os08g07740 // LOC_Os01g04800 // LOC_Os10g39130 // LOC_Os03g06930 // LOC_Os10g39030 // LOC_Os07g42510 // …
GO:0006810	P	transport	53	581	1638	24075	0.021	0.3	// LOC_Os01g20830 // LOC_Os03g01300 // LOC_Os01g45550 // LOC_Os04g35540 // LOC_Os08g41820 // LOC_Os12g37530 // LOC_Os06g03560 // LOC_Os03g14642 // LOC_Os03g60850 // LOC_Os03g37411 // LOC_Os03g12510 // LOC_Os02g46860 // LOC_Os09g36930 // LOC_Os09g09520 // LOC_Os03g45170 // LOC_Os10g21240 // LOC_Os01g50820 // LOC_Os05g41580 // LOC_Os01g31870 // LOC_Os12g03230 // LOC_Os01g55799 // LOC_Os05g40010 // …
GO:0051234	P	establishment of localization	53	581	1638	24075	0.021	0.3	// LOC_Os01g20830 // LOC_Os03g01300 // LOC_Os01g45550 // LOC_Os04g35540 // LOC_Os08g41820 // LOC_Os12g37530 // LOC_Os06g03560 // LOC_Os03g14642 // LOC_Os03g60850 // LOC_Os03g37411 // LOC_Os03g12510 // LOC_Os02g46860 // LOC_Os09g36930 // LOC_Os09g09520 // LOC_Os03g45170 // LOC_Os10g21240 // LOC_Os01g50820 // LOC_Os05g41580 // LOC_Os01g31870 // LOC_Os12g03230 // LOC_Os01g55799 // LOC_Os05g40010 // …
GO:0019320	P	hexose catabolic process	6	581	88	24075	0.024	0.32	// LOC_Os11g07020 // LOC_Os06g04510 // LOC_Os07g08030 // LOC_Os05g41640 // LOC_Os06g40640 // LOC_Os03g56280
GO:0046365	P	monosaccharide catabolic process	6	581	88	24075	0.024	0.32	// LOC_Os11g07020 // LOC_Os06g04510 // LOC_Os07g08030 // LOC_Os05g41640 // LOC_Os06g40640 // LOC_Os03g56280
GO:0006007	P	glucose catabolic process	6	581	88	24075	0.024	0.32	// LOC_Os11g07020 // LOC_Os06g04510 // LOC_Os07g08030 // LOC_Os05g41640 // LOC_Os06g40640 // LOC_Os03g56280
GO:0051179	P	localization	53	581	1651	24075	0.024	0.32	// LOC_Os01g20830 // LOC_Os03g01300 // LOC_Os01g45550 // LOC_Os04g35540 // LOC_Os08g41820 // LOC_Os12g37530 // LOC_Os06g03560 // LOC_Os03g14642 // LOC_Os03g60850 // LOC_Os03g37411 // LOC_Os03g12510 // LOC_Os02g46860 // LOC_Os09g36930 // LOC_Os09g09520 // LOC_Os03g45170 // LOC_Os10g21240 // LOC_Os01g50820 // LOC_Os05g41580 // LOC_Os01g31870 // LOC_Os12g03230 // LOC_Os01g55799 // LOC_Os05g40010 // …
GO:0007154	P	cell communication	9	581	170	24075	0.026	0.35	// LOC_Os01g40499 // LOC_Os06g06930 // LOC_Os01g66610 // LOC_Os01g47900 // LOC_Os02g32620 // LOC_Os05g07420 // LOC_Os01g65030 // LOC_Os01g47820 // LOC_Os05g07300
GO:0044275	P	cellular carbohydrate catabolic process	6	581	94	24075	0.031	0.38	// LOC_Os11g07020 // LOC_Os06g04510 // LOC_Os07g08030 // LOC_Os05g41640 // LOC_Os06g40640 // LOC_Os03g56280
GO:0034220	P	ion transmembrane transport	5	581	69	24075	0.03	0.38	// LOC_Os10g21240 // LOC_Os02g51470 // LOC_Os03g52660 // LOC_Os07g32880 // LOC_Os03g17070
GO:0015985	P	energy coupled proton transport, down electrochemical gradient	5	581	69	24075	0.03	0.38	// LOC_Os10g21240 // LOC_Os02g51470 // LOC_Os03g52660 // LOC_Os07g32880 // LOC_Os03g17070
GO:0015986	P	ATP synthesis coupled proton transport	5	581	69	24075	0.03	0.38	// LOC_Os10g21240 // LOC_Os02g51470 // LOC_Os03g52660 // LOC_Os07g32880 // LOC_Os03g17070
GO:0006725	P	cellular aromatic compound metabolic process	8	581	145	24075	0.029	0.38	// LOC_Os01g64520 // LOC_Os08g34290 // LOC_Os11g02440 // LOC_Os03g17730 // LOC_Os12g33610 // LOC_Os12g02370 // LOC_Os07g30150 // LOC_Os03g47610
GO:0006096	P	glycolysis	5	581	69	24075	0.03	0.38	// LOC_Os05g41640 // LOC_Os11g07020 // LOC_Os03g56280 // LOC_Os06g04510 // LOC_Os06g40640
GO:0046164	P	alcohol catabolic process	6	581	94	24075	0.031	0.38	// LOC_Os11g07020 // LOC_Os06g04510 // LOC_Os07g08030 // LOC_Os05g41640 // LOC_Os06g40640 // LOC_Os03g56280
GO:0055086	P	nucleobase, nucleoside and nucleotide metabolic process	11	581	244	24075	0.04	0.48	// LOC_Os01g64520 // LOC_Os07g30970 // LOC_Os03g17070 // LOC_Os05g41580 // LOC_Os03g52660 // LOC_Os07g08030 // LOC_Os10g21240 // LOC_Os02g51470 // LOC_Os07g30150 // LOC_Os07g32880 // LOC_Os03g01018
GO:0046483	P	heterocycle metabolic process	13	581	312	24075	0.046	0.53	// LOC_Os01g64520 // LOC_Os07g30970 // LOC_Os10g35840 // LOC_Os03g17070 // LOC_Os05g41580 // LOC_Os03g52660 // LOC_Os05g29760 // LOC_Os10g21240 // LOC_Os02g51470 // LOC_Os07g30150 // LOC_Os04g52130 // LOC_Os07g32880 // LOC_Os03g47610
GO:0009206	P	purine ribonucleoside triphosphate biosynthetic process	7	581	132	24075	0.047	0.53	// LOC_Os07g30970 // LOC_Os03g17070 // LOC_Os05g41580 // LOC_Os03g52660 // LOC_Os10g21240 // LOC_Os02g51470 // LOC_Os07g32880
GO:0009201	P	ribonucleoside triphosphate biosynthetic process	7	581	132	24075	0.047	0.53	// LOC_Os07g30970 // LOC_Os03g17070 // LOC_Os05g41580 // LOC_Os03g52660 // LOC_Os10g21240 // LOC_Os02g51470 // LOC_Os07g32880
GO:0009142	P	nucleoside triphosphate biosynthetic process	7	581	132	24075	0.047	0.53	// LOC_Os07g30970 // LOC_Os03g17070 // LOC_Os05g41580 // LOC_Os03g52660 // LOC_Os10g21240 // LOC_Os02g51470 // LOC_Os07g32880
GO:0009145	P	purine nucleoside triphosphate biosynthetic process	7	581	132	24075	0.047	0.53	// LOC_Os07g30970 // LOC_Os03g17070 // LOC_Os05g41580 // LOC_Os03g52660 // LOC_Os10g21240 // LOC_Os02g51470 // LOC_Os07g32880
GO:0009199	P	ribonucleoside triphosphate metabolic process	7	581	134	24075	0.05	0.53	// LOC_Os07g30970 // LOC_Os03g17070 // LOC_Os05g41580 // LOC_Os03g52660 // LOC_Os10g21240 // LOC_Os02g51470 // LOC_Os07g32880
GO:0009205	P	purine ribonucleoside triphosphate metabolic process	7	581	134	24075	0.05	0.53	// LOC_Os07g30970 // LOC_Os03g17070 // LOC_Os05g41580 // LOC_Os03g52660 // LOC_Os10g21240 // LOC_Os02g51470 // LOC_Os07g32880
GO:0018130	P	heterocycle biosynthetic process	5	581	79	24075	0.048	0.53	// LOC_Os05g29760 // LOC_Os04g52130 // LOC_Os07g30150 // LOC_Os10g35840 // LOC_Os03g47610
GO:0009144	P	purine nucleoside triphosphate metabolic process	7	581	134	24075	0.05	0.53	// LOC_Os07g30970 // LOC_Os03g17070 // LOC_Os05g41580 // LOC_Os03g52660 // LOC_Os10g21240 // LOC_Os02g51470 // LOC_Os07g32880
GO:0015992	P	proton transport	5	581	80	24075	0.05	0.53	// LOC_Os10g21240 // LOC_Os02g51470 // LOC_Os03g52660 // LOC_Os07g32880 // LOC_Os03g17070
GO:0006818	P	hydrogen transport	5	581	80	24075	0.05	0.53	// LOC_Os10g21240 // LOC_Os02g51470 // LOC_Os03g52660 // LOC_Os07g32880 // LOC_Os03g17070
GO:0009141	P	nucleoside triphosphate metabolic process	7	581	135	24075	0.051	0.53	// LOC_Os07g30970 // LOC_Os03g17070 // LOC_Os05g41580 // LOC_Os03g52660 // LOC_Os10g21240 // LOC_Os02g51470 // LOC_Os07g32880
GO:0044283	P	small molecule biosynthetic process	13	581	320	24075	0.053	0.55	// LOC_Os10g28350 // LOC_Os04g56400 // LOC_Os08g34290 // LOC_Os03g63490 // LOC_Os11g02440 // LOC_Os03g17730 // LOC_Os05g48200 // LOC_Os05g38570 // LOC_Os12g02370 // LOC_Os03g47610 // LOC_Os10g28360 // LOC_Os07g30150 // LOC_Os03g26530
GO:0006119	P	oxidative phosphorylation	5	581	88	24075	0.069	0.69	// LOC_Os10g21240 // LOC_Os02g51470 // LOC_Os03g52660 // LOC_Os07g32880 // LOC_Os03g17070
GO:0009152	P	purine ribonucleotide biosynthetic process	7	581	145	24075	0.069	0.69	// LOC_Os07g30970 // LOC_Os03g17070 // LOC_Os05g41580 // LOC_Os03g52660 // LOC_Os10g21240 // LOC_Os02g51470 // LOC_Os07g32880
GO:0044282	P	small molecule catabolic process	7	581	146	24075	0.071	0.7	// LOC_Os11g07020 // LOC_Os06g04510 // LOC_Os07g08030 // LOC_Os05g41640 // LOC_Os12g33610 // LOC_Os06g40640 // LOC_Os03g56280
GO:0009150	P	purine ribonucleotide metabolic process	7	581	147	24075	0.073	0.72	// LOC_Os07g30970 // LOC_Os03g17070 // LOC_Os05g41580 // LOC_Os03g52660 // LOC_Os10g21240 // LOC_Os02g51470 // LOC_Os07g32880
GO:0009165	P	nucleotide biosynthetic process	8	581	179	24075	0.076	0.74	// LOC_Os07g30970 // LOC_Os03g17070 // LOC_Os05g41580 // LOC_Os03g52660 // LOC_Os10g21240 // LOC_Os02g51470 // LOC_Os07g32880 // LOC_Os03g01018
GO:0009260	P	ribonucleotide biosynthetic process	7	581	149	24075	0.077	0.74	// LOC_Os07g30970 // LOC_Os03g17070 // LOC_Os05g41580 // LOC_Os03g52660 // LOC_Os10g21240 // LOC_Os02g51470 // LOC_Os07g32880
GO:0006164	P	purine nucleotide biosynthetic process	7	581	150	24075	0.079	0.75	// LOC_Os07g30970 // LOC_Os03g17070 // LOC_Os05g41580 // LOC_Os03g52660 // LOC_Os10g21240 // LOC_Os02g51470 // LOC_Os07g32880
GO:0009259	P	ribonucleotide metabolic process	7	581	151	24075	0.081	0.76	// LOC_Os07g30970 // LOC_Os03g17070 // LOC_Os05g41580 // LOC_Os03g52660 // LOC_Os10g21240 // LOC_Os02g51470 // LOC_Os07g32880
GO:0005975	P	carbohydrate metabolic process	27	581	833	24075	0.081	0.76	// LOC_Os08g31630 // LOC_Os06g04510 // LOC_Os07g08030 // LOC_Os05g41640 // LOC_Os03g16050 // LOC_Os03g56280 // LOC_Os09g27950 // LOC_Os03g51610 // LOC_Os02g47020 // LOC_Os04g39880 // LOC_Os08g42390 // LOC_Os04g16680 // LOC_Os06g28194 // LOC_Os01g64110 // LOC_Os10g42670 // LOC_Os05g07130 // LOC_Os10g28050 // LOC_Os03g03720 // LOC_Os01g59840 // LOC_Os04g38600 // LOC_Os11g07020 // LOC_Os01g73580 // …
GO:0070271	P	protein complex biogenesis	5	581	94	24075	0.085	0.78	// LOC_Os08g06630 // LOC_Os01g56780 // LOC_Os08g14450 // LOC_Os10g39870 // LOC_Os03g14720
GO:0006461	P	protein complex assembly	5	581	94	24075	0.085	0.78	// LOC_Os08g06630 // LOC_Os01g56780 // LOC_Os08g14450 // LOC_Os10g39870 // LOC_Os03g14720
GO:0006163	P	purine nucleotide metabolic process	7	581	154	24075	0.087	0.79	// LOC_Os07g30970 // LOC_Os03g17070 // LOC_Os05g41580 // LOC_Os03g52660 // LOC_Os10g21240 // LOC_Os02g51470 // LOC_Os07g32880
GO:0009117	P	nucleotide metabolic process	9	581	218	24075	0.09	0.8	// LOC_Os07g30970 // LOC_Os03g17070 // LOC_Os05g41580 // LOC_Os03g52660 // LOC_Os07g08030 // LOC_Os10g21240 // LOC_Os02g51470 // LOC_Os07g32880 // LOC_Os03g01018
GO:0006753	P	nucleoside phosphate metabolic process	9	581	218	24075	0.09	0.8	// LOC_Os07g30970 // LOC_Os03g17070 // LOC_Os05g41580 // LOC_Os03g52660 // LOC_Os07g08030 // LOC_Os10g21240 // LOC_Os02g51470 // LOC_Os07g32880 // LOC_Os03g01018
GO:0044262	P	cellular carbohydrate metabolic process	14	581	385	24075	0.092	0.81	// LOC_Os11g07020 // LOC_Os10g42670 // LOC_Os08g31630 // LOC_Os06g04510 // LOC_Os05g07130 // LOC_Os07g08030 // LOC_Os03g03720 // LOC_Os09g27950 // LOC_Os05g41640 // LOC_Os06g40640 // LOC_Os03g51610 // LOC_Os04g38600 // LOC_Os08g42390 // LOC_Os03g56280
GO:0006754	P	ATP biosynthetic process	6	581	127	24075	0.095	0.83	// LOC_Os03g17070 // LOC_Os05g41580 // LOC_Os03g52660 // LOC_Os10g21240 // LOC_Os02g51470 // LOC_Os07g32880
GO:0046034	P	ATP metabolic process	6	581	129	24075	0.1	0.87	// LOC_Os03g17070 // LOC_Os05g41580 // LOC_Os03g52660 // LOC_Os10g21240 // LOC_Os02g51470 // LOC_Os07g32880
GO:0016052	P	carbohydrate catabolic process	6	581	131	24075	0.11	0.91	// LOC_Os11g07020 // LOC_Os06g04510 // LOC_Os07g08030 // LOC_Os05g41640 // LOC_Os06g40640 // LOC_Os03g56280
GO:0006869	P	lipid transport	5	581	103	24075	0.11	0.94	// LOC_Os03g14654 // LOC_Os03g14642 // LOC_Os03g01300 // LOC_Os05g40010 // LOC_Os12g02320
GO:0010876	P	lipid localization	5	581	103	24075	0.11	0.94	// LOC_Os03g14654 // LOC_Os03g14642 // LOC_Os03g01300 // LOC_Os05g40010 // LOC_Os12g02320
GO:0008652	P	cellular amino acid biosynthetic process	6	581	133	24075	0.11	0.94	// LOC_Os10g28350 // LOC_Os04g56400 // LOC_Os08g34290 // LOC_Os03g17730 // LOC_Os05g48200 // LOC_Os10g28360
GO:0034641	P	cellular nitrogen compound metabolic process	15	581	435	24075	0.11	0.95	// LOC_Os10g28350 // LOC_Os04g52130 // LOC_Os08g34290 // LOC_Os05g29760 // LOC_Os07g08030 // LOC_Os03g17730 // LOC_Os04g56400 // LOC_Os07g30150 // LOC_Os12g33610 // LOC_Os05g48200 // LOC_Os03g47610 // LOC_Os10g28360 // LOC_Os05g38570 // LOC_Os10g35840 // LOC_Os04g47190
GO:0051716	P	cellular response to stimulus	5	581	132	24075	0.22	1	// LOC_Os06g45100 // LOC_Os12g12850 // LOC_Os06g22140 // LOC_Os02g36380 // LOC_Os04g37920
GO:0043436	P	oxoacid metabolic process	12	581	473	24075	0.47	1	// LOC_Os10g28350 // LOC_Os04g56400 // LOC_Os08g34290 // LOC_Os10g26110 // LOC_Os08g44810 // LOC_Os03g17730 // LOC_Os05g48200 // LOC_Os12g33610 // LOC_Os03g56280 // LOC_Os03g26530 // LOC_Os10g28360 // LOC_Os04g47190
GO:0019538	P	protein metabolic process	93	581	4333	24075	0.9	1	// LOC_Os01g13760 // LOC_Os11g11890 // LOC_Os01g47900 // LOC_Os01g61700 // LOC_Os06g45820 // LOC_Os06g45630 // LOC_Os12g02250 // LOC_Os07g09040 // LOC_Os01g03300 // LOC_Os03g57340 // LOC_Os12g12850 // LOC_Os11g36090 // LOC_Os08g03020 // LOC_Os04g52780 // LOC_Os03g27990 // LOC_Os02g32610 // LOC_Os05g25390 // LOC_Os01g22980 // LOC_Os06g06930 // LOC_Os02g34600 // LOC_Os05g36360 // LOC_Os04g52640 // …
GO:0016053	P	organic acid biosynthetic process	7	581	222	24075	0.3	1	// LOC_Os10g28350 // LOC_Os04g56400 // LOC_Os08g34290 // LOC_Os03g17730 // LOC_Os05g48200 // LOC_Os10g28360 // LOC_Os03g26530
GO:0033554	P	cellular response to stress	5	581	126	24075	0.2	1	// LOC_Os06g45100 // LOC_Os12g12850 // LOC_Os06g22140 // LOC_Os02g36380 // LOC_Os04g37920
GO:0022607	P	cellular component assembly	5	581	172	24075	0.4	1	// LOC_Os08g06630 // LOC_Os01g56780 // LOC_Os08g14450 // LOC_Os10g39870 // LOC_Os03g14720
GO:0006457	P	protein folding	7	581	202	24075	0.22	1	// LOC_Os08g19610 // LOC_Os03g57340 // LOC_Os07g09040 // LOC_Os03g14040 // LOC_Os01g13760 // LOC_Os04g43420 // LOC_Os02g39870
GO:0006807	P	nitrogen compound metabolic process	92	581	7073	24075	1	1	// LOC_Os04g56400 // LOC_Os01g74020 // LOC_Os06g45100 // LOC_Os02g10860 // LOC_Os03g06920 // LOC_Os03g47610 // LOC_Os04g23890 // LOC_Os09g30400 // LOC_Os07g05010 // LOC_Os03g08460 // LOC_Os04g52130 // LOC_Os07g41580 // LOC_Os01g66890 // LOC_Os08g34290 // LOC_Os12g32250 // LOC_Os09g31300 // LOC_Os08g19650 // LOC_Os08g38990 // LOC_Os01g04800 // LOC_Os02g47810 // LOC_Os03g06930 // LOC_Os12g12850 // …
GO:0044267	P	cellular protein metabolic process	79	581	2877	24075	0.13	1	// LOC_Os02g02830 // LOC_Os04g52640 // LOC_Os03g58750 // LOC_Os04g51030 // LOC_Os02g57700 // LOC_Os01g13760 // LOC_Os02g13510 // LOC_Os12g44320 // LOC_Os01g47900 // LOC_Os05g02020 // LOC_Os01g56780 // LOC_Os10g01060 // LOC_Os08g19610 // LOC_Os08g10320 // LOC_Os11g17380 // LOC_Os05g25450 // LOC_Os06g45630 // LOC_Os02g42620 // LOC_Os12g02250 // LOC_Os05g17604 // LOC_Os07g09040 // LOC_Os02g34600 // …
GO:0044265	P	cellular macromolecule catabolic process	9	581	254	24075	0.17	1	// LOC_Os11g07020 // LOC_Os06g04510 // LOC_Os07g08030 // LOC_Os01g03290 // LOC_Os01g03300 // LOC_Os05g41640 // LOC_Os01g03740 // LOC_Os06g40640 // LOC_Os03g56280
GO:0044260	P	cellular macromolecule metabolic process	152	581	9350	24075	1	1	// LOC_Os01g74020 // LOC_Os06g45100 // LOC_Os11g11890 // LOC_Os01g47900 // LOC_Os05g41640 // LOC_Os02g10860 // LOC_Os06g45630 // LOC_Os12g02250 // LOC_Os12g32250 // LOC_Os07g09040 // LOC_Os09g30400 // LOC_Os01g03300 // LOC_Os01g13760 // LOC_Os03g08460 // LOC_Os11g36090 // LOC_Os07g41580 // LOC_Os01g66890 // LOC_Os08g03020 // LOC_Os09g31300 // LOC_Os04g52780 // LOC_Os03g27990 // LOC_Os08g19650 // …
GO:0016043	P	cellular component organization	8	581	1240	24075	1	1	// LOC_Os08g14450 // LOC_Os01g56780 // LOC_Os04g45210 // LOC_Os03g14720 // LOC_Os08g06630 // LOC_Os10g39870 // LOC_Os02g39870 // LOC_Os03g02590
GO:0065003	P	macromolecular complex assembly	5	581	169	24075	0.39	1	// LOC_Os08g06630 // LOC_Os01g56780 // LOC_Os08g14450 // LOC_Os10g39870 // LOC_Os03g14720
GO:0006812	P	cation transport	10	581	348	24075	0.34	1	// LOC_Os01g20830 // LOC_Os03g17070 // LOC_Os05g41580 // LOC_Os03g52660 // LOC_Os05g02240 // LOC_Os12g37530 // LOC_Os10g21240 // LOC_Os02g51470 // LOC_Os03g02860 // LOC_Os07g32880
GO:0016265	P	death	6	581	544	24075	0.99	1	// LOC_Os11g12240 // LOC_Os11g12340 // LOC_Os03g63200 // LOC_Os11g12300 // LOC_Os09g14410 // LOC_Os11g12000
GO:0006629	P	lipid metabolic process	9	581	528	24075	0.89	1	// LOC_Os08g40590 // LOC_Os02g37700 // LOC_Os02g44780 // LOC_Os08g01940 // LOC_Os02g37654 // LOC_Os06g06230 // LOC_Os08g32630 // LOC_Os08g42390 // LOC_Os03g26530
GO:0009308	P	amine metabolic process	8	581	380	24075	0.7	1	// LOC_Os10g28350 // LOC_Os04g56400 // LOC_Os08g34290 // LOC_Os03g17730 // LOC_Os05g48200 // LOC_Os12g33610 // LOC_Os10g28360 // LOC_Os04g47190
GO:0009309	P	amine biosynthetic process	6	581	153	24075	0.17	1	// LOC_Os10g28350 // LOC_Os04g56400 // LOC_Os08g34290 // LOC_Os03g17730 // LOC_Os05g48200 // LOC_Os10g28360
GO:0006811	P	ion transport	11	581	408	24075	0.4	1	// LOC_Os01g20830 // LOC_Os03g17070 // LOC_Os05g41580 // LOC_Os03g52660 // LOC_Os05g02240 // LOC_Os12g37530 // LOC_Os10g30790 // LOC_Os10g21240 // LOC_Os02g51470 // LOC_Os03g02860 // LOC_Os07g32880
GO:0006952	P	defense response	6	581	452	24075	0.96	1	// LOC_Os11g12240 // LOC_Os11g12340 // LOC_Os03g63200 // LOC_Os11g12300 // LOC_Os09g14410 // LOC_Os11g12000
GO:0012501	P	programmed cell death	6	581	532	24075	0.99	1	// LOC_Os11g12240 // LOC_Os11g12340 // LOC_Os03g63200 // LOC_Os11g12300 // LOC_Os09g14410 // LOC_Os11g12000
GO:0046394	P	carboxylic acid biosynthetic process	7	581	222	24075	0.3	1	// LOC_Os10g28350 // LOC_Os04g56400 // LOC_Os08g34290 // LOC_Os03g17730 // LOC_Os05g48200 // LOC_Os10g28360 // LOC_Os03g26530
GO:0006519	P	cellular amino acid and derivative metabolic process	12	581	391	24075	0.24	1	// LOC_Os10g28350 // LOC_Os04g56400 // LOC_Os08g34290 // LOC_Os10g26110 // LOC_Os11g02440 // LOC_Os03g17730 // LOC_Os05g48200 // LOC_Os12g33610 // LOC_Os12g02370 // LOC_Os04g47190 // LOC_Os10g28360 // LOC_Os03g63490
GO:0044248	P	cellular catabolic process	12	581	337	24075	0.12	1	// LOC_Os11g07020 // LOC_Os06g04510 // LOC_Os08g01940 // LOC_Os08g27840 // LOC_Os01g03290 // LOC_Os01g03300 // LOC_Os05g41640 // LOC_Os12g33610 // LOC_Os01g03740 // LOC_Os06g40640 // LOC_Os03g56280 // LOC_Os07g08030
GO:0044249	P	cellular biosynthetic process	90	581	5890	24075	1	1	// LOC_Os04g56400 // LOC_Os01g74020 // LOC_Os02g10860 // LOC_Os03g06920 // LOC_Os03g47610 // LOC_Os04g23890 // LOC_Os09g30400 // LOC_Os07g05010 // LOC_Os03g08460 // LOC_Os04g52130 // LOC_Os07g41580 // LOC_Os01g66890 // LOC_Os08g34290 // LOC_Os09g31300 // LOC_Os08g19650 // LOC_Os08g38990 // LOC_Os01g04800 // LOC_Os02g47810 // LOC_Os03g06930 // LOC_Os12g32250 // LOC_Os08g39630 // LOC_Os11g02440 // …
GO:0023052	P	signaling	14	581	447	24075	0.2	1	// LOC_Os01g40499 // LOC_Os06g06930 // LOC_Os05g04550 // LOC_Os04g23890 // LOC_Os01g47900 // LOC_Os12g04500 // LOC_Os01g66610 // LOC_Os02g32620 // LOC_Os07g30300 // LOC_Os05g07420 // LOC_Os10g34170 // LOC_Os01g65030 // LOC_Os01g47820 // LOC_Os05g07300
GO:0034645	P	cellular macromolecule biosynthetic process	63	581	5248	24075	1	1	// LOC_Os08g39630 // LOC_Os01g74020 // LOC_Os01g38610 // LOC_Os02g47190 // LOC_Os12g41650 // LOC_Os12g41680 // LOC_Os02g47810 // LOC_Os08g06620 // LOC_Os06g05380 // LOC_Os06g01934 // LOC_Os09g35030 // LOC_Os02g10860 // LOC_Os03g06920 // LOC_Os12g04500 // LOC_Os10g28340 // LOC_Os10g39130 // LOC_Os06g24070 // LOC_Os04g48070 // LOC_Os04g23890 // LOC_Os08g10080 // LOC_Os08g06630 // LOC_Os04g51560 // …
GO:0006139	P	nucleobase, nucleoside, nucleotide and nucleic acid metabolic process	79	581	6695	24075	1	1	// LOC_Os08g39630 // LOC_Os01g37050 // LOC_Os03g52660 // LOC_Os06g45100 // LOC_Os07g08030 // LOC_Os01g38610 // LOC_Os02g47190 // LOC_Os12g41650 // LOC_Os12g41680 // LOC_Os02g47810 // LOC_Os08g06620 // LOC_Os06g05380 // LOC_Os02g10860 // LOC_Os09g35030 // LOC_Os01g74020 // LOC_Os03g06920 // LOC_Os03g01018 // LOC_Os12g04500 // LOC_Os10g28340 // LOC_Os10g39130 // LOC_Os03g17070 // LOC_Os05g41580 // …
GO:0009057	P	macromolecule catabolic process	11	581	322	24075	0.17	1	// LOC_Os11g07020 // LOC_Os06g04510 // LOC_Os07g08030 // LOC_Os01g03290 // LOC_Os01g03300 // LOC_Os05g41640 // LOC_Os06g45820 // LOC_Os01g03740 // LOC_Os06g40640 // LOC_Os03g56280 // LOC_Os01g61700
GO:0006508	P	proteolysis	13	581	1579	24075	1	1	// LOC_Os06g15760 // LOC_Os05g31890 // LOC_Os09g39060 // LOC_Os09g37012 // LOC_Os09g36300 // LOC_Os02g44590 // LOC_Os01g03290 // LOC_Os01g03300 // LOC_Os01g22980 // LOC_Os06g45820 // LOC_Os12g10590 // LOC_Os09g21370 // LOC_Os03g29540
GO:0015672	P	monovalent inorganic cation transport	5	581	155	24075	0.33	1	// LOC_Os10g21240 // LOC_Os02g51470 // LOC_Os03g52660 // LOC_Os07g32880 // LOC_Os03g17070
GO:0016070	P	RNA metabolic process	32	581	1088	24075	0.15	1	// LOC_Os01g37050 // LOC_Os01g04750 // LOC_Os01g56780 // LOC_Os06g01934 // LOC_Os09g35030 // LOC_Os02g10860 // LOC_Os03g06920 // LOC_Os10g28340 // LOC_Os04g48070 // LOC_Os04g23890 // LOC_Os10g22600 // LOC_Os05g47840 // LOC_Os03g08460 // LOC_Os08g14450 // LOC_Os07g41580 // LOC_Os01g66890 // LOC_Os03g14720 // LOC_Os08g19650 // LOC_Os08g06630 // LOC_Os08g07740 // LOC_Os01g04800 // LOC_Os10g39130 // …
GO:0009987	P	cellular process	272	581	12839	24075	1	1	// LOC_Os11g02300 // LOC_Os08g25900 // LOC_Os11g43530 // LOC_Os06g45100 // LOC_Os04g52600 // LOC_Os06g03560 // LOC_Os12g04500 // LOC_Os03g06920 // LOC_Os05g41640 // LOC_Os04g56400 // LOC_Os01g74020 // LOC_Os02g46860 // LOC_Os12g03230 // LOC_Os06g45630 // LOC_Os03g47610 // LOC_Os01g65030 // LOC_Os01g50820 // LOC_Os06g46436 // LOC_Os12g02250 // LOC_Os04g48070 // LOC_Os07g09040 // LOC_Os06g24070 // …
GO:0044106	P	cellular amine metabolic process	8	581	333	24075	0.55	1	// LOC_Os10g28350 // LOC_Os04g56400 // LOC_Os08g34290 // LOC_Os03g17730 // LOC_Os05g48200 // LOC_Os12g33610 // LOC_Os10g28360 // LOC_Os04g47190
GO:0033036	P	macromolecule localization	7	581	411	24075	0.87	1	// LOC_Os03g14642 // LOC_Os03g01300 // LOC_Os02g39870 // LOC_Os12g02320 // LOC_Os03g43430 // LOC_Os05g40010 // LOC_Os03g14654
GO:0006082	P	organic acid metabolic process	12	581	474	24075	0.48	1	// LOC_Os10g28350 // LOC_Os04g56400 // LOC_Os08g34290 // LOC_Os10g26110 // LOC_Os08g44810 // LOC_Os03g17730 // LOC_Os05g48200 // LOC_Os12g33610 // LOC_Os03g56280 // LOC_Os03g26530 // LOC_Os10g28360 // LOC_Os04g47190
GO:0043170	P	macromolecule metabolic process	165	581	10433	24075	1	1	// LOC_Os01g74020 // LOC_Os06g45100 // LOC_Os03g29540 // LOC_Os01g47900 // LOC_Os01g61700 // LOC_Os05g41640 // LOC_Os06g45820 // LOC_Os02g10860 // LOC_Os06g45630 // LOC_Os12g02250 // LOC_Os12g32250 // LOC_Os07g09040 // LOC_Os09g30400 // LOC_Os01g03300 // LOC_Os01g13760 // LOC_Os03g08460 // LOC_Os11g36090 // LOC_Os07g41580 // LOC_Os01g66890 // LOC_Os08g14450 // LOC_Os08g03020 // LOC_Os09g31300 // …
GO:0051186	P	cofactor metabolic process	5	581	143	24075	0.27	1	// LOC_Os04g52130 // LOC_Os05g29760 // LOC_Os07g08030 // LOC_Os08g27840 // LOC_Os03g63490
GO:0043933	P	macromolecular complex subunit organization	5	581	190	24075	0.49	1	// LOC_Os08g06630 // LOC_Os01g56780 // LOC_Os08g14450 // LOC_Os10g39870 // LOC_Os03g14720
GO:0019752	P	carboxylic acid metabolic process	12	581	473	24075	0.47	1	// LOC_Os10g28350 // LOC_Os04g56400 // LOC_Os08g34290 // LOC_Os10g26110 // LOC_Os08g44810 // LOC_Os03g17730 // LOC_Os05g48200 // LOC_Os12g33610 // LOC_Os03g56280 // LOC_Os03g26530 // LOC_Os10g28360 // LOC_Os04g47190
GO:0008219	P	cell death	6	581	544	24075	0.99	1	// LOC_Os11g12240 // LOC_Os11g12340 // LOC_Os03g63200 // LOC_Os11g12300 // LOC_Os09g14410 // LOC_Os11g12000
GO:0006520	P	cellular amino acid metabolic process	8	581	303	24075	0.45	1	// LOC_Os10g28350 // LOC_Os04g56400 // LOC_Os08g34290 // LOC_Os03g17730 // LOC_Os05g48200 // LOC_Os12g33610 // LOC_Os10g28360 // LOC_Os04g47190
GO:0010467	P	gene expression	63	581	2424	24075	0.29	1	// LOC_Os08g39630 // LOC_Os01g37050 // LOC_Os01g38610 // LOC_Os02g47190 // LOC_Os12g41650 // LOC_Os12g41680 // LOC_Os02g47810 // LOC_Os06g05380 // LOC_Os02g10860 // LOC_Os09g35030 // LOC_Os01g74020 // LOC_Os03g06920 // LOC_Os12g04500 // LOC_Os10g28340 // LOC_Os10g39130 // LOC_Os06g24070 // LOC_Os04g48070 // LOC_Os04g23890 // LOC_Os08g10080 // LOC_Os08g06630 // LOC_Os04g51560 // LOC_Os06g01934 // …
GO:0009058	P	biosynthetic process	97	581	6085	24075	1	1	// LOC_Os04g56400 // LOC_Os01g74020 // LOC_Os02g10860 // LOC_Os03g06920 // LOC_Os03g47610 // LOC_Os04g23890 // LOC_Os09g30400 // LOC_Os07g05010 // LOC_Os03g08460 // LOC_Os04g52130 // LOC_Os07g41580 // LOC_Os01g66890 // LOC_Os08g34290 // LOC_Os09g31300 // LOC_Os08g19650 // LOC_Os08g38990 // LOC_Os01g04800 // LOC_Os12g33610 // LOC_Os02g47810 // LOC_Os03g06930 // LOC_Os07g34190 // LOC_Os12g32250 // …
GO:0009059	P	macromolecule biosynthetic process	63	581	5252	24075	1	1	// LOC_Os08g39630 // LOC_Os01g74020 // LOC_Os01g38610 // LOC_Os02g47190 // LOC_Os12g41650 // LOC_Os12g41680 // LOC_Os02g47810 // LOC_Os08g06620 // LOC_Os06g05380 // LOC_Os06g01934 // LOC_Os09g35030 // LOC_Os02g10860 // LOC_Os03g06920 // LOC_Os12g04500 // LOC_Os10g28340 // LOC_Os10g39130 // LOC_Os06g24070 // LOC_Os04g48070 // LOC_Os04g23890 // LOC_Os08g10080 // LOC_Os08g06630 // LOC_Os04g51560 // …
GO:0009056	P	catabolic process	14	581	433	24075	0.17	1	// LOC_Os11g07020 // LOC_Os06g04510 // LOC_Os08g01940 // LOC_Os08g27840 // LOC_Os01g03290 // LOC_Os01g61700 // LOC_Os05g41640 // LOC_Os06g45820 // LOC_Os12g33610 // LOC_Os01g03740 // LOC_Os06g40640 // LOC_Os03g56280 // LOC_Os01g03300 // LOC_Os07g08030
GO:0044238	P	primary metabolic process	215	581	11969	24075	1	1	// LOC_Os08g40590 // LOC_Os11g02300 // LOC_Os01g74020 // LOC_Os06g45100 // LOC_Os03g29540 // LOC_Os01g47900 // LOC_Os01g61700 // LOC_Os05g41640 // LOC_Os06g45820 // LOC_Os02g10860 // LOC_Os06g45630 // LOC_Os03g01018 // LOC_Os12g02250 // LOC_Os04g48070 // LOC_Os07g09040 // LOC_Os09g30400 // LOC_Os01g03300 // LOC_Os01g13760 // LOC_Os03g08460 // LOC_Os08g42390 // LOC_Os11g36090 // LOC_Os07g41580 // …
GO:0042180	P	cellular ketone metabolic process	12	581	480	24075	0.49	1	// LOC_Os10g28350 // LOC_Os04g56400 // LOC_Os08g34290 // LOC_Os10g26110 // LOC_Os08g44810 // LOC_Os03g17730 // LOC_Os05g48200 // LOC_Os12g33610 // LOC_Os03g56280 // LOC_Os03g26530 // LOC_Os10g28360 // LOC_Os04g47190
GO:0044237	P	cellular metabolic process	221	581	10696	24075	1	1	// LOC_Os11g02300 // LOC_Os08g25900 // LOC_Os06g45100 // LOC_Os01g47900 // LOC_Os05g41640 // LOC_Os04g56400 // LOC_Os01g74020 // LOC_Os07g40974 // LOC_Os06g45630 // LOC_Os03g47610 // LOC_Os06g46436 // LOC_Os12g02250 // LOC_Os04g48070 // LOC_Os07g09040 // LOC_Os09g30400 // LOC_Os01g03300 // LOC_Os01g13760 // LOC_Os03g08460 // LOC_Os08g42390 // LOC_Os08g10020 // LOC_Os11g36090 // LOC_Os07g41580 // …
GO:0044085	P	cellular component biogenesis	6	581	239	24075	0.52	1	// LOC_Os10g39870 // LOC_Os01g56780 // LOC_Os02g17534 // LOC_Os03g14720 // LOC_Os08g06630 // LOC_Os08g14450
GO:0006259	P	DNA metabolic process	6	581	4515	24075	1	1	// LOC_Os02g36380 // LOC_Os12g12850 // LOC_Os06g45100 // LOC_Os04g37920 // LOC_Os08g06620 // LOC_Os01g03740
GO:0006915	P	apoptosis	6	581	532	24075	0.99	1	// LOC_Os11g12240 // LOC_Os11g12340 // LOC_Os03g63200 // LOC_Os11g12300 // LOC_Os09g14410 // LOC_Os11g12000
GO:0016491	F	oxidoreductase activity	109	581	1672	24075	1.7e-20	1e-17	// LOC_Os01g06600 // LOC_Os11g43530 // LOC_Os09g39390 // LOC_Os10g02380 // LOC_Os03g58890 // LOC_Os11g27730 // LOC_Os10g38110 // LOC_Os05g34854 // LOC_Os02g44500 // LOC_Os08g34210 // LOC_Os04g52130 // LOC_Os03g42130 // LOC_Os08g29170 // LOC_Os06g01250 // LOC_Os01g24780 // LOC_Os04g38600 // LOC_Os01g22249 // LOC_Os04g28870 // LOC_Os06g43410 // LOC_Os10g02490 // LOC_Os03g64280 // LOC_Os12g35890 // …
GO:0005506	F	iron ion binding	42	581	713	24075	2.9e-07	8.4e-05	// LOC_Os03g03910 // LOC_Os06g02019 // LOC_Os10g12050 // LOC_Os03g12510 // LOC_Os01g22370 // LOC_Os07g48010 // LOC_Os02g14430 // LOC_Os06g43370 // LOC_Os02g26770 // LOC_Os03g58890 // LOC_Os08g41090 // LOC_Os03g39760 // LOC_Os11g27730 // LOC_Os02g43360 // LOC_Os10g38110 // LOC_Os01g43760 // LOC_Os10g08474 // LOC_Os08g39660 // LOC_Os03g42130 // LOC_Os02g34810 // LOC_Os10g02070 // LOC_Os06g01250 // …
GO:0020037	F	heme binding	35	581	600	24075	3.5e-06	0.00051	// LOC_Os03g03910 // LOC_Os06g02019 // LOC_Os10g12050 // LOC_Os03g12510 // LOC_Os01g22370 // LOC_Os07g48010 // LOC_Os02g14430 // LOC_Os06g43370 // LOC_Os02g26770 // LOC_Os08g41090 // LOC_Os03g39760 // LOC_Os11g27730 // LOC_Os10g08474 // LOC_Os10g38110 // LOC_Os01g43760 // LOC_Os02g43360 // LOC_Os08g39660 // LOC_Os02g34810 // LOC_Os10g02070 // LOC_Os06g01250 // LOC_Os09g29490 // LOC_Os04g59200 // …
GO:0009055	F	electron carrier activity	35	581	599	24075	3.4e-06	0.00051	// LOC_Os06g02019 // LOC_Os01g27140 // LOC_Os11g43530 // LOC_Os06g01250 // LOC_Os10g12050 // LOC_Os12g08730 // LOC_Os10g34170 // LOC_Os06g43370 // LOC_Os02g26770 // LOC_Os06g46436 // LOC_Os03g39760 // LOC_Os11g27730 // LOC_Os10g38110 // LOC_Os01g43760 // LOC_Os10g08474 // LOC_Os08g01380 // LOC_Os08g39660 // LOC_Os10g21406 // LOC_Os06g01210 // LOC_Os11g43520 // LOC_Os05g05730 // LOC_Os05g11130 // …
GO:0046906	F	tetrapyrrole binding	35	581	608	24075	4.6e-06	0.00054	// LOC_Os03g03910 // LOC_Os06g02019 // LOC_Os10g12050 // LOC_Os03g12510 // LOC_Os01g22370 // LOC_Os07g48010 // LOC_Os02g14430 // LOC_Os06g43370 // LOC_Os02g26770 // LOC_Os08g41090 // LOC_Os03g39760 // LOC_Os11g27730 // LOC_Os10g08474 // LOC_Os10g38110 // LOC_Os01g43760 // LOC_Os02g43360 // LOC_Os08g39660 // LOC_Os02g34810 // LOC_Os10g02070 // LOC_Os06g01250 // LOC_Os09g29490 // LOC_Os04g59200 // …
GO:0016209	F	antioxidant activity	18	581	203	24075	5.6e-06	0.00054	// LOC_Os03g03910 // LOC_Os02g34810 // LOC_Os06g22140 // LOC_Os10g02070 // LOC_Os02g14430 // LOC_Os06g20150 // LOC_Os04g46960 // LOC_Os03g51960 // LOC_Os06g08670 // LOC_Os09g29490 // LOC_Os04g59200 // LOC_Os02g44500 // LOC_Os01g73200 // LOC_Os01g22370 // LOC_Os07g48010 // LOC_Os08g41090 // LOC_Os01g58194 // LOC_Os01g22249
GO:0016830	F	carbon-carbon lyase activity	12	581	99	24075	1.2e-05	0.001	// LOC_Os02g36380 // LOC_Os11g07020 // LOC_Os06g40640 // LOC_Os05g38570 // LOC_Os10g26110 // LOC_Os06g45100 // LOC_Os08g27840 // LOC_Os04g37920 // LOC_Os05g39310 // LOC_Os12g17600 // LOC_Os12g19381 // LOC_Os12g19470
GO:0016829	F	lyase activity	22	581	309	24075	1.4e-05	0.001	// LOC_Os06g04510 // LOC_Os06g45100 // LOC_Os04g37920 // LOC_Os05g39310 // LOC_Os12g33610 // LOC_Os06g03990 // LOC_Os04g27790 // LOC_Os12g19381 // LOC_Os05g38570 // LOC_Os10g26110 // LOC_Os01g09700 // LOC_Os12g19470 // LOC_Os01g45274 // LOC_Os05g29760 // LOC_Os02g17780 // LOC_Os03g17730 // LOC_Os12g17600 // LOC_Os02g36380 // LOC_Os11g07020 // LOC_Os06g40640 // LOC_Os08g27840 // LOC_Os07g01760
GO:0051536	F	iron-sulfur cluster binding	11	581	95	24075	4.2e-05	0.0024	// LOC_Os06g46436 // LOC_Os07g37030 // LOC_Os02g54980 // LOC_Os07g22498 // LOC_Os01g58022 // LOC_Os11g13850 // LOC_Os05g48200 // LOC_Os08g01380 // LOC_Os03g05310 // LOC_Os10g21406 // LOC_Os07g30670
GO:0051540	F	metal cluster binding	11	581	95	24075	4.2e-05	0.0024	// LOC_Os06g46436 // LOC_Os07g37030 // LOC_Os02g54980 // LOC_Os07g22498 // LOC_Os01g58022 // LOC_Os11g13850 // LOC_Os05g48200 // LOC_Os08g01380 // LOC_Os03g05310 // LOC_Os10g21406 // LOC_Os07g30670
GO:0016684	F	oxidoreductase activity, acting on peroxide as acceptor	15	581	181	24075	6.8e-05	0.0033	// LOC_Os03g03910 // LOC_Os02g34810 // LOC_Os10g02070 // LOC_Os02g14430 // LOC_Os06g20150 // LOC_Os04g46960 // LOC_Os06g08670 // LOC_Os09g29490 // LOC_Os04g59200 // LOC_Os02g44500 // LOC_Os01g73200 // LOC_Os01g22370 // LOC_Os07g48010 // LOC_Os08g41090 // LOC_Os01g22249
GO:0004601	F	peroxidase activity	15	581	181	24075	6.8e-05	0.0033	// LOC_Os03g03910 // LOC_Os02g34810 // LOC_Os10g02070 // LOC_Os02g14430 // LOC_Os06g20150 // LOC_Os04g46960 // LOC_Os06g08670 // LOC_Os09g29490 // LOC_Os04g59200 // LOC_Os02g44500 // LOC_Os01g73200 // LOC_Os01g22370 // LOC_Os07g48010 // LOC_Os08g41090 // LOC_Os01g22249
GO:0004497	F	monooxygenase activity	26	581	458	24075	9.5e-05	0.0035	// LOC_Os06g02019 // LOC_Os10g12050 // LOC_Os01g24780 // LOC_Os06g43370 // LOC_Os02g26770 // LOC_Os03g39760 // LOC_Os11g27730 // LOC_Os10g38110 // LOC_Os01g43760 // LOC_Os10g08474 // LOC_Os04g14690 // LOC_Os02g54980 // LOC_Os06g01250 // LOC_Os08g39660 // LOC_Os05g11130 // LOC_Os03g05310 // LOC_Os02g26810 // LOC_Os02g21810 // LOC_Os06g19070 // LOC_Os02g36110 // LOC_Os07g30960 // LOC_Os06g43410 // …
GO:0015238	F	drug transmembrane transporter activity	9	581	68	24075	8.2e-05	0.0035	// LOC_Os08g44870 // LOC_Os03g42830 // LOC_Os12g03240 // LOC_Os11g28430 // LOC_Os12g03230 // LOC_Os03g37411 // LOC_Os12g03200 // LOC_Os10g37920 // LOC_Os11g03484
GO:0004674	F	protein serine/threonine kinase activity	60	581	1478	24075	9e-05	0.0035	// LOC_Os04g52640 // LOC_Os03g58750 // LOC_Os04g51030 // LOC_Os02g57700 // LOC_Os02g13510 // LOC_Os12g44320 // LOC_Os01g47900 // LOC_Os05g02020 // LOC_Os10g01060 // LOC_Os11g17380 // LOC_Os05g25450 // LOC_Os06g45630 // LOC_Os02g42620 // LOC_Os12g02250 // LOC_Os05g17604 // LOC_Os04g23890 // LOC_Os02g34600 // LOC_Os04g24220 // LOC_Os07g35390 // LOC_Os03g56470 // LOC_Os02g14480 // LOC_Os10g17960 // …
GO:0003700	F	transcription factor activity	33	581	651	24075	9.3e-05	0.0035	// LOC_Os06g05380 // LOC_Os01g04750 // LOC_Os08g38990 // LOC_Os06g01934 // LOC_Os09g35030 // LOC_Os02g10860 // LOC_Os03g06920 // LOC_Os10g28340 // LOC_Os10g39130 // LOC_Os04g48070 // LOC_Os09g30400 // LOC_Os10g22600 // LOC_Os05g49100 // LOC_Os03g08460 // LOC_Os08g14450 // LOC_Os05g50700 // LOC_Os04g51560 // LOC_Os08g19650 // LOC_Os08g06630 // LOC_Os01g04800 // LOC_Os05g04640 // LOC_Os03g06930 // …
GO:0043565	F	sequence-specific DNA binding	25	581	453	24075	0.00019	0.0067	// LOC_Os03g14669 // LOC_Os06g05380 // LOC_Os06g01934 // LOC_Os02g10860 // LOC_Os10g28340 // LOC_Os05g04640 // LOC_Os09g30400 // LOC_Os04g48070 // LOC_Os05g49100 // LOC_Os05g50700 // LOC_Os07g41580 // LOC_Os04g51560 // LOC_Os08g19650 // LOC_Os08g38990 // LOC_Os08g07740 // LOC_Os10g39130 // LOC_Os03g06930 // LOC_Os12g32250 // LOC_Os10g39030 // LOC_Os06g43860 // LOC_Os06g37450 // LOC_Os01g43650 // …
GO:0030528	F	transcription regulator activity	43	581	987	24075	0.00023	0.0073	// LOC_Os01g38610 // LOC_Os01g04750 // LOC_Os12g41650 // LOC_Os06g05380 // LOC_Os06g01934 // LOC_Os09g35030 // LOC_Os02g10860 // LOC_Os03g06920 // LOC_Os03g43810 // LOC_Os10g28340 // LOC_Os10g39130 // LOC_Os04g48070 // LOC_Os08g06630 // LOC_Os04g51560 // LOC_Os09g30400 // LOC_Os07g05010 // LOC_Os10g22600 // LOC_Os05g49100 // LOC_Os03g08460 // LOC_Os08g14450 // LOC_Os05g50700 // LOC_Os01g66890 // …
GO:0016301	F	kinase activity	66	581	1750	24075	0.0003	0.0087	// LOC_Os04g52640 // LOC_Os03g58750 // LOC_Os04g51030 // LOC_Os02g57700 // LOC_Os02g13510 // LOC_Os12g44320 // LOC_Os01g47900 // LOC_Os05g02020 // LOC_Os05g41640 // LOC_Os10g01060 // LOC_Os11g17380 // LOC_Os05g25450 // LOC_Os06g45630 // LOC_Os03g56470 // LOC_Os02g42620 // LOC_Os12g02250 // LOC_Os05g17604 // LOC_Os04g23890 // LOC_Os02g34600 // LOC_Os04g24220 // LOC_Os07g35390 // LOC_Os07g30970 // …
GO:0015297	F	antiporter activity	10	581	101	24075	0.0003	0.0087	// LOC_Os08g44870 // LOC_Os03g42830 // LOC_Os05g02240 // LOC_Os12g03240 // LOC_Os11g28430 // LOC_Os12g03230 // LOC_Os03g37411 // LOC_Os12g03200 // LOC_Os10g37920 // LOC_Os11g03484
GO:0016655	F	oxidoreductase activity, acting on NADH or NADPH, quinone or similar compound as acceptor	6	581	34	24075	0.00032	0.009	// LOC_Os10g38206 // LOC_Os04g45600 // LOC_Os01g72950 // LOC_Os01g58022 // LOC_Os01g66000 // LOC_Os01g58024
GO:0051537	F	2 iron, 2 sulfur cluster binding	5	581	22	24075	0.00038	0.0099	// LOC_Os03g05310 // LOC_Os08g01380 // LOC_Os07g37030 // LOC_Os02g54980 // LOC_Os11g13850
GO:0004672	F	protein kinase activity	60	581	1575	24075	0.00045	0.011	// LOC_Os04g52640 // LOC_Os03g58750 // LOC_Os04g51030 // LOC_Os02g57700 // LOC_Os02g13510 // LOC_Os12g44320 // LOC_Os01g47900 // LOC_Os05g02020 // LOC_Os10g01060 // LOC_Os11g17380 // LOC_Os05g25450 // LOC_Os06g45630 // LOC_Os02g42620 // LOC_Os12g02250 // LOC_Os05g17604 // LOC_Os04g23890 // LOC_Os02g34600 // LOC_Os04g24220 // LOC_Os07g35390 // LOC_Os03g56470 // LOC_Os02g14480 // LOC_Os10g17960 // …
GO:0051213	F	dioxygenase activity	6	581	37	24075	0.00048	0.012	// LOC_Os10g28350 // LOC_Os12g37260 // LOC_Os12g37350 // LOC_Os10g28360 // LOC_Os03g45250 // LOC_Os05g51470
GO:0048037	F	cofactor binding	27	581	543	24075	0.00052	0.012	// LOC_Os01g06600 // LOC_Os07g11110 // LOC_Os05g39310 // LOC_Os02g47800 // LOC_Os06g03990 // LOC_Os08g39300 // LOC_Os01g09700 // LOC_Os06g01850 // LOC_Os10g26110 // LOC_Os10g28200 // LOC_Os04g01600 // LOC_Os01g58022 // LOC_Os12g23180 // LOC_Os07g40974 // LOC_Os04g14690 // LOC_Os10g33460 // LOC_Os03g03720 // LOC_Os04g38600 // LOC_Os10g35840 // LOC_Os07g05820 // LOC_Os07g41060 // LOC_Os06g22140 // …
GO:0050662	F	coenzyme binding	21	581	382	24075	0.00065	0.014	// LOC_Os01g06600 // LOC_Os07g41060 // LOC_Os06g22140 // LOC_Os03g03720 // LOC_Os06g01850 // LOC_Os10g28200 // LOC_Os10g35840 // LOC_Os02g01340 // LOC_Os07g11110 // LOC_Os03g57220 // LOC_Os12g23180 // LOC_Os05g39310 // LOC_Os07g40974 // LOC_Os02g47800 // LOC_Os04g14690 // LOC_Os04g38600 // LOC_Os10g33460 // LOC_Os07g02140 // LOC_Os04g01600 // LOC_Os07g05820 // LOC_Os05g48200
GO:0016667	F	oxidoreductase activity, acting on sulfur group of donors	8	581	75	24075	0.00076	0.016	// LOC_Os10g41400 // LOC_Os06g22140 // LOC_Os11g43530 // LOC_Os11g43520 // LOC_Os01g27140 // LOC_Os12g08730 // LOC_Os05g05730 // LOC_Os10g34170
GO:0015291	F	secondary active transmembrane transporter activity	11	581	136	24075	0.00075	0.016	// LOC_Os08g44870 // LOC_Os03g42830 // LOC_Os05g02240 // LOC_Os12g03240 // LOC_Os10g30790 // LOC_Os11g28430 // LOC_Os12g03230 // LOC_Os03g37411 // LOC_Os12g03200 // LOC_Os10g37920 // LOC_Os11g03484
GO:0016773	F	phosphotransferase activity, alcohol group as acceptor	63	581	1726	24075	0.00092	0.019	// LOC_Os04g52640 // LOC_Os03g58750 // LOC_Os04g51030 // LOC_Os02g57700 // LOC_Os02g13510 // LOC_Os12g44320 // LOC_Os01g47900 // LOC_Os05g02020 // LOC_Os10g01060 // LOC_Os11g17380 // LOC_Os05g25450 // LOC_Os06g45630 // LOC_Os03g56470 // LOC_Os02g42620 // LOC_Os12g02250 // LOC_Os05g17604 // LOC_Os04g23890 // LOC_Os02g34600 // LOC_Os04g24220 // LOC_Os07g35390 // LOC_Os03g51610 // LOC_Os02g47020 // …
GO:0016701	F	oxidoreductase activity, acting on single donors with incorporation of molecular oxygen	6	581	44	24075	0.0011	0.021	// LOC_Os02g54980 // LOC_Os12g37260 // LOC_Os12g37350 // LOC_Os03g05310 // LOC_Os03g45250 // LOC_Os05g51470
GO:0016651	F	oxidoreductase activity, acting on NADH or NADPH	7	581	64	24075	0.0014	0.026	// LOC_Os10g38206 // LOC_Os06g22140 // LOC_Os04g45600 // LOC_Os01g72950 // LOC_Os01g58022 // LOC_Os01g66000 // LOC_Os01g58024
GO:0015035	F	protein disulfide oxidoreductase activity	6	581	54	24075	0.0028	0.052	// LOC_Os11g43530 // LOC_Os11g43520 // LOC_Os01g27140 // LOC_Os12g08730 // LOC_Os05g05730 // LOC_Os10g34170
GO:0005529	F	sugar binding	11	581	166	24075	0.0033	0.057	// LOC_Os01g40499 // LOC_Os06g06930 // LOC_Os08g03020 // LOC_Os01g66610 // LOC_Os12g44320 // LOC_Os01g47900 // LOC_Os02g32620 // LOC_Os05g07420 // LOC_Os01g65030 // LOC_Os01g47820 // LOC_Os05g07300
GO:0015036	F	disulfide oxidoreductase activity	6	581	56	24075	0.0034	0.057	// LOC_Os11g43530 // LOC_Os11g43520 // LOC_Os01g27140 // LOC_Os12g08730 // LOC_Os05g05730 // LOC_Os10g34170
GO:0016831	F	carboxy-lyase activity	6	581	68	24075	0.008	0.13	// LOC_Os10g26110 // LOC_Os08g27840 // LOC_Os05g39310 // LOC_Os12g17600 // LOC_Os12g19381 // LOC_Os12g19470
GO:0005215	F	transporter activity	35	581	941	24075	0.0095	0.14	// LOC_Os04g35540 // LOC_Os12g37530 // LOC_Os04g43070 // LOC_Os03g60850 // LOC_Os03g37411 // LOC_Os09g36930 // LOC_Os09g09520 // LOC_Os03g45170 // LOC_Os05g41580 // LOC_Os01g31870 // LOC_Os12g03230 // LOC_Os03g42830 // LOC_Os03g17070 // LOC_Os03g43430 // LOC_Os05g02240 // LOC_Os10g05780 // LOC_Os10g30790 // LOC_Os11g28430 // LOC_Os03g39710 // LOC_Os06g15370 // LOC_Os07g32880 // LOC_Os06g38294 // …
GO:0030554	F	adenyl nucleotide binding	99	581	3247	24075	0.0094	0.14	// LOC_Os01g06600 // LOC_Os03g57340 // LOC_Os11g11890 // LOC_Os01g47900 // LOC_Os06g45820 // LOC_Os11g26830 // LOC_Os03g06920 // LOC_Os12g02250 // LOC_Os04g23890 // LOC_Os02g47020 // LOC_Os11g36090 // LOC_Os03g56470 // LOC_Os08g03020 // LOC_Os08g10290 // LOC_Os03g27990 // LOC_Os10g17960 // LOC_Os02g32610 // LOC_Os05g25390 // LOC_Os12g12850 // LOC_Os06g06930 // LOC_Os02g34600 // LOC_Os06g36090 // …
GO:0030246	F	carbohydrate binding	12	581	219	24075	0.009	0.14	// LOC_Os01g40499 // LOC_Os06g06930 // LOC_Os08g03020 // LOC_Os05g07130 // LOC_Os12g44320 // LOC_Os01g47900 // LOC_Os01g66610 // LOC_Os02g32620 // LOC_Os05g07420 // LOC_Os01g65030 // LOC_Os01g47820 // LOC_Os05g07300
GO:0001883	F	purine nucleoside binding	99	581	3247	24075	0.0094	0.14	// LOC_Os01g06600 // LOC_Os03g57340 // LOC_Os11g11890 // LOC_Os01g47900 // LOC_Os06g45820 // LOC_Os11g26830 // LOC_Os03g06920 // LOC_Os12g02250 // LOC_Os04g23890 // LOC_Os02g47020 // LOC_Os11g36090 // LOC_Os03g56470 // LOC_Os08g03020 // LOC_Os08g10290 // LOC_Os03g27990 // LOC_Os10g17960 // LOC_Os02g32610 // LOC_Os05g25390 // LOC_Os12g12850 // LOC_Os06g06930 // LOC_Os02g34600 // LOC_Os06g36090 // …
GO:0022804	F	active transmembrane transporter activity	16	581	333	24075	0.0091	0.14	// LOC_Os03g45170 // LOC_Os08g44870 // LOC_Os03g42830 // LOC_Os04g35540 // LOC_Os05g41580 // LOC_Os05g02240 // LOC_Os12g03240 // LOC_Os10g30790 // LOC_Os11g28430 // LOC_Os12g03230 // LOC_Os10g21240 // LOC_Os03g37411 // LOC_Os12g03200 // LOC_Os10g37920 // LOC_Os07g32880 // LOC_Os11g03484
GO:0001882	F	nucleoside binding	99	581	3257	24075	0.01	0.14	// LOC_Os01g06600 // LOC_Os03g57340 // LOC_Os11g11890 // LOC_Os01g47900 // LOC_Os06g45820 // LOC_Os11g26830 // LOC_Os03g06920 // LOC_Os12g02250 // LOC_Os04g23890 // LOC_Os02g47020 // LOC_Os11g36090 // LOC_Os03g56470 // LOC_Os08g03020 // LOC_Os08g10290 // LOC_Os03g27990 // LOC_Os10g17960 // LOC_Os02g32610 // LOC_Os05g25390 // LOC_Os12g12850 // LOC_Os06g06930 // LOC_Os02g34600 // LOC_Os06g36090 // …
GO:0031072	F	heat shock protein binding	8	581	119	24075	0.011	0.15	// LOC_Os03g36160 // LOC_Os01g13760 // LOC_Os12g31460 // LOC_Os06g09560 // LOC_Os02g54130 // LOC_Os03g57340 // LOC_Os04g43420 // LOC_Os03g14040
GO:0003824	F	catalytic activity	335	581	12724	24075	0.012	0.16	// LOC_Os01g06600 // LOC_Os04g56400 // LOC_Os11g43530 // LOC_Os10g01044 // LOC_Os09g39390 // LOC_Os04g37820 // LOC_Os01g47900 // LOC_Os12g04080 // LOC_Os05g41640 // LOC_Os06g45820 // LOC_Os10g02380 // LOC_Os05g12450 // LOC_Os06g42790 // LOC_Os02g21340 // LOC_Os07g40974 // LOC_Os06g45630 // LOC_Os03g01018 // LOC_Os03g58890 // LOC_Os04g57850 // LOC_Os01g13690 // LOC_Os09g39560 // LOC_Os04g23890 // …
GO:0016747	F	transferase activity, transferring acyl groups other than amino-acyl groups	16	581	348	24075	0.013	0.17	// LOC_Os10g35950 // LOC_Os01g66890 // LOC_Os02g37700 // LOC_Os03g55530 // LOC_Os11g32650 // LOC_Os06g05790 // LOC_Os12g04080 // LOC_Os08g01170 // LOC_Os03g47860 // LOC_Os10g23820 // LOC_Os03g46200 // LOC_Os02g37654 // LOC_Os09g37200 // LOC_Os09g25460 // LOC_Os07g34190 // LOC_Os03g26530
GO:0050661	F	NADP or NADPH binding	5	581	55	24075	0.013	0.17	// LOC_Os04g14690 // LOC_Os02g01340 // LOC_Os10g35840 // LOC_Os07g02140 // LOC_Os06g01850
GO:0004842	F	ubiquitin-protein ligase activity	7	581	101	24075	0.014	0.18	// LOC_Os02g57700 // LOC_Os04g49500 // LOC_Os09g21740 // LOC_Os01g03290 // LOC_Os01g03300 // LOC_Os05g36360 // LOC_Os10g01060
GO:0022890	F	inorganic cation transmembrane transporter activity	10	581	180	24075	0.015	0.19	// LOC_Os07g37030 // LOC_Os03g17070 // LOC_Os05g41580 // LOC_Os03g52660 // LOC_Os12g37530 // LOC_Os04g43070 // LOC_Os10g21240 // LOC_Os02g51470 // LOC_Os02g34580 // LOC_Os07g32880
GO:0050660	F	FAD binding	9	581	156	24075	0.017	0.2	// LOC_Os01g06600 // LOC_Os06g22140 // LOC_Os02g01340 // LOC_Os05g48200 // LOC_Os02g47800 // LOC_Os04g14690 // LOC_Os10g33460 // LOC_Os07g02140 // LOC_Os06g01850
GO:0022857	F	transmembrane transporter activity	25	581	643	24075	0.016	0.2	// LOC_Os04g35540 // LOC_Os12g37530 // LOC_Os04g43070 // LOC_Os03g37411 // LOC_Os09g09520 // LOC_Os03g45170 // LOC_Os05g41580 // LOC_Os03g52660 // LOC_Os12g03230 // LOC_Os03g42830 // LOC_Os03g17070 // LOC_Os05g02240 // LOC_Os10g30790 // LOC_Os11g28430 // LOC_Os03g39710 // LOC_Os07g32880 // LOC_Os08g44870 // LOC_Os07g37030 // LOC_Os12g03240 // LOC_Os10g21240 // LOC_Os02g51470 // LOC_Os12g03200 // …
GO:0016746	F	transferase activity, transferring acyl groups	16	581	367	24075	0.02	0.24	// LOC_Os10g35950 // LOC_Os01g66890 // LOC_Os02g37700 // LOC_Os03g55530 // LOC_Os11g32650 // LOC_Os06g05790 // LOC_Os12g04080 // LOC_Os08g01170 // LOC_Os03g47860 // LOC_Os10g23820 // LOC_Os03g46200 // LOC_Os02g37654 // LOC_Os09g37200 // LOC_Os09g25460 // LOC_Os07g34190 // LOC_Os03g26530
GO:0016881	F	acid-amino acid ligase activity	9	581	170	24075	0.026	0.3	// LOC_Os02g02830 // LOC_Os02g57700 // LOC_Os04g49500 // LOC_Os09g21740 // LOC_Os01g03290 // LOC_Os01g03300 // LOC_Os05g36360 // LOC_Os10g01060 // LOC_Os03g63490
GO:0017076	F	purine nucleotide binding	100	581	3456	24075	0.032	0.35	// LOC_Os01g06600 // LOC_Os03g57340 // LOC_Os11g11890 // LOC_Os01g47900 // LOC_Os06g45820 // LOC_Os11g26830 // LOC_Os03g06920 // LOC_Os12g02250 // LOC_Os04g23890 // LOC_Os02g47020 // LOC_Os11g36090 // LOC_Os03g56470 // LOC_Os08g03020 // LOC_Os08g10290 // LOC_Os03g27990 // LOC_Os10g17960 // LOC_Os02g32610 // LOC_Os05g25390 // LOC_Os12g12850 // LOC_Os06g06930 // LOC_Os02g34600 // LOC_Os06g36090 // …
GO:0015078	F	hydrogen ion transmembrane transporter activity	6	581	95	24075	0.032	0.35	// LOC_Os07g37030 // LOC_Os03g17070 // LOC_Os03g52660 // LOC_Os10g21240 // LOC_Os02g51470 // LOC_Os07g32880
GO:0019787	F	small conjugating protein ligase activity	8	581	148	24075	0.032	0.35	// LOC_Os02g57700 // LOC_Os04g49500 // LOC_Os09g21740 // LOC_Os02g02830 // LOC_Os01g03290 // LOC_Os05g36360 // LOC_Os10g01060 // LOC_Os01g03300
GO:0005524	F	ATP binding	89	581	3085	24075	0.045	0.48	// LOC_Os03g57340 // LOC_Os11g11890 // LOC_Os01g47900 // LOC_Os06g45820 // LOC_Os11g26830 // LOC_Os03g06920 // LOC_Os12g02250 // LOC_Os04g23890 // LOC_Os02g47020 // LOC_Os11g36090 // LOC_Os03g56470 // LOC_Os08g03020 // LOC_Os08g10290 // LOC_Os03g27990 // LOC_Os02g32610 // LOC_Os05g25390 // LOC_Os12g12850 // LOC_Os06g06930 // LOC_Os02g34600 // LOC_Os06g36090 // LOC_Os03g16860 // LOC_Os04g52640 // …
GO:0032559	F	adenyl ribonucleotide binding	89	581	3087	24075	0.046	0.48	// LOC_Os03g57340 // LOC_Os11g11890 // LOC_Os01g47900 // LOC_Os06g45820 // LOC_Os11g26830 // LOC_Os03g06920 // LOC_Os12g02250 // LOC_Os04g23890 // LOC_Os02g47020 // LOC_Os11g36090 // LOC_Os03g56470 // LOC_Os08g03020 // LOC_Os08g10290 // LOC_Os03g27990 // LOC_Os02g32610 // LOC_Os05g25390 // LOC_Os12g12850 // LOC_Os06g06930 // LOC_Os02g34600 // LOC_Os06g36090 // LOC_Os03g16860 // LOC_Os04g52640 // …
GO:0000166	F	nucleotide binding	109	581	3874	24075	0.049	0.5	// LOC_Os01g06600 // LOC_Os03g57340 // LOC_Os11g11890 // LOC_Os01g47900 // LOC_Os06g45820 // LOC_Os11g26830 // LOC_Os06g45630 // LOC_Os12g02250 // LOC_Os04g23890 // LOC_Os02g47020 // LOC_Os11g36090 // LOC_Os08g03020 // LOC_Os08g10290 // LOC_Os03g27990 // LOC_Os10g17960 // LOC_Os04g38600 // LOC_Os02g32610 // LOC_Os05g25390 // LOC_Os12g12850 // LOC_Os06g06930 // LOC_Os02g34600 // LOC_Os06g36090 // …
GO:0008415	F	acyltransferase activity	8	581	166	24075	0.054	0.54	// LOC_Os01g66890 // LOC_Os02g37700 // LOC_Os03g55530 // LOC_Os11g32650 // LOC_Os08g01170 // LOC_Os03g46200 // LOC_Os02g37654 // LOC_Os07g34190
GO:0016879	F	ligase activity, forming carbon-nitrogen bonds	10	581	226	24075	0.054	0.54	// LOC_Os02g02830 // LOC_Os02g57700 // LOC_Os04g49500 // LOC_Os04g56400 // LOC_Os09g21740 // LOC_Os01g03290 // LOC_Os01g03300 // LOC_Os05g36360 // LOC_Os10g01060 // LOC_Os03g63490
GO:0042578	F	phosphoric ester hydrolase activity	10	581	244	24075	0.079	0.77	// LOC_Os04g41340 // LOC_Os02g55560 // LOC_Os06g50380 // LOC_Os03g16050 // LOC_Os05g10310 // LOC_Os12g38770 // LOC_Os08g42390 // LOC_Os03g13520 // LOC_Os04g16680 // LOC_Os12g44020
GO:0008324	F	cation transmembrane transporter activity	11	581	280	24075	0.085	0.81	// LOC_Os07g37030 // LOC_Os03g17070 // LOC_Os05g41580 // LOC_Os03g52660 // LOC_Os05g02240 // LOC_Os12g37530 // LOC_Os04g43070 // LOC_Os10g21240 // LOC_Os02g51470 // LOC_Os02g34580 // LOC_Os07g32880
GO:0015077	F	monovalent inorganic cation transmembrane transporter activity	6	581	126	24075	0.092	0.87	// LOC_Os07g37030 // LOC_Os03g17070 // LOC_Os03g52660 // LOC_Os10g21240 // LOC_Os02g51470 // LOC_Os07g32880
GO:0016853	F	isomerase activity	7	581	161	24075	0.1	0.95	// LOC_Os08g19610 // LOC_Os08g34290 // LOC_Os03g07300 // LOC_Os07g08030 // LOC_Os11g02440 // LOC_Os12g02370 // LOC_Os06g28194
GO:0030170	F	pyridoxal phosphate binding	5	581	132	24075	0.22	1	// LOC_Os06g03990 // LOC_Os10g26110 // LOC_Os07g01760 // LOC_Os01g09700 // LOC_Os08g39300
GO:0004252	F	serine-type endopeptidase activity	5	581	119	24075	0.17	1	// LOC_Os09g36300 // LOC_Os02g44590 // LOC_Os02g22100 // LOC_Os04g48130 // LOC_Os12g10590
GO:0043169	F	cation binding	119	581	5696	24075	0.97	1	// LOC_Os01g20830 // LOC_Os08g25900 // LOC_Os01g24780 // LOC_Os06g45820 // LOC_Os04g41050 // LOC_Os03g01018 // LOC_Os03g58890 // LOC_Os11g27730 // LOC_Os10g38110 // LOC_Os01g03300 // LOC_Os12g38770 // LOC_Os08g02630 // LOC_Os08g40160 // LOC_Os03g42130 // LOC_Os10g33220 // LOC_Os01g66890 // LOC_Os01g52110 // LOC_Os06g01250 // LOC_Os04g42020 // LOC_Os07g04840 // LOC_Os02g47810 // LOC_Os01g22249 // …
GO:0008236	F	serine-type peptidase activity	6	581	201	24075	0.36	1	// LOC_Os02g22100 // LOC_Os04g48130 // LOC_Os09g36300 // LOC_Os02g44590 // LOC_Os01g22980 // LOC_Os12g10590
GO:0060089	F	molecular transducer activity	5	581	152	24075	0.31	1	// LOC_Os04g23890 // LOC_Os12g04500 // LOC_Os12g02530 // LOC_Os03g10880 // LOC_Os04g40100
GO:0016741	F	transferase activity, transferring one-carbon groups	5	581	263	24075	0.76	1	// LOC_Os11g15040 // LOC_Os02g51030 // LOC_Os06g43800 // LOC_Os12g25490 // LOC_Os10g10180
GO:0017171	F	serine hydrolase activity	6	581	201	24075	0.36	1	// LOC_Os02g22100 // LOC_Os04g48130 // LOC_Os09g36300 // LOC_Os02g44590 // LOC_Os01g22980 // LOC_Os12g10590
GO:0022891	F	substrate-specific transmembrane transporter activity	16	581	517	24075	0.19	1	// LOC_Os03g45170 // LOC_Os07g37030 // LOC_Os04g35540 // LOC_Os03g17070 // LOC_Os05g41580 // LOC_Os03g52660 // LOC_Os05g02240 // LOC_Os12g37530 // LOC_Os04g43070 // LOC_Os10g21240 // LOC_Os02g51470 // LOC_Os03g39710 // LOC_Os10g30790 // LOC_Os02g34580 // LOC_Os09g09520 // LOC_Os07g32880
GO:0016818	F	hydrolase activity, acting on acid anhydrides, in phosphorus-containing anhydrides	15	581	759	24075	0.81	1	// LOC_Os10g21240 // LOC_Os09g36300 // LOC_Os02g21340 // LOC_Os12g12850 // LOC_Os05g41580 // LOC_Os03g29540 // LOC_Os06g36090 // LOC_Os06g45820 // LOC_Os07g32880 // LOC_Os09g14410 // LOC_Os04g45490 // LOC_Os03g02330 // LOC_Os03g06920 // LOC_Os11g22350 // LOC_Os09g29670
GO:0016614	F	oxidoreductase activity, acting on CH-OH group of donors	5	581	133	24075	0.23	1	// LOC_Os03g56280 // LOC_Os10g33460 // LOC_Os04g01600 // LOC_Os10g35840 // LOC_Os08g44810
GO:0004553	F	hydrolase activity, hydrolyzing O-glycosyl compounds	9	581	424	24075	0.69	1	// LOC_Os01g64110 // LOC_Os01g73580 // LOC_Os08g40690 // LOC_Os10g28050 // LOC_Os10g42670 // LOC_Os09g33690 // LOC_Os01g59840 // LOC_Os04g39880 // LOC_Os08g01940
GO:0016817	F	hydrolase activity, acting on acid anhydrides	15	581	764	24075	0.82	1	// LOC_Os10g21240 // LOC_Os09g36300 // LOC_Os02g21340 // LOC_Os12g12850 // LOC_Os05g41580 // LOC_Os03g29540 // LOC_Os06g36090 // LOC_Os06g45820 // LOC_Os07g32880 // LOC_Os09g14410 // LOC_Os04g45490 // LOC_Os03g02330 // LOC_Os03g06920 // LOC_Os11g22350 // LOC_Os09g29670
GO:0005488	F	binding	336	581	16823	24075	1	1	// LOC_Os01g57240 // LOC_Os01g06600 // LOC_Os01g20830 // LOC_Os11g02300 // LOC_Os08g25900 // LOC_Os10g01044 // LOC_Os01g47900 // LOC_Os03g14669 // LOC_Os02g47810 // LOC_Os06g45820 // LOC_Os11g26830 // LOC_Os02g21340 // LOC_Os07g40974 // LOC_Os04g41050 // LOC_Os06g45630 // LOC_Os03g01018 // LOC_Os03g58890 // LOC_Os06g46436 // LOC_Os12g02250 // LOC_Os04g48070 // LOC_Os04g23890 // LOC_Os11g27730 // …
GO:0016887	F	ATPase activity	9	581	355	24075	0.49	1	// LOC_Os10g21240 // LOC_Os02g21340 // LOC_Os05g41580 // LOC_Os09g36300 // LOC_Os03g29540 // LOC_Os06g36090 // LOC_Os11g22350 // LOC_Os07g32880 // LOC_Os09g29670
GO:0003677	F	DNA binding	56	581	5059	24075	1	1	// LOC_Os02g15520 // LOC_Os01g74020 // LOC_Os02g47190 // LOC_Os03g14669 // LOC_Os12g41680 // LOC_Os01g56780 // LOC_Os01g57240 // LOC_Os06g05380 // LOC_Os06g01934 // LOC_Os09g35030 // LOC_Os02g10860 // LOC_Os03g06920 // LOC_Os10g28340 // LOC_Os10g39130 // LOC_Os06g24070 // LOC_Os04g48070 // LOC_Os08g10080 // LOC_Os08g06630 // LOC_Os03g14720 // LOC_Os09g30400 // LOC_Os10g22600 // LOC_Os05g49100 // …
GO:0008168	F	methyltransferase activity	5	581	261	24075	0.75	1	// LOC_Os11g15040 // LOC_Os02g51030 // LOC_Os06g43800 // LOC_Os12g25490 // LOC_Os10g10180
GO:0043167	F	ion binding	119	581	5700	24075	0.97	1	// LOC_Os01g20830 // LOC_Os08g25900 // LOC_Os01g24780 // LOC_Os06g45820 // LOC_Os04g41050 // LOC_Os03g01018 // LOC_Os03g58890 // LOC_Os11g27730 // LOC_Os10g38110 // LOC_Os01g03300 // LOC_Os12g38770 // LOC_Os08g02630 // LOC_Os08g40160 // LOC_Os03g42130 // LOC_Os10g33220 // LOC_Os01g66890 // LOC_Os01g52110 // LOC_Os06g01250 // LOC_Os04g42020 // LOC_Os07g04840 // LOC_Os02g47810 // LOC_Os01g22249 // …
GO:0016787	F	hydrolase activity	57	581	4901	24075	1	1	// LOC_Os06g06230 // LOC_Os01g37050 // LOC_Os04g57590 // LOC_Os03g14730 // LOC_Os09g14410 // LOC_Os02g44590 // LOC_Os03g29540 // LOC_Os01g22980 // LOC_Os06g45820 // LOC_Os03g16050 // LOC_Os06g42790 // LOC_Os02g21340 // LOC_Os08g33710 // LOC_Os09g29670 // LOC_Os06g15760 // LOC_Os05g41580 // LOC_Os09g37012 // LOC_Os04g48130 // LOC_Os12g44020 // LOC_Os12g38770 // LOC_Os03g06920 // LOC_Os12g10590 // …
GO:0046914	F	transition metal ion binding	88	581	4875	24075	1	1	// LOC_Os01g24780 // LOC_Os06g45820 // LOC_Os04g41050 // LOC_Os03g58890 // LOC_Os11g27730 // LOC_Os10g38110 // LOC_Os01g03300 // LOC_Os08g02630 // LOC_Os03g42130 // LOC_Os08g29170 // LOC_Os01g66890 // LOC_Os01g52110 // LOC_Os06g01250 // LOC_Os04g42020 // LOC_Os02g47810 // LOC_Os01g22249 // LOC_Os04g28870 // LOC_Os06g43410 // LOC_Os01g03290 // LOC_Os07g42610 // LOC_Os03g12510 // LOC_Os02g49230 // …
GO:0016788	F	hydrolase activity, acting on ester bonds	15	581	1949	24075	1	1	// LOC_Os12g12850 // LOC_Os06g06230 // LOC_Os01g37050 // LOC_Os04g41340 // LOC_Os01g03740 // LOC_Os02g55560 // LOC_Os06g50380 // LOC_Os03g16050 // LOC_Os05g10310 // LOC_Os12g38770 // LOC_Os08g42390 // LOC_Os03g13520 // LOC_Os04g16680 // LOC_Os08g33710 // LOC_Os12g44020
GO:0016758	F	transferase activity, transferring hexosyl groups	16	581	489	24075	0.14	1	// LOC_Os10g42670 // LOC_Os04g47770 // LOC_Os06g39080 // LOC_Os11g25990 // LOC_Os11g04860 // LOC_Os09g34230 // LOC_Os10g09990 // LOC_Os11g38650 // LOC_Os04g37820 // LOC_Os05g12450 // LOC_Os07g32630 // LOC_Os04g01280 // LOC_Os09g03140 // LOC_Os04g25440 // LOC_Os09g27950 // LOC_Os02g17534
GO:0016772	F	transferase activity, transferring phosphorus-containing groups	67	581	4781	24075	1	1	// LOC_Os04g52640 // LOC_Os03g58750 // LOC_Os04g51030 // LOC_Os02g57700 // LOC_Os02g13510 // LOC_Os12g44320 // LOC_Os01g47900 // LOC_Os05g02020 // LOC_Os05g41640 // LOC_Os10g01060 // LOC_Os11g17380 // LOC_Os05g25450 // LOC_Os06g45630 // LOC_Os03g01018 // LOC_Os03g56470 // LOC_Os02g42620 // LOC_Os12g02250 // LOC_Os05g17604 // LOC_Os04g23890 // LOC_Os02g34600 // LOC_Os04g24220 // LOC_Os07g35390 // …
GO:0015075	F	ion transmembrane transporter activity	12	581	389	24075	0.24	1	// LOC_Os07g37030 // LOC_Os03g17070 // LOC_Os05g41580 // LOC_Os03g52660 // LOC_Os05g02240 // LOC_Os12g37530 // LOC_Os04g43070 // LOC_Os10g21240 // LOC_Os02g51470 // LOC_Os10g30790 // LOC_Os02g34580 // LOC_Os07g32880
GO:0032555	F	purine ribonucleotide binding	90	581	3292	24075	0.12	1	// LOC_Os03g57340 // LOC_Os11g11890 // LOC_Os01g47900 // LOC_Os06g45820 // LOC_Os11g26830 // LOC_Os03g06920 // LOC_Os12g02250 // LOC_Os04g23890 // LOC_Os02g47020 // LOC_Os11g36090 // LOC_Os03g56470 // LOC_Os08g03020 // LOC_Os08g10290 // LOC_Os03g27990 // LOC_Os02g32610 // LOC_Os05g25390 // LOC_Os12g12850 // LOC_Os06g06930 // LOC_Os02g34600 // LOC_Os06g36090 // LOC_Os03g16860 // LOC_Os04g52640 // …
GO:0046983	F	protein dimerization activity	7	581	418	24075	0.88	1	// LOC_Os01g53880 // LOC_Os02g15520 // LOC_Os06g48950 // LOC_Os12g25490 // LOC_Os01g64730 // LOC_Os02g10860 // LOC_Os02g39870
GO:0032553	F	ribonucleotide binding	90	581	3292	24075	0.12	1	// LOC_Os03g57340 // LOC_Os11g11890 // LOC_Os01g47900 // LOC_Os06g45820 // LOC_Os11g26830 // LOC_Os03g06920 // LOC_Os12g02250 // LOC_Os04g23890 // LOC_Os02g47020 // LOC_Os11g36090 // LOC_Os03g56470 // LOC_Os08g03020 // LOC_Os08g10290 // LOC_Os03g27990 // LOC_Os02g32610 // LOC_Os05g25390 // LOC_Os12g12850 // LOC_Os06g06930 // LOC_Os02g34600 // LOC_Os06g36090 // LOC_Os03g16860 // LOC_Os04g52640 // …
GO:0016791	F	phosphatase activity	7	581	197	24075	0.21	1	// LOC_Os04g41340 // LOC_Os02g55560 // LOC_Os12g44020 // LOC_Os06g50380 // LOC_Os05g10310 // LOC_Os12g38770 // LOC_Os03g13520
GO:0016798	F	hydrolase activity, acting on glycosyl bonds	10	581	480	24075	0.72	1	// LOC_Os01g64110 // LOC_Os01g73580 // LOC_Os04g57590 // LOC_Os08g40690 // LOC_Os10g28050 // LOC_Os10g42670 // LOC_Os09g33690 // LOC_Os01g59840 // LOC_Os04g39880 // LOC_Os08g01940
GO:0070279	F	vitamin B6 binding	5	581	132	24075	0.22	1	// LOC_Os06g03990 // LOC_Os10g26110 // LOC_Os07g01760 // LOC_Os01g09700 // LOC_Os08g39300
GO:0008233	F	peptidase activity	13	581	1489	24075	1	1	// LOC_Os06g15760 // LOC_Os02g22100 // LOC_Os05g31890 // LOC_Os04g48130 // LOC_Os09g37012 // LOC_Os09g36300 // LOC_Os02g44590 // LOC_Os03g29540 // LOC_Os01g22980 // LOC_Os06g45820 // LOC_Os12g10590 // LOC_Os09g21370 // LOC_Os09g39060
GO:0016874	F	ligase activity	10	581	305	24075	0.21	1	// LOC_Os02g02830 // LOC_Os02g57700 // LOC_Os04g49500 // LOC_Os04g56400 // LOC_Os09g21740 // LOC_Os01g03290 // LOC_Os01g03300 // LOC_Os05g36360 // LOC_Os10g01060 // LOC_Os03g63490
GO:0000287	F	magnesium ion binding	6	581	134	24075	0.11	1	// LOC_Os06g04510 // LOC_Os03g51610 // LOC_Os02g17780 // LOC_Os05g39310 // LOC_Os04g27790 // LOC_Os03g01018
GO:0008270	F	zinc ion binding	42	581	3939	24075	1	1	// LOC_Os01g20910 // LOC_Os08g29170 // LOC_Os03g05570 // LOC_Os01g03290 // LOC_Os09g17610 // LOC_Os06g45820 // LOC_Os07g42610 // LOC_Os07g47140 // LOC_Os02g49230 // LOC_Os06g37450 // LOC_Os04g41050 // LOC_Os09g23540 // LOC_Os08g37760 // LOC_Os09g23550 // LOC_Os03g41110 // LOC_Os01g03300 // LOC_Os12g10660 // LOC_Os01g10580 // LOC_Os01g11520 // LOC_Os01g45274 // LOC_Os10g33220 // LOC_Os01g66890 // …
GO:0005509	F	calcium ion binding	11	581	316	24075	0.15	1	// LOC_Os08g40160 // LOC_Os04g51030 // LOC_Os08g25900 // LOC_Os01g31690 // LOC_Os07g36080 // LOC_Os02g50174 // LOC_Os01g59090 // LOC_Os04g24220 // LOC_Os07g04840 // LOC_Os07g01480 // LOC_Os03g17174
GO:0022892	F	substrate-specific transporter activity	17	581	593	24075	0.27	1	// LOC_Os03g45170 // LOC_Os07g37030 // LOC_Os05g41580 // LOC_Os03g17070 // LOC_Os03g43430 // LOC_Os03g52660 // LOC_Os05g02240 // LOC_Os12g37530 // LOC_Os04g43070 // LOC_Os10g21240 // LOC_Os02g51470 // LOC_Os03g39710 // LOC_Os10g30790 // LOC_Os02g34580 // LOC_Os09g09520 // LOC_Os07g32880 // LOC_Os04g35540
GO:0005515	F	protein binding	53	581	2460	24075	0.82	1	// LOC_Os04g52640 // LOC_Os02g15520 // LOC_Os06g48950 // LOC_Os01g20910 // LOC_Os03g05570 // LOC_Os02g44590 // LOC_Os01g03290 // LOC_Os06g09560 // LOC_Os09g17610 // LOC_Os12g08770 // LOC_Os07g42610 // LOC_Os02g10860 // LOC_Os02g54130 // LOC_Os04g41050 // LOC_Os03g10880 // LOC_Os05g17604 // LOC_Os01g03300 // LOC_Os01g13760 // LOC_Os04g43420 // LOC_Os06g45630 // LOC_Os08g10310 // LOC_Os02g39870 // …
GO:0004175	F	endopeptidase activity	11	581	856	24075	0.99	1	// LOC_Os06g15760 // LOC_Os02g22100 // LOC_Os05g31890 // LOC_Os04g48130 // LOC_Os09g37012 // LOC_Os09g36300 // LOC_Os02g44590 // LOC_Os09g39060 // LOC_Os06g45820 // LOC_Os12g10590 // LOC_Os09g21370
GO:0003676	F	nucleic acid binding	64	581	8251	24075	1	1	// LOC_Os03g06920 // LOC_Os02g15520 // LOC_Os01g37050 // LOC_Os08g33350 // LOC_Os06g48950 // LOC_Os02g47190 // LOC_Os04g51560 // LOC_Os03g14669 // LOC_Os12g41680 // LOC_Os02g47810 // LOC_Os01g57240 // LOC_Os01g56780 // LOC_Os06g05380 // LOC_Os02g10860 // LOC_Os09g35030 // LOC_Os01g74020 // LOC_Os06g37450 // LOC_Os08g33710 // LOC_Os10g28340 // LOC_Os10g39130 // LOC_Os06g24070 // LOC_Os04g48070 // …
GO:0019842	F	vitamin binding	7	581	180	24075	0.15	1	// LOC_Os03g58890 // LOC_Os10g26110 // LOC_Os07g01760 // LOC_Os05g39310 // LOC_Os06g03990 // LOC_Os08g39300 // LOC_Os01g09700
GO:0004871	F	signal transducer activity	5	581	152	24075	0.31	1	// LOC_Os04g23890 // LOC_Os12g04500 // LOC_Os12g02530 // LOC_Os03g10880 // LOC_Os04g40100
GO:0070011	F	peptidase activity, acting on L-amino acid peptides	13	581	1470	24075	1	1	// LOC_Os06g15760 // LOC_Os02g22100 // LOC_Os05g31890 // LOC_Os04g48130 // LOC_Os09g37012 // LOC_Os09g36300 // LOC_Os02g44590 // LOC_Os03g29540 // LOC_Os01g22980 // LOC_Os06g45820 // LOC_Os12g10590 // LOC_Os09g21370 // LOC_Os09g39060
GO:0016740	F	transferase activity	112	581	6190	24075	1	1	// LOC_Os09g03140 // LOC_Os11g11890 // LOC_Os04g37820 // LOC_Os01g47900 // LOC_Os05g41640 // LOC_Os04g47770 // LOC_Os06g45630 // LOC_Os03g01018 // LOC_Os12g02250 // LOC_Os04g23890 // LOC_Os10g09990 // LOC_Os02g47020 // LOC_Os11g36090 // LOC_Os02g51030 // LOC_Os10g42670 // LOC_Os08g03020 // LOC_Os04g52780 // LOC_Os03g27990 // LOC_Os09g37200 // LOC_Os02g32610 // LOC_Os07g34190 // LOC_Os05g25390 // …
GO:0016757	F	transferase activity, transferring glycosyl groups	18	581	595	24075	0.2	1	// LOC_Os10g42670 // LOC_Os04g47770 // LOC_Os06g39080 // LOC_Os11g25990 // LOC_Os11g04860 // LOC_Os09g34230 // LOC_Os10g09990 // LOC_Os11g38650 // LOC_Os04g37820 // LOC_Os05g12450 // LOC_Os07g32630 // LOC_Os04g01280 // LOC_Os01g02930 // LOC_Os09g03140 // LOC_Os04g25440 // LOC_Os09g27950 // LOC_Os02g17534 // LOC_Os07g30150
GO:0017111	F	nucleoside-triphosphatase activity	15	581	726	24075	0.76	1	// LOC_Os10g21240 // LOC_Os09g36300 // LOC_Os02g21340 // LOC_Os12g12850 // LOC_Os05g41580 // LOC_Os03g29540 // LOC_Os06g36090 // LOC_Os06g45820 // LOC_Os07g32880 // LOC_Os09g14410 // LOC_Os04g45490 // LOC_Os03g02330 // LOC_Os03g06920 // LOC_Os11g22350 // LOC_Os09g29670
GO:0046872	F	metal ion binding	113	581	5476	24075	0.97	1	// LOC_Os01g20830 // LOC_Os08g25900 // LOC_Os01g24780 // LOC_Os06g45820 // LOC_Os04g41050 // LOC_Os03g01018 // LOC_Os03g58890 // LOC_Os11g27730 // LOC_Os10g38110 // LOC_Os01g03300 // LOC_Os12g38770 // LOC_Os08g02630 // LOC_Os08g40160 // LOC_Os03g42130 // LOC_Os10g33220 // LOC_Os01g66890 // LOC_Os01g52110 // LOC_Os06g01250 // LOC_Os04g42020 // LOC_Os07g04840 // LOC_Os02g47810 // LOC_Os01g22249 // …
GO:0042623	F	ATPase activity, coupled	5	581	275	24075	0.79	1	// LOC_Os10g21240 // LOC_Os09g36300 // LOC_Os03g29540 // LOC_Os07g32880 // LOC_Os05g41580
GO:0016462	F	pyrophosphatase activity	15	581	743	24075	0.79	1	// LOC_Os10g21240 // LOC_Os09g36300 // LOC_Os02g21340 // LOC_Os12g12850 // LOC_Os05g41580 // LOC_Os03g29540 // LOC_Os06g36090 // LOC_Os06g45820 // LOC_Os07g32880 // LOC_Os09g14410 // LOC_Os04g45490 // LOC_Os03g02330 // LOC_Os03g06920 // LOC_Os11g22350 // LOC_Os09g29670
GO:0009579	C	thylakoid	23	581	93	24075	3.5e-15	4.7e-13	// LOC_Os07g25430 // LOC_Os08g25900 // LOC_Os12g08770 // LOC_Os01g56680 // LOC_Os06g01850 // LOC_Os06g46436 // LOC_Os01g31690 // LOC_Os01g59090 // LOC_Os08g44680 // LOC_Os08g10020 // LOC_Os10g21406 // LOC_Os08g02630 // LOC_Os08g40160 // LOC_Os07g22498 // LOC_Os07g47640 // LOC_Os07g04840 // LOC_Os05g48630 // LOC_Os03g17174 // LOC_Os07g37030 // LOC_Os02g01340 // LOC_Os03g55720 // LOC_Os07g01480 // …
GO:0034357	C	photosynthetic membrane	22	581	89	24075	1.4e-14	9.5e-13	// LOC_Os07g25430 // LOC_Os08g25900 // LOC_Os12g08770 // LOC_Os01g56680 // LOC_Os06g01850 // LOC_Os06g46436 // LOC_Os01g31690 // LOC_Os01g59090 // LOC_Os08g44680 // LOC_Os08g10020 // LOC_Os10g21406 // LOC_Os08g02630 // LOC_Os08g40160 // LOC_Os07g22498 // LOC_Os07g47640 // LOC_Os07g04840 // LOC_Os05g48630 // LOC_Os03g17174 // LOC_Os07g37030 // LOC_Os02g01340 // LOC_Os07g01480 // LOC_Os07g36080
GO:0044436	C	thylakoid part	17	581	50	24075	1.9e-13	8.6e-12	// LOC_Os08g40160 // LOC_Os06g46436 // LOC_Os08g25900 // LOC_Os01g31690 // LOC_Os01g59090 // LOC_Os02g01340 // LOC_Os07g04840 // LOC_Os03g55720 // LOC_Os07g22498 // LOC_Os12g08770 // LOC_Os10g21406 // LOC_Os03g17174 // LOC_Os07g01480 // LOC_Os07g37030 // LOC_Os08g10020 // LOC_Os07g36080 // LOC_Os06g01850
GO:0009521	C	photosystem	16	581	72	24075	2.2e-10	7.5e-09	// LOC_Os08g40160 // LOC_Os07g25430 // LOC_Os08g25900 // LOC_Os01g31690 // LOC_Os07g36080 // LOC_Os07g04840 // LOC_Os01g59090 // LOC_Os08g44680 // LOC_Os07g47640 // LOC_Os01g56680 // LOC_Os12g08770 // LOC_Os08g02630 // LOC_Os07g01480 // LOC_Os03g17174 // LOC_Os08g10020 // LOC_Os05g48630
GO:0009523	C	photosystem II	12	581	46	24075	8.7e-09	2.3e-07	// LOC_Os08g40160 // LOC_Os08g25900 // LOC_Os01g31690 // LOC_Os07g36080 // LOC_Os01g59090 // LOC_Os07g47640 // LOC_Os08g10020 // LOC_Os01g56680 // LOC_Os07g04840 // LOC_Os08g02630 // LOC_Os07g01480 // LOC_Os03g17174
GO:0016020	C	membrane	91	581	2115	24075	9.5e-08	1.8e-06	// LOC_Os08g25900 // LOC_Os01g59090 // LOC_Os06g45820 // LOC_Os12g33300 // LOC_Os05g35140 // LOC_Os06g46436 // LOC_Os01g04950 // LOC_Os08g44680 // LOC_Os08g02630 // LOC_Os08g40160 // LOC_Os03g02590 // LOC_Os06g21590 // LOC_Os07g22498 // LOC_Os10g05780 // LOC_Os05g33900 // LOC_Os07g04840 // LOC_Os03g10300 // LOC_Os06g15370 // LOC_Os06g36090 // LOC_Os03g01014 // LOC_Os07g01480 // LOC_Os07g25430 // …
GO:0009654	C	oxygen evolving complex	9	581	26	24075	8.6e-08	1.8e-06	// LOC_Os08g40160 // LOC_Os08g10020 // LOC_Os08g25900 // LOC_Os01g31690 // LOC_Os07g36080 // LOC_Os01g59090 // LOC_Os07g04840 // LOC_Os07g01480 // LOC_Os03g17174
GO:0019898	C	extrinsic to membrane	8	581	22	24075	3.4e-07	5.7e-06	// LOC_Os03g17174 // LOC_Os08g25900 // LOC_Os01g31690 // LOC_Os07g36080 // LOC_Os01g59090 // LOC_Os07g04840 // LOC_Os07g01480 // LOC_Os08g40160
GO:0042651	C	thylakoid membrane	8	581	23	24075	4.4e-07	6.6e-06	// LOC_Os12g08770 // LOC_Os07g37030 // LOC_Os07g22498 // LOC_Os02g01340 // LOC_Os06g46436 // LOC_Os10g21406 // LOC_Os08g10020 // LOC_Os06g01850
GO:0044425	C	membrane part	44	581	1007	24075	0.00018	0.0024	// LOC_Os07g25430 // LOC_Os08g25900 // LOC_Os04g35540 // LOC_Os02g22100 // LOC_Os01g59090 // LOC_Os12g37530 // LOC_Os01g57710 // LOC_Os06g45820 // LOC_Os01g56680 // LOC_Os01g45550 // LOC_Os09g36930 // LOC_Os09g09520 // LOC_Os10g21240 // LOC_Os01g31690 // LOC_Os04g48130 // LOC_Os08g44680 // LOC_Os07g32880 // LOC_Os08g02630 // LOC_Os04g14690 // LOC_Os08g10020 // LOC_Os03g17070 // LOC_Os03g43430 // …
GO:0043234	C	protein complex	32	581	706	24075	0.00076	0.0093	// LOC_Os07g25430 // LOC_Os08g25900 // LOC_Os03g52660 // LOC_Os08g41820 // LOC_Os01g56680 // LOC_Os10g01060 // LOC_Os12g08770 // LOC_Os05g48630 // LOC_Os06g04510 // LOC_Os02g51470 // LOC_Os01g31690 // LOC_Os01g59090 // LOC_Os08g44680 // LOC_Os08g10020 // LOC_Os08g02630 // LOC_Os01g55799 // LOC_Os03g17174 // LOC_Os02g57700 // LOC_Os03g17070 // LOC_Os09g21740 // LOC_Os07g47640 // LOC_Os07g04840 // …
GO:0045259	C	proton-transporting ATP synthase complex	5	581	44	24075	0.0058	0.06	// LOC_Os10g21240 // LOC_Os02g51470 // LOC_Os03g52660 // LOC_Os07g32880 // LOC_Os03g17070
GO:0005886	C	plasma membrane	5	581	44	24075	0.0058	0.06	// LOC_Os03g52660 // LOC_Os02g51470 // LOC_Os01g72950 // LOC_Os10g39870 // LOC_Os03g43430
GO:0031090	C	organelle membrane	12	581	228	24075	0.012	0.12	// LOC_Os06g46436 // LOC_Os07g37030 // LOC_Os07g22498 // LOC_Os02g01340 // LOC_Os12g08770 // LOC_Os10g21406 // LOC_Os04g14690 // LOC_Os08g10020 // LOC_Os07g02140 // LOC_Os04g45210 // LOC_Os06g01850 // LOC_Os03g02590
GO:0016469	C	proton-transporting two-sector ATPase complex	5	581	73	24075	0.037	0.33	// LOC_Os10g21240 // LOC_Os02g51470 // LOC_Os03g52660 // LOC_Os07g32880 // LOC_Os03g17070
GO:0000151	C	ubiquitin ligase complex	5	581	92	24075	0.079	0.67	// LOC_Os05g36360 // LOC_Os10g01060 // LOC_Os09g21740 // LOC_Os04g49500 // LOC_Os02g57700
GO:0044444	C	cytoplasmic part	12	581	966	24075	1	1	// LOC_Os07g25430 // LOC_Os06g04510 // LOC_Os08g41820 // LOC_Os04g45210 // LOC_Os04g14690 // LOC_Os01g56680 // LOC_Os04g46610 // LOC_Os01g55799 // LOC_Os02g42570 // LOC_Os02g39870 // LOC_Os07g02140 // LOC_Os03g02590
GO:0016021	C	integral to membrane	22	581	752	24075	0.21	1	// LOC_Os05g35140 // LOC_Os04g35540 // LOC_Os12g37530 // LOC_Os01g57710 // LOC_Os06g45820 // LOC_Os01g45550 // LOC_Os09g36930 // LOC_Os09g09520 // LOC_Os04g48130 // LOC_Os08g02630 // LOC_Os03g43430 // LOC_Os05g02240 // LOC_Os10g30790 // LOC_Os08g01140 // LOC_Os03g39710 // LOC_Os03g10300 // LOC_Os02g22100 // LOC_Os04g45090 // LOC_Os12g13940 // LOC_Os08g01940 // LOC_Os04g48530 // LOC_Os06g44250
GO:0005576	C	extracellular region	6	581	251	24075	0.57	1	// LOC_Os01g04050 // LOC_Os05g10830 // LOC_Os10g42670 // LOC_Os01g03310 // LOC_Os01g03320 // LOC_Os02g16850
GO:0043231	C	intracellular membrane-bounded organelle	34	581	2296	24075	1	1	// LOC_Os07g25430 // LOC_Os06g48950 // LOC_Os01g38610 // LOC_Os01g03290 // LOC_Os01g56780 // LOC_Os08g06620 // LOC_Os01g57240 // LOC_Os01g56680 // LOC_Os01g03300 // LOC_Os03g12414 // LOC_Os03g43810 // LOC_Os10g28340 // LOC_Os12g41650 // LOC_Os07g05010 // LOC_Os04g48070 // LOC_Os04g14690 // LOC_Os02g39870 // LOC_Os07g41580 // LOC_Os03g02590 // LOC_Os01g53880 // LOC_Os01g66890 // LOC_Os04g41229 // …
GO:0044422	C	organelle part	21	581	1521	24075	1	1	// LOC_Os08g40160 // LOC_Os01g59090 // LOC_Os06g46436 // LOC_Os08g25900 // LOC_Os07g36080 // LOC_Os01g31690 // LOC_Os07g01480 // LOC_Os02g01340 // LOC_Os07g04840 // LOC_Os03g55720 // LOC_Os07g22498 // LOC_Os12g08770 // LOC_Os10g21406 // LOC_Os03g17174 // LOC_Os04g14690 // LOC_Os07g37030 // LOC_Os08g10020 // LOC_Os07g02140 // LOC_Os04g45210 // LOC_Os06g01850 // LOC_Os03g02590
GO:0043229	C	intracellular organelle	51	581	2859	24075	0.99	1	// LOC_Os07g25430 // LOC_Os08g25900 // LOC_Os01g38610 // LOC_Os01g03290 // LOC_Os12g41650 // LOC_Os01g56780 // LOC_Os08g06620 // LOC_Os01g57240 // LOC_Os01g56680 // LOC_Os06g48950 // LOC_Os07g05010 // LOC_Os06g01850 // LOC_Os03g12414 // LOC_Os08g40160 // LOC_Os10g28340 // LOC_Os06g46436 // LOC_Os01g31690 // LOC_Os01g59090 // LOC_Os01g03300 // LOC_Os04g48070 // LOC_Os10g21406 // LOC_Os04g14690 // …
GO:0005622	C	intracellular	91	581	4116	24075	0.83	1	// LOC_Os08g25900 // LOC_Os03g14669 // LOC_Os06g46436 // LOC_Os08g44680 // LOC_Os07g05010 // LOC_Os08g02630 // LOC_Os01g55799 // LOC_Os08g40160 // LOC_Os07g41580 // LOC_Os02g39360 // LOC_Os03g02590 // LOC_Os01g66890 // LOC_Os07g22498 // LOC_Os09g31300 // LOC_Os08g19650 // LOC_Os04g42020 // LOC_Os07g04840 // LOC_Os08g39630 // LOC_Os05g36360 // LOC_Os07g01480 // LOC_Os07g25430 // LOC_Os06g04510 // …
GO:0043227	C	membrane-bounded organelle	42	581	2319	24075	0.98	1	// LOC_Os07g25430 // LOC_Os06g48950 // LOC_Os01g38610 // LOC_Os01g03290 // LOC_Os12g41650 // LOC_Os01g56780 // LOC_Os08g06620 // LOC_Os01g57240 // LOC_Os01g56680 // LOC_Os07g05010 // LOC_Os06g01850 // LOC_Os03g12414 // LOC_Os03g43810 // LOC_Os10g28340 // LOC_Os06g46436 // LOC_Os01g03300 // LOC_Os04g48070 // LOC_Os10g21406 // LOC_Os04g14690 // LOC_Os08g10020 // LOC_Os07g41580 // LOC_Os03g02590 // …
GO:0044464	C	cell part	154	581	5945	24075	0.17	1	// LOC_Os08g25900 // LOC_Os01g59090 // LOC_Os03g14669 // LOC_Os06g45820 // LOC_Os12g33300 // LOC_Os05g35140 // LOC_Os06g46436 // LOC_Os01g04950 // LOC_Os08g44680 // LOC_Os01g03300 // LOC_Os08g02630 // LOC_Os01g55799 // LOC_Os08g10020 // LOC_Os07g41580 // LOC_Os03g02590 // LOC_Os06g21590 // LOC_Os01g66890 // LOC_Os07g22498 // LOC_Os09g31300 // LOC_Os10g05780 // LOC_Os05g33900 // LOC_Os08g19650 // …
GO:0031224	C	intrinsic to membrane	24	581	775	24075	0.14	1	// LOC_Os05g35140 // LOC_Os04g35540 // LOC_Os12g37530 // LOC_Os01g57710 // LOC_Os06g45820 // LOC_Os01g45550 // LOC_Os09g36930 // LOC_Os09g09520 // LOC_Os04g48130 // LOC_Os08g02630 // LOC_Os04g14690 // LOC_Os03g43430 // LOC_Os05g02240 // LOC_Os10g30790 // LOC_Os08g01140 // LOC_Os03g39710 // LOC_Os03g10300 // LOC_Os02g22100 // LOC_Os04g45090 // LOC_Os12g13940 // LOC_Os08g01940 // LOC_Os04g48530 // …
GO:0032991	C	macromolecular complex	32	581	1207	24075	0.32	1	// LOC_Os07g25430 // LOC_Os08g25900 // LOC_Os03g52660 // LOC_Os08g41820 // LOC_Os01g56680 // LOC_Os10g01060 // LOC_Os12g08770 // LOC_Os05g48630 // LOC_Os06g04510 // LOC_Os02g51470 // LOC_Os01g31690 // LOC_Os01g59090 // LOC_Os08g44680 // LOC_Os08g10020 // LOC_Os08g02630 // LOC_Os01g55799 // LOC_Os03g17174 // LOC_Os02g57700 // LOC_Os03g17070 // LOC_Os09g21740 // LOC_Os07g47640 // LOC_Os07g04840 // …
GO:0005623	C	cell	154	581	5945	24075	0.17	1	// LOC_Os08g25900 // LOC_Os01g59090 // LOC_Os03g14669 // LOC_Os06g45820 // LOC_Os12g33300 // LOC_Os05g35140 // LOC_Os06g46436 // LOC_Os01g04950 // LOC_Os08g44680 // LOC_Os01g03300 // LOC_Os08g02630 // LOC_Os01g55799 // LOC_Os08g10020 // LOC_Os07g41580 // LOC_Os03g02590 // LOC_Os06g21590 // LOC_Os01g66890 // LOC_Os07g22498 // LOC_Os09g31300 // LOC_Os10g05780 // LOC_Os05g33900 // LOC_Os08g19650 // …
GO:0005737	C	cytoplasm	16	581	1263	24075	1	1	// LOC_Os07g25430 // LOC_Os06g04510 // LOC_Os02g39870 // LOC_Os08g41820 // LOC_Os04g45210 // LOC_Os01g56680 // LOC_Os04g14690 // LOC_Os12g33610 // LOC_Os06g22140 // LOC_Os04g46610 // LOC_Os01g55799 // LOC_Os02g42570 // LOC_Os10g35840 // LOC_Os07g02140 // LOC_Os07g30150 // LOC_Os03g02590
GO:0044424	C	intracellular part	72	581	3529	24075	0.95	1	// LOC_Os07g25430 // LOC_Os08g25900 // LOC_Os02g57700 // LOC_Os08g41820 // LOC_Os01g38610 // LOC_Os01g03290 // LOC_Os12g41650 // LOC_Os01g56780 // LOC_Os08g06620 // LOC_Os01g57240 // LOC_Os12g33610 // LOC_Os01g56680 // LOC_Os06g04510 // LOC_Os07g05010 // LOC_Os06g01850 // LOC_Os03g12414 // LOC_Os08g40160 // LOC_Os10g28340 // LOC_Os06g46436 // LOC_Os03g17070 // LOC_Os10g39130 // LOC_Os02g51470 // …
GO:0005634	C	nucleus	25	581	1884	24075	1	1	// LOC_Os01g57240 // LOC_Os06g48950 // LOC_Os01g38610 // LOC_Os01g03290 // LOC_Os01g56780 // LOC_Os08g06620 // LOC_Os01g03300 // LOC_Os03g12414 // LOC_Os03g43810 // LOC_Os10g28340 // LOC_Os10g39130 // LOC_Os07g05010 // LOC_Os04g48070 // LOC_Os07g41580 // LOC_Os01g53880 // LOC_Os01g66890 // LOC_Os04g41229 // LOC_Os03g14720 // LOC_Os09g31300 // LOC_Os08g19650 // LOC_Os08g07740 // LOC_Os12g41650 // …
GO:0043226	C	organelle	51	581	2859	24075	0.99	1	// LOC_Os07g25430 // LOC_Os08g25900 // LOC_Os01g38610 // LOC_Os01g03290 // LOC_Os12g41650 // LOC_Os01g56780 // LOC_Os08g06620 // LOC_Os01g57240 // LOC_Os01g56680 // LOC_Os06g48950 // LOC_Os07g05010 // LOC_Os06g01850 // LOC_Os03g12414 // LOC_Os08g40160 // LOC_Os10g28340 // LOC_Os06g46436 // LOC_Os01g31690 // LOC_Os01g59090 // LOC_Os01g03300 // LOC_Os04g48070 // LOC_Os10g21406 // LOC_Os04g14690 // …
GO:0044446	C	intracellular organelle part	21	581	1521	24075	1	1	// LOC_Os08g40160 // LOC_Os01g59090 // LOC_Os06g46436 // LOC_Os08g25900 // LOC_Os07g36080 // LOC_Os01g31690 // LOC_Os07g01480 // LOC_Os02g01340 // LOC_Os07g04840 // LOC_Os03g55720 // LOC_Os07g22498 // LOC_Os12g08770 // LOC_Os10g21406 // LOC_Os03g17174 // LOC_Os04g14690 // LOC_Os07g37030 // LOC_Os08g10020 // LOC_Os07g02140 // LOC_Os04g45210 // LOC_Os06g01850 // LOC_Os03g02590

## Sheet: GO DL vs AL down
Downregulated results of GO analysis
GO analysis of the downregulation results of DL vs AL
GO_acc	term_type	Term	queryitem	querytotal	bgitem	bgtotal	pvalue	FDR	entries
GO:0055114	P	oxidation reduction	110	875	1351	24075	2.3e-14	2.4e-11	// LOC_Os06g32990 // LOC_Os10g41689 // LOC_Os03g63310 // LOC_Os01g58960 // LOC_Os10g02380 // LOC_Os01g59020 // LOC_Os10g37110 // LOC_Os03g58890 // LOC_Os05g25640 // LOC_Os11g27730 // LOC_Os03g04660 // LOC_Os03g08999 // LOC_Os01g12740 // LOC_Os12g12514 // LOC_Os06g30640 // LOC_Os04g44950 // LOC_Os05g07090 // LOC_Os06g01250 // LOC_Os01g40870 // LOC_Os01g24780 // LOC_Os04g38600 // LOC_Os01g22249 // …
GO:0055085	P	transmembrane transport	63	875	701	24075	3.4e-10	1.7e-07	// LOC_Os06g12310 // LOC_Os03g06090 // LOC_Os03g25920 // LOC_Os04g35540 // LOC_Os04g42420 // LOC_Os03g37640 // LOC_Os03g37411 // LOC_Os12g32760 // LOC_Os03g42830 // LOC_Os02g46860 // LOC_Os01g42234 // LOC_Os12g42200 // LOC_Os04g44320 // LOC_Os03g52660 // LOC_Os09g36930 // LOC_Os07g03910 // LOC_Os12g03230 // LOC_Os02g42220 // LOC_Os03g62200 // LOC_Os02g51110 // LOC_Os05g02240 // LOC_Os01g11250 // …
GO:0006810	P	transport	107	875	1638	24075	1e-08	2.6e-06	// LOC_Os01g20830 // LOC_Os03g01320 // LOC_Os04g42420 // LOC_Os03g37640 // LOC_Os02g46860 // LOC_Os04g56160 // LOC_Os10g02260 // LOC_Os01g04950 // LOC_Os07g03910 // LOC_Os02g42220 // LOC_Os02g51110 // LOC_Os02g57720 // LOC_Os12g44110 // LOC_Os09g32200 // LOC_Os06g03560 // LOC_Os01g50080 // LOC_Os10g38870 // LOC_Os08g31670 // LOC_Os05g28870 // LOC_Os09g38130 // LOC_Os03g17800 // LOC_Os02g55134 // …
GO:0051234	P	establishment of localization	107	875	1638	24075	1e-08	2.6e-06	// LOC_Os01g20830 // LOC_Os03g01320 // LOC_Os04g42420 // LOC_Os03g37640 // LOC_Os02g46860 // LOC_Os04g56160 // LOC_Os10g02260 // LOC_Os01g04950 // LOC_Os07g03910 // LOC_Os02g42220 // LOC_Os02g51110 // LOC_Os02g57720 // LOC_Os12g44110 // LOC_Os09g32200 // LOC_Os06g03560 // LOC_Os01g50080 // LOC_Os10g38870 // LOC_Os08g31670 // LOC_Os05g28870 // LOC_Os09g38130 // LOC_Os03g17800 // LOC_Os02g55134 // …
GO:0051179	P	localization	107	875	1651	24075	1.5e-08	3.1e-06	// LOC_Os01g20830 // LOC_Os03g01320 // LOC_Os04g42420 // LOC_Os03g37640 // LOC_Os02g46860 // LOC_Os04g56160 // LOC_Os10g02260 // LOC_Os01g04950 // LOC_Os07g03910 // LOC_Os02g42220 // LOC_Os02g51110 // LOC_Os02g57720 // LOC_Os12g44110 // LOC_Os09g32200 // LOC_Os06g03560 // LOC_Os01g50080 // LOC_Os10g38870 // LOC_Os08g31670 // LOC_Os05g28870 // LOC_Os09g38130 // LOC_Os03g17800 // LOC_Os02g55134 // …
GO:0045449	P	regulation of transcription	98	875	1513	24075	6.6e-08	1.1e-05	// LOC_Os01g74020 // LOC_Os04g21950 // LOC_Os02g29550 // LOC_Os02g10860 // LOC_Os03g09170 // LOC_Os11g06770 // LOC_Os04g23890 // LOC_Os03g19120 // LOC_Os04g46400 // LOC_Os07g05010 // LOC_Os12g29330 // LOC_Os09g10840 // LOC_Os07g41580 // LOC_Os03g53340 // LOC_Os02g49840 // LOC_Os03g06630 // LOC_Os03g53020 // LOC_Os09g31300 // LOC_Os08g19650 // LOC_Os01g67480 // LOC_Os09g34330 // LOC_Os03g06930 // …
GO:0019219	P	regulation of nucleobase, nucleoside, nucleotide and nucleic acid metabolic process	98	875	1520	24075	8.1e-08	1.1e-05	// LOC_Os01g74020 // LOC_Os04g21950 // LOC_Os02g29550 // LOC_Os02g10860 // LOC_Os03g09170 // LOC_Os11g06770 // LOC_Os04g23890 // LOC_Os03g19120 // LOC_Os04g46400 // LOC_Os07g05010 // LOC_Os12g29330 // LOC_Os09g10840 // LOC_Os07g41580 // LOC_Os03g53340 // LOC_Os02g49840 // LOC_Os03g06630 // LOC_Os03g53020 // LOC_Os09g31300 // LOC_Os08g19650 // LOC_Os01g67480 // LOC_Os09g34330 // LOC_Os03g06930 // …
GO:0051171	P	regulation of nitrogen compound metabolic process	98	875	1520	24075	8.1e-08	1.1e-05	// LOC_Os01g74020 // LOC_Os04g21950 // LOC_Os02g29550 // LOC_Os02g10860 // LOC_Os03g09170 // LOC_Os11g06770 // LOC_Os04g23890 // LOC_Os03g19120 // LOC_Os04g46400 // LOC_Os07g05010 // LOC_Os12g29330 // LOC_Os09g10840 // LOC_Os07g41580 // LOC_Os03g53340 // LOC_Os02g49840 // LOC_Os03g06630 // LOC_Os03g53020 // LOC_Os09g31300 // LOC_Os08g19650 // LOC_Os01g67480 // LOC_Os09g34330 // LOC_Os03g06930 // …
GO:0043687	P	post-translational protein modification	111	875	1815	24075	1.4e-07	1.6e-05	// LOC_Os01g65060 // LOC_Os07g35260 // LOC_Os11g11890 // LOC_Os01g47900 // LOC_Os02g19530 // LOC_Os10g05250 // LOC_Os01g70130 // LOC_Os07g35770 // LOC_Os12g02250 // LOC_Os04g23890 // LOC_Os03g59390 // LOC_Os01g03300 // LOC_Os12g10740 // LOC_Os04g49970 // LOC_Os11g36090 // LOC_Os02g16040 // LOC_Os05g46040 // LOC_Os07g35580 // LOC_Os03g48270 // LOC_Os06g30970 // LOC_Os02g14480 // LOC_Os08g10290 // …
GO:0080090	P	regulation of primary metabolic process	101	875	1626	24075	2.7e-07	1.9e-05	// LOC_Os01g74020 // LOC_Os04g21950 // LOC_Os02g29550 // LOC_Os02g10860 // LOC_Os03g09170 // LOC_Os11g06770 // LOC_Os04g23890 // LOC_Os03g19120 // LOC_Os04g46400 // LOC_Os07g05010 // LOC_Os12g29330 // LOC_Os09g10840 // LOC_Os02g16040 // LOC_Os03g53340 // LOC_Os02g49840 // LOC_Os03g06630 // LOC_Os03g53020 // LOC_Os06g30970 // LOC_Os09g31300 // LOC_Os08g19650 // LOC_Os01g67480 // LOC_Os09g34330 // …
GO:0019438	P	aromatic compound biosynthetic process	13	875	50	24075	2.3e-07	1.9e-05	// LOC_Os04g33390 // LOC_Os08g34290 // LOC_Os12g32230 // LOC_Os09g36800 // LOC_Os10g37980 // LOC_Os09g39260 // LOC_Os11g02440 // LOC_Os03g03450 // LOC_Os07g42960 // LOC_Os12g02370 // LOC_Os01g55870 // LOC_Os03g14990 // LOC_Os03g47610
GO:0009889	P	regulation of biosynthetic process	98	875	1564	24075	2.9e-07	1.9e-05	// LOC_Os01g74020 // LOC_Os04g21950 // LOC_Os02g29550 // LOC_Os02g10860 // LOC_Os03g09170 // LOC_Os11g06770 // LOC_Os04g23890 // LOC_Os03g19120 // LOC_Os04g46400 // LOC_Os07g05010 // LOC_Os12g29330 // LOC_Os09g10840 // LOC_Os07g41580 // LOC_Os03g53340 // LOC_Os02g49840 // LOC_Os03g06630 // LOC_Os03g53020 // LOC_Os09g31300 // LOC_Os08g19650 // LOC_Os01g67480 // LOC_Os09g34330 // LOC_Os03g06930 // …
GO:0050794	P	regulation of cellular process	116	875	1955	24075	3e-07	1.9e-05	// LOC_Os01g74020 // LOC_Os04g21950 // LOC_Os02g29550 // LOC_Os02g10860 // LOC_Os03g09170 // LOC_Os11g06770 // LOC_Os04g23890 // LOC_Os03g19120 // LOC_Os04g46400 // LOC_Os07g05010 // LOC_Os12g29330 // LOC_Os09g10840 // LOC_Os07g41580 // LOC_Os03g53340 // LOC_Os02g49840 // LOC_Os03g06630 // LOC_Os02g43820 // LOC_Os09g31300 // LOC_Os08g19650 // LOC_Os01g67480 // LOC_Os09g34330 // LOC_Os03g06930 // …
GO:0010556	P	regulation of macromolecule biosynthetic process	98	875	1564	24075	2.9e-07	1.9e-05	// LOC_Os01g74020 // LOC_Os04g21950 // LOC_Os02g29550 // LOC_Os02g10860 // LOC_Os03g09170 // LOC_Os11g06770 // LOC_Os04g23890 // LOC_Os03g19120 // LOC_Os04g46400 // LOC_Os07g05010 // LOC_Os12g29330 // LOC_Os09g10840 // LOC_Os07g41580 // LOC_Os03g53340 // LOC_Os02g49840 // LOC_Os03g06630 // LOC_Os03g53020 // LOC_Os09g31300 // LOC_Os08g19650 // LOC_Os01g67480 // LOC_Os09g34330 // LOC_Os03g06930 // …
GO:0031326	P	regulation of cellular biosynthetic process	98	875	1564	24075	2.9e-07	1.9e-05	// LOC_Os01g74020 // LOC_Os04g21950 // LOC_Os02g29550 // LOC_Os02g10860 // LOC_Os03g09170 // LOC_Os11g06770 // LOC_Os04g23890 // LOC_Os03g19120 // LOC_Os04g46400 // LOC_Os07g05010 // LOC_Os12g29330 // LOC_Os09g10840 // LOC_Os07g41580 // LOC_Os03g53340 // LOC_Os02g49840 // LOC_Os03g06630 // LOC_Os03g53020 // LOC_Os09g31300 // LOC_Os08g19650 // LOC_Os01g67480 // LOC_Os09g34330 // LOC_Os03g06930 // …
GO:0042221	P	response to chemical stimulus	32	875	301	24075	2.9e-07	1.9e-05	// LOC_Os03g03910 // LOC_Os06g32990 // LOC_Os05g42000 // LOC_Os06g48950 // LOC_Os04g46960 // LOC_Os03g37640 // LOC_Os03g37411 // LOC_Os08g43560 // LOC_Os01g22370 // LOC_Os07g48010 // LOC_Os01g12580 // LOC_Os05g04490 // LOC_Os12g03230 // LOC_Os02g44500 // LOC_Os03g42830 // LOC_Os09g29490 // LOC_Os01g73200 // LOC_Os10g37920 // LOC_Os07g48020 // LOC_Os01g22249 // LOC_Os08g44870 // LOC_Os06g22140 // …
GO:0050789	P	regulation of biological process	119	875	2027	24075	3.5e-07	2.1e-05	// LOC_Os01g74020 // LOC_Os04g21950 // LOC_Os02g29550 // LOC_Os02g10860 // LOC_Os03g09170 // LOC_Os11g06770 // LOC_Os04g23890 // LOC_Os03g19120 // LOC_Os04g46400 // LOC_Os07g05010 // LOC_Os12g29330 // LOC_Os09g10840 // LOC_Os02g16040 // LOC_Os03g53340 // LOC_Os02g49840 // LOC_Os03g06630 // LOC_Os02g43820 // LOC_Os06g30970 // LOC_Os09g31300 // LOC_Os08g19650 // LOC_Os01g67480 // LOC_Os09g34330 // …
GO:0060255	P	regulation of macromolecule metabolic process	101	875	1640	24075	3.9e-07	2.2e-05	// LOC_Os01g74020 // LOC_Os04g21950 // LOC_Os02g29550 // LOC_Os02g10860 // LOC_Os03g09170 // LOC_Os11g06770 // LOC_Os04g23890 // LOC_Os03g19120 // LOC_Os04g46400 // LOC_Os07g05010 // LOC_Os12g29330 // LOC_Os09g10840 // LOC_Os02g16040 // LOC_Os03g53340 // LOC_Os02g49840 // LOC_Os03g06630 // LOC_Os03g53020 // LOC_Os06g30970 // LOC_Os09g31300 // LOC_Os08g19650 // LOC_Os01g67480 // LOC_Os09g34330 // …
GO:0010468	P	regulation of gene expression	98	875	1577	24075	4.1e-07	2.2e-05	// LOC_Os01g74020 // LOC_Os04g21950 // LOC_Os02g29550 // LOC_Os02g10860 // LOC_Os03g09170 // LOC_Os11g06770 // LOC_Os04g23890 // LOC_Os03g19120 // LOC_Os04g46400 // LOC_Os07g05010 // LOC_Os12g29330 // LOC_Os09g10840 // LOC_Os07g41580 // LOC_Os03g53340 // LOC_Os02g49840 // LOC_Os03g06630 // LOC_Os03g53020 // LOC_Os09g31300 // LOC_Os08g19650 // LOC_Os01g67480 // LOC_Os09g34330 // LOC_Os03g06930 // …
GO:0006350	P	transcription	100	875	1629	24075	5.2e-07	2.7e-05	// LOC_Os01g74020 // LOC_Os04g21950 // LOC_Os02g29550 // LOC_Os02g10860 // LOC_Os03g09170 // LOC_Os11g06770 // LOC_Os04g23890 // LOC_Os03g19120 // LOC_Os04g46400 // LOC_Os07g05010 // LOC_Os12g29330 // LOC_Os09g10840 // LOC_Os07g41580 // LOC_Os03g53340 // LOC_Os02g49840 // LOC_Os03g06630 // LOC_Os03g53020 // LOC_Os09g31300 // LOC_Os08g19650 // LOC_Os01g67480 // LOC_Os09g34330 // LOC_Os03g06930 // …
GO:0031323	P	regulation of cellular metabolic process	98	875	1593	24075	6.2e-07	3.1e-05	// LOC_Os01g74020 // LOC_Os04g21950 // LOC_Os02g29550 // LOC_Os02g10860 // LOC_Os03g09170 // LOC_Os11g06770 // LOC_Os04g23890 // LOC_Os03g19120 // LOC_Os04g46400 // LOC_Os07g05010 // LOC_Os12g29330 // LOC_Os09g10840 // LOC_Os07g41580 // LOC_Os03g53340 // LOC_Os02g49840 // LOC_Os03g06630 // LOC_Os03g53020 // LOC_Os09g31300 // LOC_Os08g19650 // LOC_Os01g67480 // LOC_Os09g34330 // LOC_Os03g06930 // …
GO:0019222	P	regulation of metabolic process	101	875	1664	24075	7.4e-07	3.5e-05	// LOC_Os01g74020 // LOC_Os04g21950 // LOC_Os02g29550 // LOC_Os02g10860 // LOC_Os03g09170 // LOC_Os11g06770 // LOC_Os04g23890 // LOC_Os03g19120 // LOC_Os04g46400 // LOC_Os07g05010 // LOC_Os12g29330 // LOC_Os09g10840 // LOC_Os02g16040 // LOC_Os03g53340 // LOC_Os02g49840 // LOC_Os03g06630 // LOC_Os03g53020 // LOC_Os06g30970 // LOC_Os09g31300 // LOC_Os08g19650 // LOC_Os01g67480 // LOC_Os09g34330 // …
GO:0006464	P	protein modification process	112	875	1929	24075	1.3e-06	6e-05	// LOC_Os01g65060 // LOC_Os07g35260 // LOC_Os11g11890 // LOC_Os01g47900 // LOC_Os02g19530 // LOC_Os10g05250 // LOC_Os01g70130 // LOC_Os07g35770 // LOC_Os12g02250 // LOC_Os04g23890 // LOC_Os03g59390 // LOC_Os01g03300 // LOC_Os12g10740 // LOC_Os04g49970 // LOC_Os11g36090 // LOC_Os02g16040 // LOC_Os05g46040 // LOC_Os07g35580 // LOC_Os03g48270 // LOC_Os06g30970 // LOC_Os02g14480 // LOC_Os08g10290 // …
GO:0065007	P	biological regulation	120	875	2125	24075	2e-06	8.5e-05	// LOC_Os01g74020 // LOC_Os04g21950 // LOC_Os02g29550 // LOC_Os02g10860 // LOC_Os03g09170 // LOC_Os11g06770 // LOC_Os04g23890 // LOC_Os03g19120 // LOC_Os04g46400 // LOC_Os07g05010 // LOC_Os01g58240 // LOC_Os12g29330 // LOC_Os09g10840 // LOC_Os02g16040 // LOC_Os03g53340 // LOC_Os02g49840 // LOC_Os03g06630 // LOC_Os02g43820 // LOC_Os06g30970 // LOC_Os09g31300 // LOC_Os08g19650 // LOC_Os01g67480 // …
GO:0043412	P	macromolecule modification	112	875	1979	24075	4.1e-06	0.00017	// LOC_Os01g65060 // LOC_Os07g35260 // LOC_Os11g11890 // LOC_Os01g47900 // LOC_Os02g19530 // LOC_Os10g05250 // LOC_Os01g70130 // LOC_Os07g35770 // LOC_Os12g02250 // LOC_Os04g23890 // LOC_Os03g59390 // LOC_Os01g03300 // LOC_Os12g10740 // LOC_Os04g49970 // LOC_Os11g36090 // LOC_Os02g16040 // LOC_Os05g46040 // LOC_Os07g35580 // LOC_Os03g48270 // LOC_Os06g30970 // LOC_Os02g14480 // LOC_Os08g10290 // …
GO:0044271	P	cellular nitrogen compound biosynthetic process	25	875	231	24075	4.3e-06	0.00017	// LOC_Os10g37980 // LOC_Os07g42960 // LOC_Os06g04070 // LOC_Os03g14990 // LOC_Os07g30150 // LOC_Os03g47610 // LOC_Os02g39790 // LOC_Os04g42095 // LOC_Os10g28360 // LOC_Os04g32010 // LOC_Os05g38570 // LOC_Os01g55870 // LOC_Os03g06200 // LOC_Os08g34290 // LOC_Os05g29760 // LOC_Os03g03450 // LOC_Os04g33390 // LOC_Os10g35840 // LOC_Os02g44000 // LOC_Os12g32230 // LOC_Os09g37120 // LOC_Os09g39260 // …
GO:0046417	P	chorismate metabolic process	9	875	30	24075	6.3e-06	0.00023	// LOC_Os04g33390 // LOC_Os08g34290 // LOC_Os09g36800 // LOC_Os10g37980 // LOC_Os09g39260 // LOC_Os03g03450 // LOC_Os07g42960 // LOC_Os01g55870 // LOC_Os03g14990
GO:0009073	P	aromatic amino acid family biosynthetic process	9	875	30	24075	6.3e-06	0.00023	// LOC_Os04g33390 // LOC_Os08g34290 // LOC_Os09g36800 // LOC_Os10g37980 // LOC_Os09g39260 // LOC_Os03g03450 // LOC_Os07g42960 // LOC_Os01g55870 // LOC_Os03g14990
GO:0009309	P	amine biosynthetic process	19	875	153	24075	1e-05	0.00037	// LOC_Os02g39790 // LOC_Os03g06200 // LOC_Os01g48960 // LOC_Os08g34290 // LOC_Os04g42095 // LOC_Os03g14990 // LOC_Os10g37980 // LOC_Os09g39260 // LOC_Os04g32010 // LOC_Os09g37120 // LOC_Os05g48200 // LOC_Os03g03450 // LOC_Os07g42960 // LOC_Os09g36800 // LOC_Os04g33390 // LOC_Os01g55870 // LOC_Os06g04070 // LOC_Os10g28360 // LOC_Os02g44000
GO:0043648	P	dicarboxylic acid metabolic process	11	875	55	24075	1.7e-05	0.00059	// LOC_Os04g33390 // LOC_Os08g34290 // LOC_Os09g36800 // LOC_Os10g37980 // LOC_Os09g39260 // LOC_Os03g03450 // LOC_Os07g42960 // LOC_Os08g33720 // LOC_Os01g55870 // LOC_Os03g14990 // LOC_Os03g56280
GO:0044283	P	small molecule biosynthetic process	29	875	320	24075	1.8e-05	0.0006	// LOC_Os12g19304 // LOC_Os10g07010 // LOC_Os10g37980 // LOC_Os07g42960 // LOC_Os12g02370 // LOC_Os06g04070 // LOC_Os03g14990 // LOC_Os05g38570 // LOC_Os03g47610 // LOC_Os02g39790 // LOC_Os04g42095 // LOC_Os10g28360 // LOC_Os04g32010 // LOC_Os10g13700 // LOC_Os07g30150 // LOC_Os02g04170 // LOC_Os01g55870 // LOC_Os03g26530 // LOC_Os08g34290 // LOC_Os03g03450 // LOC_Os04g33390 // LOC_Os02g44000 // …
GO:0009072	P	aromatic amino acid family metabolic process	11	875	56	24075	2e-05	0.00064	// LOC_Os12g33610 // LOC_Os12g10730 // LOC_Os08g34290 // LOC_Os09g36800 // LOC_Os10g37980 // LOC_Os09g39260 // LOC_Os03g03450 // LOC_Os07g42960 // LOC_Os04g33390 // LOC_Os01g55870 // LOC_Os03g14990
GO:0016567	P	protein ubiquitination	14	875	98	24075	3.8e-05	0.0012	// LOC_Os01g03290 // LOC_Os02g50460 // LOC_Os09g21740 // LOC_Os06g13080 // LOC_Os10g01060 // LOC_Os01g03300 // LOC_Os05g36360 // LOC_Os04g34030 // LOC_Os12g06410 // LOC_Os02g33590 // LOC_Os10g03440 // LOC_Os10g40490 // LOC_Os04g49970 // LOC_Os04g58920
GO:0070647	P	protein modification by small protein conjugation or removal	14	875	99	24075	4.2e-05	0.0012	// LOC_Os01g03290 // LOC_Os02g50460 // LOC_Os09g21740 // LOC_Os06g13080 // LOC_Os10g01060 // LOC_Os01g03300 // LOC_Os05g36360 // LOC_Os04g34030 // LOC_Os12g06410 // LOC_Os02g33590 // LOC_Os10g03440 // LOC_Os10g40490 // LOC_Os04g49970 // LOC_Os04g58920
GO:0032446	P	protein modification by small protein conjugation	14	875	99	24075	4.2e-05	0.0012	// LOC_Os01g03290 // LOC_Os02g50460 // LOC_Os09g21740 // LOC_Os06g13080 // LOC_Os10g01060 // LOC_Os01g03300 // LOC_Os05g36360 // LOC_Os04g34030 // LOC_Os12g06410 // LOC_Os02g33590 // LOC_Os10g03440 // LOC_Os10g40490 // LOC_Os04g49970 // LOC_Os04g58920
GO:0006979	P	response to oxidative stress	19	875	174	24075	5.3e-05	0.0015	// LOC_Os03g03910 // LOC_Os06g32990 // LOC_Os05g42000 // LOC_Os02g14430 // LOC_Os06g22140 // LOC_Os07g47990 // LOC_Os04g46960 // LOC_Os05g04490 // LOC_Os06g33100 // LOC_Os06g35520 // LOC_Os02g14440 // LOC_Os08g43560 // LOC_Os01g22370 // LOC_Os07g48010 // LOC_Os02g44500 // LOC_Os09g29490 // LOC_Os07g48020 // LOC_Os01g22249 // LOC_Os01g73200
GO:0034641	P	cellular nitrogen compound metabolic process	34	875	435	24075	5.9e-05	0.0017	// LOC_Os12g19304 // LOC_Os12g33610 // LOC_Os12g10730 // LOC_Os10g37980 // LOC_Os07g42960 // LOC_Os03g51080 // LOC_Os06g04070 // LOC_Os03g14990 // LOC_Os05g38570 // LOC_Os03g47610 // LOC_Os02g39790 // LOC_Os10g35840 // LOC_Os04g42095 // LOC_Os10g28360 // LOC_Os04g32010 // LOC_Os07g30150 // LOC_Os02g04170 // LOC_Os08g36320 // LOC_Os01g55870 // LOC_Os03g06200 // LOC_Os08g34290 // LOC_Os05g29760 // …
GO:0006855	P	multidrug transport	11	875	65	24075	6.6e-05	0.0018	// LOC_Os08g44870 // LOC_Os03g42830 // LOC_Os11g03240 // LOC_Os12g03240 // LOC_Os12g03230 // LOC_Os03g37411 // LOC_Os12g03200 // LOC_Os10g37920 // LOC_Os03g37640 // LOC_Os03g37490 // LOC_Os11g03484
GO:0042493	P	response to drug	11	875	68	24075	9.5e-05	0.0025	// LOC_Os08g44870 // LOC_Os03g42830 // LOC_Os11g03240 // LOC_Os12g03240 // LOC_Os12g03230 // LOC_Os03g37411 // LOC_Os12g03200 // LOC_Os10g37920 // LOC_Os03g37640 // LOC_Os03g37490 // LOC_Os11g03484
GO:0015893	P	drug transport	11	875	68	24075	9.5e-05	0.0025	// LOC_Os08g44870 // LOC_Os03g42830 // LOC_Os11g03240 // LOC_Os12g03240 // LOC_Os12g03230 // LOC_Os03g37411 // LOC_Os12g03200 // LOC_Os10g37920 // LOC_Os03g37640 // LOC_Os03g37490 // LOC_Os11g03484
GO:0006468	P	protein amino acid phosphorylation	87	875	1570	24075	0.00011	0.0027	// LOC_Os01g65060 // LOC_Os07g35260 // LOC_Os11g11890 // LOC_Os01g47900 // LOC_Os02g19530 // LOC_Os10g05250 // LOC_Os01g70130 // LOC_Os07g35770 // LOC_Os12g02250 // LOC_Os04g23890 // LOC_Os03g59390 // LOC_Os12g10740 // LOC_Os11g36090 // LOC_Os07g35580 // LOC_Os03g48270 // LOC_Os02g14480 // LOC_Os08g10290 // LOC_Os03g27990 // LOC_Os09g29510 // LOC_Os06g06930 // LOC_Os02g57160 // LOC_Os02g35760 // …
GO:0006796	P	phosphate metabolic process	96	875	1795	24075	0.00016	0.0038	// LOC_Os01g65060 // LOC_Os07g35260 // LOC_Os11g11890 // LOC_Os01g47900 // LOC_Os02g19530 // LOC_Os10g05250 // LOC_Os01g70130 // LOC_Os07g35770 // LOC_Os12g02250 // LOC_Os04g23890 // LOC_Os03g59390 // LOC_Os12g10740 // LOC_Os11g36090 // LOC_Os05g46040 // LOC_Os07g35580 // LOC_Os03g48270 // LOC_Os02g14480 // LOC_Os08g10290 // LOC_Os03g27990 // LOC_Os09g29510 // LOC_Os06g06930 // LOC_Os02g57160 // …
GO:0006793	P	phosphorus metabolic process	96	875	1795	24075	0.00016	0.0038	// LOC_Os01g65060 // LOC_Os07g35260 // LOC_Os11g11890 // LOC_Os01g47900 // LOC_Os02g19530 // LOC_Os10g05250 // LOC_Os01g70130 // LOC_Os07g35770 // LOC_Os12g02250 // LOC_Os04g23890 // LOC_Os03g59390 // LOC_Os12g10740 // LOC_Os11g36090 // LOC_Os05g46040 // LOC_Os07g35580 // LOC_Os03g48270 // LOC_Os02g14480 // LOC_Os08g10290 // LOC_Os03g27990 // LOC_Os09g29510 // LOC_Os06g06930 // LOC_Os02g57160 // …
GO:0006725	P	cellular aromatic compound metabolic process	16	875	145	24075	0.00018	0.0042	// LOC_Os12g33610 // LOC_Os12g10730 // LOC_Os08g34290 // LOC_Os12g32230 // LOC_Os09g36800 // LOC_Os10g37980 // LOC_Os09g39260 // LOC_Os11g02440 // LOC_Os03g03450 // LOC_Os07g42960 // LOC_Os04g33390 // LOC_Os12g02370 // LOC_Os01g55870 // LOC_Os03g14990 // LOC_Os07g30150 // LOC_Os03g47610
GO:0008652	P	cellular amino acid biosynthetic process	15	875	133	24075	0.00023	0.0052	// LOC_Os01g48960 // LOC_Os08g34290 // LOC_Os09g36800 // LOC_Os03g14990 // LOC_Os10g37980 // LOC_Os09g39260 // LOC_Os04g32010 // LOC_Os05g48200 // LOC_Os03g03450 // LOC_Os07g42960 // LOC_Os04g33390 // LOC_Os01g55870 // LOC_Os03g06200 // LOC_Os10g28360 // LOC_Os02g44000
GO:0006519	P	cellular amino acid and derivative metabolic process	29	875	391	24075	0.00045	0.01	// LOC_Os01g56380 // LOC_Os12g10730 // LOC_Os10g37980 // LOC_Os07g42960 // LOC_Os12g02370 // LOC_Os03g51080 // LOC_Os06g04070 // LOC_Os03g14990 // LOC_Os10g26110 // LOC_Os02g39790 // LOC_Os04g42095 // LOC_Os10g28360 // LOC_Os04g32010 // LOC_Os08g36320 // LOC_Os01g55870 // LOC_Os03g06200 // LOC_Os08g34290 // LOC_Os11g26860 // LOC_Os03g03450 // LOC_Os12g33610 // LOC_Os04g33390 // LOC_Os02g44000 // …
GO:0016310	P	phosphorylation	89	875	1695	24075	0.00049	0.011	// LOC_Os01g65060 // LOC_Os07g35260 // LOC_Os11g11890 // LOC_Os01g47900 // LOC_Os02g19530 // LOC_Os10g05250 // LOC_Os01g70130 // LOC_Os07g35770 // LOC_Os12g02250 // LOC_Os04g23890 // LOC_Os03g59390 // LOC_Os12g10740 // LOC_Os11g36090 // LOC_Os07g35580 // LOC_Os03g48270 // LOC_Os02g14480 // LOC_Os08g10290 // LOC_Os03g27990 // LOC_Os09g29510 // LOC_Os06g06930 // LOC_Os02g57160 // LOC_Os02g35760 // …
GO:0006351	P	transcription, DNA-dependent	48	875	786	24075	0.00058	0.012	// LOC_Os02g43820 // LOC_Os06g48950 // LOC_Os03g02900 // LOC_Os01g04750 // LOC_Os02g29550 // LOC_Os04g46400 // LOC_Os03g52239 // LOC_Os06g01934 // LOC_Os02g10860 // LOC_Os03g09170 // LOC_Os11g06770 // LOC_Os04g23890 // LOC_Os03g03260 // LOC_Os02g51670 // LOC_Os10g22600 // LOC_Os05g50930 // LOC_Os09g21180 // LOC_Os06g11860 // LOC_Os09g10840 // LOC_Os07g41580 // LOC_Os11g45280 // LOC_Os01g07880 // …
GO:0032774	P	RNA biosynthetic process	48	875	788	24075	0.00061	0.013	// LOC_Os02g43820 // LOC_Os06g48950 // LOC_Os03g02900 // LOC_Os01g04750 // LOC_Os02g29550 // LOC_Os04g46400 // LOC_Os03g52239 // LOC_Os06g01934 // LOC_Os02g10860 // LOC_Os03g09170 // LOC_Os11g06770 // LOC_Os04g23890 // LOC_Os03g03260 // LOC_Os02g51670 // LOC_Os10g22600 // LOC_Os05g50930 // LOC_Os09g21180 // LOC_Os06g11860 // LOC_Os09g10840 // LOC_Os07g41580 // LOC_Os11g45280 // LOC_Os01g07880 // …
GO:0006355	P	regulation of transcription, DNA-dependent	45	875	737	24075	0.00085	0.018	// LOC_Os06g48950 // LOC_Os03g02900 // LOC_Os01g04750 // LOC_Os02g29550 // LOC_Os04g46400 // LOC_Os03g52239 // LOC_Os06g01934 // LOC_Os02g10860 // LOC_Os03g09170 // LOC_Os11g06770 // LOC_Os04g23890 // LOC_Os03g03260 // LOC_Os02g51670 // LOC_Os10g22600 // LOC_Os05g50930 // LOC_Os09g21180 // LOC_Os06g11860 // LOC_Os09g10840 // LOC_Os07g41580 // LOC_Os11g45280 // LOC_Os01g07880 // LOC_Os03g53340 // …
GO:0032501	P	multicellular organismal process	15	875	154	24075	0.00093	0.018	// LOC_Os01g03290 // LOC_Os01g40499 // LOC_Os06g06930 // LOC_Os04g34250 // LOC_Os01g65060 // LOC_Os01g66610 // LOC_Os01g47900 // LOC_Os01g03300 // LOC_Os02g32620 // LOC_Os04g51160 // LOC_Os05g07420 // LOC_Os04g34370 // LOC_Os04g54180 // LOC_Os02g47200 // LOC_Os01g57510
GO:0044106	P	cellular amine metabolic process	25	875	333	24075	0.00092	0.018	// LOC_Os12g33610 // LOC_Os12g10730 // LOC_Os10g37980 // LOC_Os07g42960 // LOC_Os03g51080 // LOC_Os06g04070 // LOC_Os03g14990 // LOC_Os02g39790 // LOC_Os04g42095 // LOC_Os10g28360 // LOC_Os04g32010 // LOC_Os08g36320 // LOC_Os01g55870 // LOC_Os03g06200 // LOC_Os08g34290 // LOC_Os11g26860 // LOC_Os03g03450 // LOC_Os04g33390 // LOC_Os02g44000 // LOC_Os09g38520 // LOC_Os09g37120 // LOC_Os09g39260 // …
GO:0051252	P	regulation of RNA metabolic process	45	875	740	24075	0.00092	0.018	// LOC_Os06g48950 // LOC_Os03g02900 // LOC_Os01g04750 // LOC_Os02g29550 // LOC_Os04g46400 // LOC_Os03g52239 // LOC_Os06g01934 // LOC_Os02g10860 // LOC_Os03g09170 // LOC_Os11g06770 // LOC_Os04g23890 // LOC_Os03g03260 // LOC_Os02g51670 // LOC_Os10g22600 // LOC_Os05g50930 // LOC_Os09g21180 // LOC_Os06g11860 // LOC_Os09g10840 // LOC_Os07g41580 // LOC_Os11g45280 // LOC_Os01g07880 // LOC_Os03g53340 // …
GO:0042398	P	cellular amino acid derivative biosynthetic process	7	875	39	24075	0.001	0.02	// LOC_Os02g39790 // LOC_Os04g42095 // LOC_Os11g02440 // LOC_Os09g37120 // LOC_Os03g03450 // LOC_Os12g02370 // LOC_Os06g04070
GO:0050896	P	response to stimulus	57	875	1026	24075	0.0016	0.029	// LOC_Os03g03910 // LOC_Os06g32990 // LOC_Os10g08580 // LOC_Os05g42000 // LOC_Os06g48950 // LOC_Os06g45100 // LOC_Os01g73250 // LOC_Os11g44580 // LOC_Os04g46960 // LOC_Os08g07774 // LOC_Os04g37920 // LOC_Os10g01060 // LOC_Os03g37411 // LOC_Os01g70080 // LOC_Os01g22370 // LOC_Os07g48010 // LOC_Os12g02530 // LOC_Os01g73200 // LOC_Os01g12580 // LOC_Os05g04490 // LOC_Os12g03230 // LOC_Os03g57340 // …
GO:0006811	P	ion transport	28	875	408	24075	0.0017	0.031	// LOC_Os03g37840 // LOC_Os01g20830 // LOC_Os03g02070 // LOC_Os12g37530 // LOC_Os04g32920 // LOC_Os06g48810 // LOC_Os07g09340 // LOC_Os04g56160 // LOC_Os12g42200 // LOC_Os03g52660 // LOC_Os01g32330 // LOC_Os04g39300 // LOC_Os09g38960 // LOC_Os01g70490 // LOC_Os01g11250 // LOC_Os04g51820 // LOC_Os03g06090 // LOC_Os10g31040 // LOC_Os03g37830 // LOC_Os05g02240 // LOC_Os10g38870 // LOC_Os10g14870 // …
GO:0044281	P	small molecule metabolic process	57	875	1034	24075	0.0018	0.033	// LOC_Os12g19304 // LOC_Os06g04070 // LOC_Os01g56380 // LOC_Os12g10730 // LOC_Os10g07010 // LOC_Os03g47610 // LOC_Os01g09570 // LOC_Os10g37980 // LOC_Os07g42960 // LOC_Os03g51080 // LOC_Os12g02370 // LOC_Os03g56280 // LOC_Os07g09340 // LOC_Os03g14990 // LOC_Os05g38570 // LOC_Os03g01018 // LOC_Os10g26110 // LOC_Os02g39790 // LOC_Os05g04510 // LOC_Os04g42095 // LOC_Os10g28360 // LOC_Os09g15420 // …
GO:0015833	P	peptide transport	10	875	86	24075	0.002	0.035	// LOC_Os06g38294 // LOC_Os10g02260 // LOC_Os01g04950 // LOC_Os03g60850 // LOC_Os05g35650 // LOC_Os01g37590 // LOC_Os10g02240 // LOC_Os10g33210 // LOC_Os06g49220 // LOC_Os12g44110
GO:0006857	P	oligopeptide transport	10	875	86	24075	0.002	0.035	// LOC_Os06g38294 // LOC_Os10g02260 // LOC_Os01g04950 // LOC_Os03g60850 // LOC_Os05g35650 // LOC_Os01g37590 // LOC_Os10g02240 // LOC_Os10g33210 // LOC_Os06g49220 // LOC_Os12g44110
GO:0006520	P	cellular amino acid metabolic process	22	875	303	24075	0.0027	0.046	// LOC_Os07g42960 // LOC_Os12g10730 // LOC_Os10g37980 // LOC_Os12g33610 // LOC_Os03g51080 // LOC_Os06g04070 // LOC_Os03g14990 // LOC_Os10g28360 // LOC_Os04g32010 // LOC_Os08g36320 // LOC_Os01g55870 // LOC_Os03g06200 // LOC_Os08g34290 // LOC_Os11g26860 // LOC_Os03g03450 // LOC_Os04g33390 // LOC_Os02g44000 // LOC_Os09g38520 // LOC_Os09g36800 // LOC_Os09g39260 // LOC_Os01g48960 // LOC_Os05g48200
GO:0042401	P	cellular biogenic amine biosynthetic process	5	875	24	24075	0.0031	0.052	// LOC_Os04g42095 // LOC_Os09g37120 // LOC_Os02g39790 // LOC_Os06g04070 // LOC_Os03g03450
GO:0006812	P	cation transport	24	875	348	24075	0.0033	0.054	// LOC_Os03g37840 // LOC_Os01g20830 // LOC_Os03g02070 // LOC_Os12g37530 // LOC_Os04g32920 // LOC_Os06g48810 // LOC_Os07g09340 // LOC_Os04g56160 // LOC_Os12g42200 // LOC_Os03g52660 // LOC_Os01g32330 // LOC_Os04g39300 // LOC_Os09g38960 // LOC_Os01g70490 // LOC_Os04g51820 // LOC_Os03g06090 // LOC_Os03g37830 // LOC_Os05g02240 // LOC_Os10g38870 // LOC_Os10g14870 // LOC_Os06g48800 // LOC_Os07g32880 // …
GO:0043436	P	oxoacid metabolic process	30	875	473	24075	0.0035	0.057	// LOC_Os10g07010 // LOC_Os01g56380 // LOC_Os12g10730 // LOC_Os10g37980 // LOC_Os07g42960 // LOC_Os03g51080 // LOC_Os03g56280 // LOC_Os06g04070 // LOC_Os03g14990 // LOC_Os03g26530 // LOC_Os10g26110 // LOC_Os10g28360 // LOC_Os04g32010 // LOC_Os10g13700 // LOC_Os08g36320 // LOC_Os01g55870 // LOC_Os03g06200 // LOC_Os08g34290 // LOC_Os11g26860 // LOC_Os03g03450 // LOC_Os12g33610 // LOC_Os08g33720 // …
GO:0019752	P	carboxylic acid metabolic process	30	875	473	24075	0.0035	0.057	// LOC_Os10g07010 // LOC_Os01g56380 // LOC_Os12g10730 // LOC_Os10g37980 // LOC_Os07g42960 // LOC_Os03g51080 // LOC_Os03g56280 // LOC_Os06g04070 // LOC_Os03g14990 // LOC_Os03g26530 // LOC_Os10g26110 // LOC_Os10g28360 // LOC_Os04g32010 // LOC_Os10g13700 // LOC_Os08g36320 // LOC_Os01g55870 // LOC_Os03g06200 // LOC_Os08g34290 // LOC_Os11g26860 // LOC_Os03g03450 // LOC_Os12g33610 // LOC_Os08g33720 // …
GO:0006082	P	organic acid metabolic process	30	875	474	24075	0.0036	0.058	// LOC_Os10g07010 // LOC_Os01g56380 // LOC_Os12g10730 // LOC_Os10g37980 // LOC_Os07g42960 // LOC_Os03g51080 // LOC_Os03g56280 // LOC_Os06g04070 // LOC_Os03g14990 // LOC_Os03g26530 // LOC_Os10g26110 // LOC_Os10g28360 // LOC_Os04g32010 // LOC_Os10g13700 // LOC_Os08g36320 // LOC_Os01g55870 // LOC_Os03g06200 // LOC_Os08g34290 // LOC_Os11g26860 // LOC_Os03g03450 // LOC_Os12g33610 // LOC_Os08g33720 // …
GO:0009875	P	pollen-pistil interaction	11	875	114	24075	0.0046	0.066	// LOC_Os01g40499 // LOC_Os06g06930 // LOC_Os04g34250 // LOC_Os01g65060 // LOC_Os01g66610 // LOC_Os01g47900 // LOC_Os02g32620 // LOC_Os05g07420 // LOC_Os04g34370 // LOC_Os04g54180 // LOC_Os01g57510
GO:0008037	P	cell recognition	11	875	114	24075	0.0046	0.066	// LOC_Os01g40499 // LOC_Os06g06930 // LOC_Os04g34250 // LOC_Os01g65060 // LOC_Os01g66610 // LOC_Os01g47900 // LOC_Os02g32620 // LOC_Os05g07420 // LOC_Os04g34370 // LOC_Os04g54180 // LOC_Os01g57510
GO:0048544	P	recognition of pollen	11	875	114	24075	0.0046	0.066	// LOC_Os01g40499 // LOC_Os06g06930 // LOC_Os04g34250 // LOC_Os01g65060 // LOC_Os01g66610 // LOC_Os01g47900 // LOC_Os02g32620 // LOC_Os05g07420 // LOC_Os04g34370 // LOC_Os04g54180 // LOC_Os01g57510
GO:0022414	P	reproductive process	11	875	114	24075	0.0046	0.066	// LOC_Os01g40499 // LOC_Os06g06930 // LOC_Os04g34250 // LOC_Os01g65060 // LOC_Os01g66610 // LOC_Os01g47900 // LOC_Os02g32620 // LOC_Os05g07420 // LOC_Os04g34370 // LOC_Os04g54180 // LOC_Os01g57510
GO:0042180	P	cellular ketone metabolic process	30	875	480	24075	0.0043	0.066	// LOC_Os10g07010 // LOC_Os01g56380 // LOC_Os12g10730 // LOC_Os10g37980 // LOC_Os07g42960 // LOC_Os03g51080 // LOC_Os03g56280 // LOC_Os06g04070 // LOC_Os03g14990 // LOC_Os03g26530 // LOC_Os10g26110 // LOC_Os10g28360 // LOC_Os04g32010 // LOC_Os10g13700 // LOC_Os08g36320 // LOC_Os01g55870 // LOC_Os03g06200 // LOC_Os08g34290 // LOC_Os11g26860 // LOC_Os03g03450 // LOC_Os12g33610 // LOC_Os08g33720 // …
GO:0009856	P	pollination	11	875	114	24075	0.0046	0.066	// LOC_Os01g40499 // LOC_Os06g06930 // LOC_Os04g34250 // LOC_Os01g65060 // LOC_Os01g66610 // LOC_Os01g47900 // LOC_Os02g32620 // LOC_Os05g07420 // LOC_Os04g34370 // LOC_Os04g54180 // LOC_Os01g57510
GO:0016053	P	organic acid biosynthetic process	17	875	222	24075	0.0048	0.067	// LOC_Os10g07010 // LOC_Os01g48960 // LOC_Os08g34290 // LOC_Os09g36800 // LOC_Os03g14990 // LOC_Os10g37980 // LOC_Os09g39260 // LOC_Os04g32010 // LOC_Os05g48200 // LOC_Os03g03450 // LOC_Os07g42960 // LOC_Os04g33390 // LOC_Os01g55870 // LOC_Os03g06200 // LOC_Os10g28360 // LOC_Os02g44000 // LOC_Os03g26530
GO:0009308	P	amine metabolic process	25	875	380	24075	0.0048	0.067	// LOC_Os12g33610 // LOC_Os12g10730 // LOC_Os10g37980 // LOC_Os07g42960 // LOC_Os03g51080 // LOC_Os06g04070 // LOC_Os03g14990 // LOC_Os02g39790 // LOC_Os04g42095 // LOC_Os10g28360 // LOC_Os04g32010 // LOC_Os08g36320 // LOC_Os01g55870 // LOC_Os03g06200 // LOC_Os08g34290 // LOC_Os11g26860 // LOC_Os03g03450 // LOC_Os04g33390 // LOC_Os02g44000 // LOC_Os09g38520 // LOC_Os09g37120 // LOC_Os09g39260 // …
GO:0046394	P	carboxylic acid biosynthetic process	17	875	222	24075	0.0048	0.067	// LOC_Os10g07010 // LOC_Os01g48960 // LOC_Os08g34290 // LOC_Os09g36800 // LOC_Os03g14990 // LOC_Os10g37980 // LOC_Os09g39260 // LOC_Os04g32010 // LOC_Os05g48200 // LOC_Os03g03450 // LOC_Os07g42960 // LOC_Os04g33390 // LOC_Os01g55870 // LOC_Os03g06200 // LOC_Os10g28360 // LOC_Os02g44000 // LOC_Os03g26530
GO:0009064	P	glutamine family amino acid metabolic process	6	875	41	24075	0.0058	0.079	// LOC_Os01g48960 // LOC_Os05g48200 // LOC_Os08g36320 // LOC_Os03g51080 // LOC_Os06g04070 // LOC_Os02g44000
GO:0051704	P	multi-organism process	11	875	120	24075	0.0065	0.088	// LOC_Os01g40499 // LOC_Os06g06930 // LOC_Os04g34250 // LOC_Os01g65060 // LOC_Os01g66610 // LOC_Os01g47900 // LOC_Os02g32620 // LOC_Os05g07420 // LOC_Os04g34370 // LOC_Os04g54180 // LOC_Os01g57510
GO:0000003	P	reproduction	11	875	133	24075	0.013	0.17	// LOC_Os01g40499 // LOC_Os06g06930 // LOC_Os04g34250 // LOC_Os01g65060 // LOC_Os01g66610 // LOC_Os01g47900 // LOC_Os02g32620 // LOC_Os05g07420 // LOC_Os04g34370 // LOC_Os04g54180 // LOC_Os01g57510
GO:0030001	P	metal ion transport	15	875	214	24075	0.016	0.21	// LOC_Os03g37840 // LOC_Os01g20830 // LOC_Os03g02070 // LOC_Os03g37830 // LOC_Os04g32920 // LOC_Os12g37530 // LOC_Os10g38870 // LOC_Os01g32330 // LOC_Os10g14870 // LOC_Os04g39300 // LOC_Os09g38960 // LOC_Os02g55134 // LOC_Os01g70490 // LOC_Os03g06090 // LOC_Os06g48810
GO:0006813	P	potassium ion transport	6	875	57	24075	0.023	0.3	// LOC_Os03g37840 // LOC_Os04g32920 // LOC_Os03g37830 // LOC_Os06g48810 // LOC_Os01g70490 // LOC_Os09g38960
GO:0010467	P	gene expression	107	875	2424	24075	0.024	0.31	// LOC_Os01g74020 // LOC_Os04g21950 // LOC_Os02g29550 // LOC_Os02g10860 // LOC_Os03g09170 // LOC_Os11g06770 // LOC_Os04g23890 // LOC_Os03g19120 // LOC_Os04g46400 // LOC_Os07g05010 // LOC_Os12g29330 // LOC_Os09g10840 // LOC_Os07g41580 // LOC_Os03g53340 // LOC_Os02g49840 // LOC_Os03g06630 // LOC_Os03g53020 // LOC_Os09g31300 // LOC_Os08g19650 // LOC_Os01g67480 // LOC_Os09g34330 // LOC_Os03g06930 // …
GO:0007154	P	cell communication	12	875	170	24075	0.027	0.35	// LOC_Os01g40499 // LOC_Os06g06930 // LOC_Os04g34250 // LOC_Os01g65060 // LOC_Os01g66610 // LOC_Os02g39560 // LOC_Os01g47900 // LOC_Os02g32620 // LOC_Os05g07420 // LOC_Os04g34370 // LOC_Os04g54180 // LOC_Os01g57510
GO:0018130	P	heterocycle biosynthetic process	7	875	79	24075	0.031	0.39	// LOC_Os07g30150 // LOC_Os12g32230 // LOC_Os05g29760 // LOC_Os03g03450 // LOC_Os10g35840 // LOC_Os02g44000 // LOC_Os03g47610
GO:0006576	P	cellular biogenic amine metabolic process	5	875	46	24075	0.033	0.4	// LOC_Os04g42095 // LOC_Os09g37120 // LOC_Os02g39790 // LOC_Os06g04070 // LOC_Os03g03450
GO:0006352	P	transcription initiation	5	875	46	24075	0.033	0.4	// LOC_Os01g73890 // LOC_Os08g06630 // LOC_Os05g50930 // LOC_Os01g56780 // LOC_Os03g14720
GO:0044267	P	cellular protein metabolic process	123	875	2877	24075	0.036	0.43	// LOC_Os01g65060 // LOC_Os01g38229 // LOC_Os03g57340 // LOC_Os11g11890 // LOC_Os01g47900 // LOC_Os02g19530 // LOC_Os10g05250 // LOC_Os01g70130 // LOC_Os07g35770 // LOC_Os12g02250 // LOC_Os07g09040 // LOC_Os03g59390 // LOC_Os07g35260 // LOC_Os01g03300 // LOC_Os12g10740 // LOC_Os04g49970 // LOC_Os11g36090 // LOC_Os02g16040 // LOC_Os05g46040 // LOC_Os07g35580 // LOC_Os03g48270 // LOC_Os06g30970 // …
GO:0016311	P	dephosphorylation	7	875	86	24075	0.045	0.53	// LOC_Os05g46040 // LOC_Os09g15670 // LOC_Os11g07850 // LOC_Os02g55560 // LOC_Os06g50380 // LOC_Os09g05020 // LOC_Os03g16170
GO:0016070	P	RNA metabolic process	51	875	1088	24075	0.045	0.53	// LOC_Os02g43820 // LOC_Os01g37050 // LOC_Os03g02900 // LOC_Os06g49870 // LOC_Os01g04750 // LOC_Os06g48950 // LOC_Os02g29550 // LOC_Os04g46400 // LOC_Os03g52239 // LOC_Os06g01934 // LOC_Os02g10860 // LOC_Os11g06020 // LOC_Os03g09170 // LOC_Os11g06770 // LOC_Os04g23890 // LOC_Os03g03260 // LOC_Os02g51670 // LOC_Os10g22600 // LOC_Os05g50930 // LOC_Os09g21180 // LOC_Os06g11860 // LOC_Os09g10840 // …
GO:0023052	P	signaling	24	875	447	24075	0.045	0.53	// LOC_Os07g05620 // LOC_Os01g65060 // LOC_Os01g47900 // LOC_Os02g32620 // LOC_Os12g37360 // LOC_Os10g34170 // LOC_Os02g08140 // LOC_Os04g34250 // LOC_Os05g04550 // LOC_Os04g23890 // LOC_Os05g01490 // LOC_Os11g45280 // LOC_Os01g18800 // LOC_Os01g40499 // LOC_Os05g46000 // LOC_Os04g54180 // LOC_Os06g06930 // LOC_Os03g09140 // LOC_Os01g66610 // LOC_Os02g39560 // LOC_Os07g01310 // LOC_Os05g07420 // …
GO:0006950	P	response to stress	42	875	873	24075	0.047	0.54	// LOC_Os03g03910 // LOC_Os06g32990 // LOC_Os10g08580 // LOC_Os05g42000 // LOC_Os06g45100 // LOC_Os01g73250 // LOC_Os11g44580 // LOC_Os04g46960 // LOC_Os08g07774 // LOC_Os04g37920 // LOC_Os10g01060 // LOC_Os02g14440 // LOC_Os01g70080 // LOC_Os01g22370 // LOC_Os07g48010 // LOC_Os01g12580 // LOC_Os05g04490 // LOC_Os03g57340 // LOC_Os02g44500 // LOC_Os02g16270 // LOC_Os12g10710 // LOC_Os11g12000 // …
GO:0006575	P	cellular amino acid derivative metabolic process	7	875	92	24075	0.059	0.68	// LOC_Os02g39790 // LOC_Os04g42095 // LOC_Os11g02440 // LOC_Os09g37120 // LOC_Os03g03450 // LOC_Os12g02370 // LOC_Os06g04070
GO:0045454	P	cell redox homeostasis	9	875	132	24075	0.061	0.69	// LOC_Os01g13480 // LOC_Os01g68480 // LOC_Os05g39450 // LOC_Os07g08840 // LOC_Os07g29410 // LOC_Os02g40500 // LOC_Os10g34170 // LOC_Os01g58194 // LOC_Os03g55820
GO:0009628	P	response to abiotic stimulus	6	875	74	24075	0.062	0.69	// LOC_Os01g12580 // LOC_Os03g57340 // LOC_Os12g02530 // LOC_Os11g02610 // LOC_Os04g40100 // LOC_Os02g34600
GO:0006470	P	protein amino acid dephosphorylation	6	875	78	24075	0.075	0.83	// LOC_Os05g46040 // LOC_Os09g15670 // LOC_Os11g07850 // LOC_Os02g55560 // LOC_Os06g50380 // LOC_Os03g16170
GO:0019725	P	cellular homeostasis	9	875	140	24075	0.08	0.87	// LOC_Os01g13480 // LOC_Os01g68480 // LOC_Os05g39450 // LOC_Os07g08840 // LOC_Os07g29410 // LOC_Os02g40500 // LOC_Os10g34170 // LOC_Os01g58194 // LOC_Os03g55820
GO:0008104	P	protein localization	6	875	307	24075	0.97	1	// LOC_Os03g09140 // LOC_Os05g46000 // LOC_Os03g02390 // LOC_Os12g37360 // LOC_Os05g01490 // LOC_Os02g17350
GO:0009165	P	nucleotide biosynthetic process	8	875	179	24075	0.33	1	// LOC_Os12g19304 // LOC_Os03g52660 // LOC_Os07g30970 // LOC_Os02g04170 // LOC_Os07g09340 // LOC_Os04g56160 // LOC_Os07g32880 // LOC_Os03g01018
GO:0044282	P	small molecule catabolic process	6	875	146	24075	0.44	1	// LOC_Os09g38520 // LOC_Os06g01390 // LOC_Os01g09570 // LOC_Os12g33610 // LOC_Os03g56280 // LOC_Os06g04070
GO:0015979	P	photosynthesis	5	875	115	24075	0.41	1	// LOC_Os08g40160 // LOC_Os09g17740 // LOC_Os10g41689 // LOC_Os12g08830 // LOC_Os10g39880
GO:0051716	P	cellular response to stimulus	5	875	132	24075	0.53	1	// LOC_Os06g45100 // LOC_Os12g12850 // LOC_Os10g08580 // LOC_Os06g22140 // LOC_Os04g37920
GO:0070727	P	cellular macromolecule localization	5	875	207	24075	0.87	1	// LOC_Os02g17350 // LOC_Os05g01490 // LOC_Os03g09140 // LOC_Os12g37360 // LOC_Os05g46000
GO:0006869	P	lipid transport	6	875	103	24075	0.18	1	// LOC_Os03g01300 // LOC_Os12g02320 // LOC_Os03g01320 // LOC_Os04g52260 // LOC_Os11g24070 // LOC_Os11g02389
GO:0009199	P	ribonucleoside triphosphate metabolic process	5	875	134	24075	0.54	1	// LOC_Os07g30970 // LOC_Os03g52660 // LOC_Os07g09340 // LOC_Os04g56160 // LOC_Os07g32880
GO:0033036	P	macromolecule localization	12	875	411	24075	0.81	1	// LOC_Os03g01300 // LOC_Os03g09140 // LOC_Os12g02320 // LOC_Os03g01320 // LOC_Os05g46000 // LOC_Os03g02390 // LOC_Os12g37360 // LOC_Os05g01490 // LOC_Os11g24070 // LOC_Os11g02389 // LOC_Os04g52260 // LOC_Os02g17350
GO:0009206	P	purine ribonucleoside triphosphate biosynthetic process	5	875	132	24075	0.53	1	// LOC_Os07g30970 // LOC_Os03g52660 // LOC_Os07g09340 // LOC_Os04g56160 // LOC_Os07g32880
GO:0009205	P	purine ribonucleoside triphosphate metabolic process	5	875	134	24075	0.54	1	// LOC_Os07g30970 // LOC_Os03g52660 // LOC_Os07g09340 // LOC_Os04g56160 // LOC_Os07g32880
GO:0009201	P	ribonucleoside triphosphate biosynthetic process	5	875	132	24075	0.53	1	// LOC_Os07g30970 // LOC_Os03g52660 // LOC_Os07g09340 // LOC_Os04g56160 // LOC_Os07g32880
GO:0045184	P	establishment of protein localization	6	875	294	24075	0.95	1	// LOC_Os03g09140 // LOC_Os05g46000 // LOC_Os03g02390 // LOC_Os12g37360 // LOC_Os05g01490 // LOC_Os02g17350
GO:0010876	P	lipid localization	6	875	103	24075	0.18	1	// LOC_Os03g01300 // LOC_Os12g02320 // LOC_Os03g01320 // LOC_Os04g52260 // LOC_Os11g24070 // LOC_Os11g02389
GO:0046483	P	heterocycle metabolic process	14	875	312	24075	0.26	1	// LOC_Os07g30150 // LOC_Os07g30970 // LOC_Os07g09340 // LOC_Os09g38520 // LOC_Os12g32230 // LOC_Os03g52660 // LOC_Os05g29760 // LOC_Os07g32880 // LOC_Os03g03450 // LOC_Os10g35840 // LOC_Os10g28370 // LOC_Os04g56160 // LOC_Os02g44000 // LOC_Os03g47610
GO:0044249	P	cellular biosynthetic process	150	875	5890	24075	1	1	// LOC_Os01g74020 // LOC_Os04g21950 // LOC_Os02g29550 // LOC_Os07g42960 // LOC_Os02g10860 // LOC_Os03g14990 // LOC_Os03g47610 // LOC_Os03g09170 // LOC_Os02g39790 // LOC_Os11g06770 // LOC_Os04g23890 // LOC_Os03g19120 // LOC_Os04g32010 // LOC_Os07g05010 // LOC_Os12g29330 // LOC_Os09g10840 // LOC_Os07g41580 // LOC_Os03g53340 // LOC_Os02g49840 // LOC_Os03g06630 // LOC_Os02g43820 // LOC_Os09g31300 // …
GO:0019538	P	protein metabolic process	145	875	4333	24075	0.87	1	// LOC_Os01g65060 // LOC_Os01g38229 // LOC_Os03g57340 // LOC_Os11g11890 // LOC_Os01g47900 // LOC_Os10g04720 // LOC_Os01g61700 // LOC_Os02g19530 // LOC_Os10g05250 // LOC_Os06g45820 // LOC_Os01g70130 // LOC_Os07g35770 // LOC_Os12g02250 // LOC_Os07g09040 // LOC_Os03g59390 // LOC_Os07g35260 // LOC_Os01g03300 // LOC_Os01g58240 // LOC_Os12g10740 // LOC_Os04g49970 // LOC_Os11g36090 // LOC_Os02g16040 // …
GO:0033554	P	cellular response to stress	5	875	126	24075	0.49	1	// LOC_Os06g45100 // LOC_Os12g12850 // LOC_Os10g08580 // LOC_Os06g22140 // LOC_Os04g37920
GO:0006164	P	purine nucleotide biosynthetic process	5	875	150	24075	0.64	1	// LOC_Os07g30970 // LOC_Os03g52660 // LOC_Os07g09340 // LOC_Os04g56160 // LOC_Os07g32880
GO:0007165	P	signal transduction	11	875	240	24075	0.27	1	// LOC_Os01g18800 // LOC_Os07g05620 // LOC_Os03g09140 // LOC_Os05g04550 // LOC_Os04g23890 // LOC_Os02g39560 // LOC_Os05g46000 // LOC_Os12g37360 // LOC_Os05g01490 // LOC_Os02g08140 // LOC_Os11g45280
GO:0022607	P	cellular component assembly	7	875	172	24075	0.44	1	// LOC_Os01g56780 // LOC_Os03g14720 // LOC_Os08g06630 // LOC_Os01g17330 // LOC_Os05g50930 // LOC_Os10g39870 // LOC_Os01g73890
GO:0006457	P	protein folding	6	875	202	24075	0.74	1	// LOC_Os09g25590 // LOC_Os01g38229 // LOC_Os07g09040 // LOC_Os03g57340 // LOC_Os05g46620 // LOC_Os05g48810
GO:0009141	P	nucleoside triphosphate metabolic process	5	875	135	24075	0.55	1	// LOC_Os07g30970 // LOC_Os03g52660 // LOC_Os07g09340 // LOC_Os04g56160 // LOC_Os07g32880
GO:0009142	P	nucleoside triphosphate biosynthetic process	5	875	132	24075	0.53	1	// LOC_Os07g30970 // LOC_Os03g52660 // LOC_Os07g09340 // LOC_Os04g56160 // LOC_Os07g32880
GO:0009144	P	purine nucleoside triphosphate metabolic process	5	875	134	24075	0.54	1	// LOC_Os07g30970 // LOC_Os03g52660 // LOC_Os07g09340 // LOC_Os04g56160 // LOC_Os07g32880
GO:0009145	P	purine nucleoside triphosphate biosynthetic process	5	875	132	24075	0.53	1	// LOC_Os07g30970 // LOC_Os03g52660 // LOC_Os07g09340 // LOC_Os04g56160 // LOC_Os07g32880
GO:0006807	P	nitrogen compound metabolic process	157	875	7073	24075	1	1	// LOC_Os01g74020 // LOC_Os12g10730 // LOC_Os04g21950 // LOC_Os06g45100 // LOC_Os05g48010 // LOC_Os02g15560 // LOC_Os09g34330 // LOC_Os07g42960 // LOC_Os02g10860 // LOC_Os03g14990 // LOC_Os03g47610 // LOC_Os03g09170 // LOC_Os02g39790 // LOC_Os10g28370 // LOC_Os11g06770 // LOC_Os04g23890 // LOC_Os03g19120 // LOC_Os04g32010 // LOC_Os07g05010 // LOC_Os12g29330 // LOC_Os09g10840 // LOC_Os07g41580 // …
GO:0051186	P	cofactor metabolic process	8	875	143	24075	0.16	1	// LOC_Os12g19304 // LOC_Os08g27840 // LOC_Os12g32230 // LOC_Os01g11054 // LOC_Os05g29760 // LOC_Os12g30030 // LOC_Os02g04170 // LOC_Os10g28370
GO:0044262	P	cellular carbohydrate metabolic process	16	875	385	24075	0.33	1	// LOC_Os10g42670 // LOC_Os08g31630 // LOC_Os11g12810 // LOC_Os05g07130 // LOC_Os02g38840 // LOC_Os01g09570 // LOC_Os09g15420 // LOC_Os01g69030 // LOC_Os10g13700 // LOC_Os03g51610 // LOC_Os03g03610 // LOC_Os05g47880 // LOC_Os04g38600 // LOC_Os08g42390 // LOC_Os03g40670 // LOC_Os03g56280
GO:0044260	P	cellular macromolecule metabolic process	238	875	9350	24075	1	1	// LOC_Os01g74020 // LOC_Os01g65060 // LOC_Os01g38229 // LOC_Os06g45100 // LOC_Os01g47900 // LOC_Os10g04720 // LOC_Os02g15560 // LOC_Os02g19530 // LOC_Os02g29550 // LOC_Os08g39630 // LOC_Os01g70130 // LOC_Os02g10860 // LOC_Os07g35770 // LOC_Os03g08170 // LOC_Os03g09170 // LOC_Os11g06770 // LOC_Os12g02250 // LOC_Os07g09040 // LOC_Os03g59390 // LOC_Os03g19120 // LOC_Os04g21950 // LOC_Os04g46400 // …
GO:0006886	P	intracellular protein transport	5	875	202	24075	0.86	1	// LOC_Os02g17350 // LOC_Os05g01490 // LOC_Os03g09140 // LOC_Os12g37360 // LOC_Os05g46000
GO:0051188	P	cofactor biosynthetic process	5	875	94	24075	0.27	1	// LOC_Os12g19304 // LOC_Os05g29760 // LOC_Os12g30030 // LOC_Os02g04170 // LOC_Os12g32230
GO:0016043	P	cellular component organization	9	875	1240	24075	1	1	// LOC_Os03g14720 // LOC_Os01g71270 // LOC_Os01g56780 // LOC_Os08g06630 // LOC_Os01g17330 // LOC_Os05g50930 // LOC_Os10g39870 // LOC_Os01g73890 // LOC_Os04g45210
GO:0065003	P	macromolecular complex assembly	7	875	169	24075	0.42	1	// LOC_Os01g56780 // LOC_Os03g14720 // LOC_Os08g06630 // LOC_Os01g17330 // LOC_Os05g50930 // LOC_Os10g39870 // LOC_Os01g73890
GO:0065008	P	regulation of biological quality	9	875	176	24075	0.2	1	// LOC_Os01g13480 // LOC_Os01g68480 // LOC_Os05g39450 // LOC_Os07g08840 // LOC_Os07g29410 // LOC_Os02g40500 // LOC_Os10g34170 // LOC_Os01g58194 // LOC_Os03g55820
GO:0009150	P	purine ribonucleotide metabolic process	5	875	147	24075	0.62	1	// LOC_Os07g30970 // LOC_Os03g52660 // LOC_Os07g09340 // LOC_Os04g56160 // LOC_Os07g32880
GO:0016265	P	death	14	875	544	24075	0.93	1	// LOC_Os12g10710 // LOC_Os12g18374 // LOC_Os02g10350 // LOC_Os11g12340 // LOC_Os11g44580 // LOC_Os11g31060 // LOC_Os11g45924 // LOC_Os08g07774 // LOC_Os11g45840 // LOC_Os01g70080 // LOC_Os02g16270 // LOC_Os09g14410 // LOC_Os03g63200 // LOC_Os11g12000
GO:0034613	P	cellular protein localization	5	875	207	24075	0.87	1	// LOC_Os02g17350 // LOC_Os05g01490 // LOC_Os03g09140 // LOC_Os12g37360 // LOC_Os05g46000
GO:0006629	P	lipid metabolic process	16	875	528	24075	0.8	1	// LOC_Os11g19290 // LOC_Os02g37700 // LOC_Os10g07010 // LOC_Os01g12304 // LOC_Os08g01940 // LOC_Os01g11650 // LOC_Os10g25400 // LOC_Os02g37654 // LOC_Os06g06230 // LOC_Os07g06800 // LOC_Os06g01390 // LOC_Os04g56230 // LOC_Os08g42390 // LOC_Os01g46080 // LOC_Os03g40670 // LOC_Os03g26530
GO:0019318	P	hexose metabolic process	7	875	133	24075	0.22	1	// LOC_Os05g07130 // LOC_Os02g38840 // LOC_Os01g09570 // LOC_Os09g15420 // LOC_Os10g13700 // LOC_Os04g38600 // LOC_Os03g56280
GO:0009152	P	purine ribonucleotide biosynthetic process	5	875	145	24075	0.61	1	// LOC_Os07g30970 // LOC_Os03g52660 // LOC_Os07g09340 // LOC_Os04g56160 // LOC_Os07g32880
GO:0006952	P	defense response	11	875	452	24075	0.94	1	// LOC_Os12g10710 // LOC_Os12g18374 // LOC_Os11g12340 // LOC_Os11g44580 // LOC_Os11g45924 // LOC_Os08g07774 // LOC_Os01g70080 // LOC_Os02g16270 // LOC_Os09g14410 // LOC_Os03g63200 // LOC_Os11g12000
GO:0009260	P	ribonucleotide biosynthetic process	5	875	149	24075	0.63	1	// LOC_Os07g30970 // LOC_Os03g52660 // LOC_Os07g09340 // LOC_Os04g56160 // LOC_Os07g32880
GO:0008152	P	metabolic process	535	875	14398	24075	0.22	1	// LOC_Os01g19170 // LOC_Os01g38229 // LOC_Os02g29550 // LOC_Os06g45820 // LOC_Os07g42960 // LOC_Os05g04510 // LOC_Os03g14990 // LOC_Os03g01018 // LOC_Os05g25640 // LOC_Os07g09040 // LOC_Os01g55950 // LOC_Os11g36090 // LOC_Os07g41580 // LOC_Os05g46040 // LOC_Os07g08840 // LOC_Os03g48270 // LOC_Os06g30970 // LOC_Os09g31300 // LOC_Os03g27990 // LOC_Os04g38600 // LOC_Os11g26920 // LOC_Os12g32250 // …
GO:0046907	P	intracellular transport	5	875	233	24075	0.92	1	// LOC_Os02g17350 // LOC_Os05g01490 // LOC_Os03g09140 // LOC_Os12g37360 // LOC_Os05g46000
GO:0012501	P	programmed cell death	13	875	532	24075	0.95	1	// LOC_Os12g10710 // LOC_Os12g18374 // LOC_Os11g12340 // LOC_Os11g44580 // LOC_Os11g31060 // LOC_Os11g45924 // LOC_Os08g07774 // LOC_Os11g45840 // LOC_Os01g70080 // LOC_Os02g16270 // LOC_Os09g14410 // LOC_Os03g63200 // LOC_Os11g12000
GO:0070271	P	protein complex biogenesis	6	875	94	24075	0.14	1	// LOC_Os01g56780 // LOC_Os03g14720 // LOC_Os08g06630 // LOC_Os05g50930 // LOC_Os10g39870 // LOC_Os01g73890
GO:0006732	P	coenzyme metabolic process	5	875	101	24075	0.32	1	// LOC_Os12g19304 // LOC_Os01g11054 // LOC_Os08g27840 // LOC_Os02g04170 // LOC_Os12g32230
GO:0044248	P	cellular catabolic process	14	875	337	24075	0.35	1	// LOC_Os06g04070 // LOC_Os09g38520 // LOC_Os01g11054 // LOC_Os06g01390 // LOC_Os01g09570 // LOC_Os08g27840 // LOC_Os01g03290 // LOC_Os01g03300 // LOC_Os01g03730 // LOC_Os12g33610 // LOC_Os01g03740 // LOC_Os03g56280 // LOC_Os10g28370 // LOC_Os08g01940
GO:0034645	P	cellular macromolecule biosynthetic process	109	875	5248	24075	1	1	// LOC_Os01g74020 // LOC_Os04g21950 // LOC_Os02g29550 // LOC_Os02g10860 // LOC_Os03g09170 // LOC_Os11g06770 // LOC_Os04g23890 // LOC_Os03g19120 // LOC_Os04g46400 // LOC_Os07g05010 // LOC_Os12g29330 // LOC_Os09g10840 // LOC_Os07g41580 // LOC_Os03g53340 // LOC_Os02g49840 // LOC_Os03g06630 // LOC_Os03g53020 // LOC_Os09g31300 // LOC_Os08g19650 // LOC_Os01g67480 // LOC_Os09g34330 // LOC_Os03g06930 // …
GO:0006163	P	purine nucleotide metabolic process	5	875	154	24075	0.66	1	// LOC_Os07g30970 // LOC_Os03g52660 // LOC_Os07g09340 // LOC_Os04g56160 // LOC_Os07g32880
GO:0009259	P	ribonucleotide metabolic process	5	875	151	24075	0.64	1	// LOC_Os07g30970 // LOC_Os03g52660 // LOC_Os07g09340 // LOC_Os04g56160 // LOC_Os07g32880
GO:0006139	P	nucleobase, nucleoside, nucleotide and nucleic acid metabolic process	124	875	6695	24075	1	1	// LOC_Os01g74020 // LOC_Os04g21950 // LOC_Os06g45100 // LOC_Os05g48010 // LOC_Os02g15560 // LOC_Os09g34330 // LOC_Os02g10860 // LOC_Os04g56160 // LOC_Os03g01018 // LOC_Os03g09170 // LOC_Os11g06770 // LOC_Os04g23890 // LOC_Os03g19120 // LOC_Os04g46400 // LOC_Os07g05010 // LOC_Os12g29330 // LOC_Os09g10840 // LOC_Os07g41580 // LOC_Os03g53340 // LOC_Os02g49840 // LOC_Os03g06630 // LOC_Os12g32250 // …
GO:0009057	P	macromolecule catabolic process	9	875	322	24075	0.82	1	// LOC_Os01g09570 // LOC_Os01g03290 // LOC_Os01g03300 // LOC_Os01g03730 // LOC_Os06g45820 // LOC_Os01g03740 // LOC_Os03g56280 // LOC_Os01g61700 // LOC_Os03g04770
GO:0006508	P	proteolysis	21	875	1579	24075	1	1	// LOC_Os01g03290 // LOC_Os06g15760 // LOC_Os03g27590 // LOC_Os06g21380 // LOC_Os05g31890 // LOC_Os09g39060 // LOC_Os09g38920 // LOC_Os08g44640 // LOC_Os09g36300 // LOC_Os04g37550 // LOC_Os01g58240 // LOC_Os01g03300 // LOC_Os01g22980 // LOC_Os07g34940 // LOC_Os10g01110 // LOC_Os06g45820 // LOC_Os02g42290 // LOC_Os08g38092 // LOC_Os04g55650 // LOC_Os09g37012 // LOC_Os01g53810
GO:0015672	P	monovalent inorganic cation transport	9	875	155	24075	0.12	1	// LOC_Os03g37840 // LOC_Os04g32920 // LOC_Os01g23580 // LOC_Os03g37830 // LOC_Os03g52660 // LOC_Os09g38960 // LOC_Os01g70490 // LOC_Os07g32880 // LOC_Os06g48810
GO:0009987	P	cellular process	418	875	12839	24075	1	1	// LOC_Os01g38229 // LOC_Os04g42420 // LOC_Os08g07774 // LOC_Os02g29550 // LOC_Os07g42960 // LOC_Os05g04510 // LOC_Os04g56160 // LOC_Os03g01018 // LOC_Os07g09040 // LOC_Os07g03910 // LOC_Os11g36090 // LOC_Os07g41580 // LOC_Os05g46040 // LOC_Os07g08840 // LOC_Os03g48270 // LOC_Os06g30970 // LOC_Os09g31300 // LOC_Os03g27990 // LOC_Os04g38600 // LOC_Os03g37640 // LOC_Os03g06930 // LOC_Os12g32250 // …
GO:0023046	P	signaling process	11	875	279	24075	0.44	1	// LOC_Os01g18800 // LOC_Os07g05620 // LOC_Os03g09140 // LOC_Os05g04550 // LOC_Os04g23890 // LOC_Os02g39560 // LOC_Os05g46000 // LOC_Os12g37360 // LOC_Os05g01490 // LOC_Os02g08140 // LOC_Os11g45280
GO:0044255	P	cellular lipid metabolic process	5	875	229	24075	0.92	1	// LOC_Os04g56230 // LOC_Os06g01390 // LOC_Os08g01940 // LOC_Os10g07010 // LOC_Os03g26530
GO:0055086	P	nucleobase, nucleoside and nucleotide metabolic process	9	875	244	24075	0.53	1	// LOC_Os12g19304 // LOC_Os03g52660 // LOC_Os07g30970 // LOC_Os07g30150 // LOC_Os02g04170 // LOC_Os07g09340 // LOC_Os04g56160 // LOC_Os07g32880 // LOC_Os03g01018
GO:0005996	P	monosaccharide metabolic process	7	875	150	24075	0.31	1	// LOC_Os05g07130 // LOC_Os02g38840 // LOC_Os01g09570 // LOC_Os09g15420 // LOC_Os10g13700 // LOC_Os04g38600 // LOC_Os03g56280
GO:0043170	P	macromolecule metabolic process	260	875	10433	24075	1	1	// LOC_Os01g74020 // LOC_Os01g65060 // LOC_Os01g38229 // LOC_Os06g45100 // LOC_Os01g47900 // LOC_Os10g04720 // LOC_Os01g61700 // LOC_Os02g19530 // LOC_Os02g29550 // LOC_Os08g39630 // LOC_Os01g70130 // LOC_Os02g10860 // LOC_Os07g35770 // LOC_Os03g08170 // LOC_Os03g09170 // LOC_Os11g06770 // LOC_Os12g02250 // LOC_Os07g09040 // LOC_Os03g59390 // LOC_Os03g19120 // LOC_Os04g21950 // LOC_Os04g46400 // …
GO:0006006	P	glucose metabolic process	5	875	109	24075	0.37	1	// LOC_Os10g13700 // LOC_Os04g38600 // LOC_Os03g56280 // LOC_Os01g09570 // LOC_Os02g38840
GO:0043933	P	macromolecular complex subunit organization	8	875	190	24075	0.39	1	// LOC_Os03g14720 // LOC_Os01g71270 // LOC_Os01g56780 // LOC_Os08g06630 // LOC_Os01g17330 // LOC_Os05g50930 // LOC_Os10g39870 // LOC_Os01g73890
GO:0042592	P	homeostatic process	9	875	147	24075	0.099	1	// LOC_Os01g13480 // LOC_Os01g68480 // LOC_Os05g39450 // LOC_Os07g08840 // LOC_Os07g29410 // LOC_Os02g40500 // LOC_Os10g34170 // LOC_Os01g58194 // LOC_Os03g55820
GO:0015031	P	protein transport	6	875	294	24075	0.95	1	// LOC_Os03g09140 // LOC_Os05g46000 // LOC_Os03g02390 // LOC_Os12g37360 // LOC_Os05g01490 // LOC_Os02g17350
GO:0008219	P	cell death	14	875	544	24075	0.93	1	// LOC_Os12g10710 // LOC_Os12g18374 // LOC_Os02g10350 // LOC_Os11g12340 // LOC_Os11g44580 // LOC_Os11g31060 // LOC_Os11g45924 // LOC_Os08g07774 // LOC_Os11g45840 // LOC_Os01g70080 // LOC_Os02g16270 // LOC_Os09g14410 // LOC_Os03g63200 // LOC_Os11g12000
GO:0006091	P	generation of precursor metabolites and energy	9	875	243	24075	0.53	1	// LOC_Os10g41689 // LOC_Os03g52660 // LOC_Os09g17740 // LOC_Os08g27840 // LOC_Os01g11054 // LOC_Os03g56280 // LOC_Os10g39880 // LOC_Os01g09570 // LOC_Os07g32880
GO:0044265	P	cellular macromolecule catabolic process	6	875	254	24075	0.9	1	// LOC_Os01g09570 // LOC_Os01g03290 // LOC_Os01g03300 // LOC_Os01g03730 // LOC_Os01g03740 // LOC_Os03g56280
GO:0006461	P	protein complex assembly	6	875	94	24075	0.14	1	// LOC_Os01g56780 // LOC_Os03g14720 // LOC_Os08g06630 // LOC_Os05g50930 // LOC_Os10g39870 // LOC_Os01g73890
GO:0023060	P	signal transmission	11	875	279	24075	0.44	1	// LOC_Os01g18800 // LOC_Os07g05620 // LOC_Os03g09140 // LOC_Os05g04550 // LOC_Os04g23890 // LOC_Os02g39560 // LOC_Os05g46000 // LOC_Os12g37360 // LOC_Os05g01490 // LOC_Os02g08140 // LOC_Os11g45280
GO:0009058	P	biosynthetic process	159	875	6085	24075	1	1	// LOC_Os01g74020 // LOC_Os04g21950 // LOC_Os02g29550 // LOC_Os07g42960 // LOC_Os02g10860 // LOC_Os03g14990 // LOC_Os03g47610 // LOC_Os03g09170 // LOC_Os02g39790 // LOC_Os11g06770 // LOC_Os04g23890 // LOC_Os03g19120 // LOC_Os04g32010 // LOC_Os07g05010 // LOC_Os07g34190 // LOC_Os12g29330 // LOC_Os09g10840 // LOC_Os07g41580 // LOC_Os03g53340 // LOC_Os02g49840 // LOC_Os08g34290 // LOC_Os02g43820 // …
GO:0009059	P	macromolecule biosynthetic process	109	875	5252	24075	1	1	// LOC_Os01g74020 // LOC_Os04g21950 // LOC_Os02g29550 // LOC_Os02g10860 // LOC_Os03g09170 // LOC_Os11g06770 // LOC_Os04g23890 // LOC_Os03g19120 // LOC_Os04g46400 // LOC_Os07g05010 // LOC_Os12g29330 // LOC_Os09g10840 // LOC_Os07g41580 // LOC_Os03g53340 // LOC_Os02g49840 // LOC_Os03g06630 // LOC_Os03g53020 // LOC_Os09g31300 // LOC_Os08g19650 // LOC_Os01g67480 // LOC_Os09g34330 // LOC_Os03g06930 // …
GO:0009117	P	nucleotide metabolic process	8	875	218	24075	0.54	1	// LOC_Os12g19304 // LOC_Os03g52660 // LOC_Os07g30970 // LOC_Os02g04170 // LOC_Os07g09340 // LOC_Os04g56160 // LOC_Os07g32880 // LOC_Os03g01018
GO:0051649	P	establishment of localization in cell	7	875	299	24075	0.91	1	// LOC_Os03g09140 // LOC_Os08g41820 // LOC_Os05g46000 // LOC_Os12g37360 // LOC_Os05g01490 // LOC_Os11g42989 // LOC_Os02g17350
GO:0009056	P	catabolic process	18	875	433	24075	0.32	1	// LOC_Os06g04070 // LOC_Os03g04770 // LOC_Os09g38520 // LOC_Os02g09960 // LOC_Os01g11054 // LOC_Os06g01390 // LOC_Os01g09570 // LOC_Os08g27840 // LOC_Os01g03290 // LOC_Os01g03300 // LOC_Os01g03730 // LOC_Os06g45820 // LOC_Os12g33610 // LOC_Os01g03740 // LOC_Os01g61700 // LOC_Os03g56280 // LOC_Os10g28370 // LOC_Os08g01940
GO:0051641	P	cellular localization	7	875	309	24075	0.93	1	// LOC_Os03g09140 // LOC_Os08g41820 // LOC_Os05g46000 // LOC_Os12g37360 // LOC_Os05g01490 // LOC_Os11g42989 // LOC_Os02g17350
GO:0044238	P	primary metabolic process	342	875	11969	24075	1	1	// LOC_Os01g19170 // LOC_Os01g38229 // LOC_Os02g29550 // LOC_Os06g45820 // LOC_Os07g42960 // LOC_Os04g56160 // LOC_Os03g01018 // LOC_Os07g09040 // LOC_Os11g36090 // LOC_Os07g41580 // LOC_Os05g46040 // LOC_Os03g48270 // LOC_Os06g30970 // LOC_Os09g31300 // LOC_Os03g27990 // LOC_Os04g38600 // LOC_Os03g06930 // LOC_Os12g32250 // LOC_Os06g06930 // LOC_Os08g39630 // LOC_Os11g11890 // LOC_Os05g36360 // …
GO:0006753	P	nucleoside phosphate metabolic process	8	875	218	24075	0.54	1	// LOC_Os12g19304 // LOC_Os03g52660 // LOC_Os07g30970 // LOC_Os02g04170 // LOC_Os07g09340 // LOC_Os04g56160 // LOC_Os07g32880 // LOC_Os03g01018
GO:0005975	P	carbohydrate metabolic process	34	875	833	24075	0.27	1	// LOC_Os02g33110 // LOC_Os01g19170 // LOC_Os11g12810 // LOC_Os01g09570 // LOC_Os04g45290 // LOC_Os08g31630 // LOC_Os03g03610 // LOC_Os04g39900 // LOC_Os03g56280 // LOC_Os03g04770 // LOC_Os04g57860 // LOC_Os02g38840 // LOC_Os09g15420 // LOC_Os10g13700 // LOC_Os03g51610 // LOC_Os11g38810 // LOC_Os04g39880 // LOC_Os08g42390 // LOC_Os06g28194 // LOC_Os10g42670 // LOC_Os02g05744 // LOC_Os05g07130 // …
GO:0044237	P	cellular metabolic process	320	875	10696	24075	1	1	// LOC_Os07g30970 // LOC_Os10g41689 // LOC_Os01g74020 // LOC_Os01g65060 // LOC_Os01g38229 // LOC_Os06g45100 // LOC_Os09g25150 // LOC_Os01g47900 // LOC_Os10g04720 // LOC_Os02g15560 // LOC_Os02g19530 // LOC_Os02g29550 // LOC_Os07g42960 // LOC_Os02g10860 // LOC_Os09g04050 // LOC_Os05g04510 // LOC_Os04g56160 // LOC_Os07g35770 // LOC_Os03g01018 // LOC_Os03g09170 // LOC_Os02g39790 // LOC_Os10g28370 // …
GO:0006066	P	alcohol metabolic process	10	875	202	24075	0.21	1	// LOC_Os05g07130 // LOC_Os02g38840 // LOC_Os01g09570 // LOC_Os09g15420 // LOC_Os10g13700 // LOC_Os03g51610 // LOC_Os04g38600 // LOC_Os08g42390 // LOC_Os03g40670 // LOC_Os03g56280
GO:0044085	P	cellular component biogenesis	9	875	239	24075	0.51	1	// LOC_Os02g52560 // LOC_Os03g14720 // LOC_Os02g17534 // LOC_Os01g56780 // LOC_Os08g06630 // LOC_Os01g17330 // LOC_Os05g50930 // LOC_Os10g39870 // LOC_Os01g73890
GO:0006259	P	DNA metabolic process	11	875	4515	24075	1	1	// LOC_Os12g12850 // LOC_Os10g08580 // LOC_Os06g45100 // LOC_Os07g32650 // LOC_Os11g38890 // LOC_Os02g15560 // LOC_Os04g37920 // LOC_Os01g03730 // LOC_Os01g03740 // LOC_Os02g44136 // LOC_Os08g10244
GO:0006915	P	apoptosis	13	875	532	24075	0.95	1	// LOC_Os12g10710 // LOC_Os12g18374 // LOC_Os11g12340 // LOC_Os11g44580 // LOC_Os11g31060 // LOC_Os11g45924 // LOC_Os08g07774 // LOC_Os11g45840 // LOC_Os01g70080 // LOC_Os02g16270 // LOC_Os09g14410 // LOC_Os03g63200 // LOC_Os11g12000
GO:0016491	F	oxidoreductase activity	127	875	1672	24075	2.2e-14	1.5e-11	// LOC_Os06g32990 // LOC_Os08g44590 // LOC_Os03g63310 // LOC_Os01g58960 // LOC_Os04g49210 // LOC_Os10g02380 // LOC_Os01g59020 // LOC_Os10g37110 // LOC_Os03g58890 // LOC_Os05g25640 // LOC_Os11g27730 // LOC_Os05g34854 // LOC_Os03g04660 // LOC_Os03g08999 // LOC_Os01g12740 // LOC_Os12g12514 // LOC_Os06g30640 // LOC_Os04g44950 // LOC_Os05g07090 // LOC_Os07g08840 // LOC_Os06g01250 // LOC_Os01g40870 // …
GO:0005506	F	iron ion binding	62	875	713	24075	1.5e-09	5.4e-07	// LOC_Os03g03910 // LOC_Os06g32990 // LOC_Os10g41780 // LOC_Os06g39140 // LOC_Os03g63310 // LOC_Os01g58960 // LOC_Os07g48010 // LOC_Os02g09220 // LOC_Os05g42000 // LOC_Os02g14440 // LOC_Os09g26980 // LOC_Os02g09390 // LOC_Os01g22370 // LOC_Os09g36080 // LOC_Os10g37110 // LOC_Os02g09250 // LOC_Os03g58890 // LOC_Os05g25640 // LOC_Os03g12660 // LOC_Os11g27730 // LOC_Os02g43360 // LOC_Os05g04490 // …
GO:0016830	F	carbon-carbon lyase activity	18	875	99	24075	1.4e-07	3.1e-05	// LOC_Os01g11054 // LOC_Os10g26110 // LOC_Os10g08580 // LOC_Os01g56380 // LOC_Os04g37920 // LOC_Os06g45100 // LOC_Os08g27840 // LOC_Os02g39790 // LOC_Os10g13700 // LOC_Os04g42095 // LOC_Os01g58020 // LOC_Os05g38570 // LOC_Os08g36320 // LOC_Os03g51080 // LOC_Os06g04070 // LOC_Os10g21268 // LOC_Os12g19470 // LOC_Os12g10580
GO:0020037	F	heme binding	50	875	600	24075	2e-07	3.1e-05	// LOC_Os03g03910 // LOC_Os06g32990 // LOC_Os05g42000 // LOC_Os06g39140 // LOC_Os03g63310 // LOC_Os01g58960 // LOC_Os02g09220 // LOC_Os07g48010 // LOC_Os02g14440 // LOC_Os09g26980 // LOC_Os02g09390 // LOC_Os01g22370 // LOC_Os09g36080 // LOC_Os10g37110 // LOC_Os02g09250 // LOC_Os05g25640 // LOC_Os03g12660 // LOC_Os11g27730 // LOC_Os02g43360 // LOC_Os05g04490 // LOC_Os10g08474 // LOC_Os03g04660 // …
GO:0005215	F	transporter activity	68	875	941	24075	2.2e-07	3.1e-05	// LOC_Os06g12310 // LOC_Os04g32920 // LOC_Os03g25920 // LOC_Os04g35540 // LOC_Os09g36930 // LOC_Os03g37840 // LOC_Os12g37530 // LOC_Os02g36414 // LOC_Os02g34580 // LOC_Os03g60850 // LOC_Os03g37640 // LOC_Os03g37411 // LOC_Os05g35650 // LOC_Os12g32760 // LOC_Os03g42830 // LOC_Os05g10730 // LOC_Os07g09340 // LOC_Os04g56160 // LOC_Os12g42200 // LOC_Os10g02260 // LOC_Os08g31410 // LOC_Os10g02240 // …
GO:0046906	F	tetrapyrrole binding	50	875	608	24075	2.9e-07	3.5e-05	// LOC_Os03g03910 // LOC_Os06g32990 // LOC_Os05g42000 // LOC_Os06g39140 // LOC_Os03g63310 // LOC_Os01g58960 // LOC_Os02g09220 // LOC_Os07g48010 // LOC_Os02g14440 // LOC_Os09g26980 // LOC_Os02g09390 // LOC_Os01g22370 // LOC_Os09g36080 // LOC_Os10g37110 // LOC_Os02g09250 // LOC_Os05g25640 // LOC_Os03g12660 // LOC_Os11g27730 // LOC_Os02g43360 // LOC_Os05g04490 // LOC_Os10g08474 // LOC_Os03g04660 // …
GO:0016831	F	carboxy-lyase activity	14	875	68	24075	9.2e-07	8.2e-05	// LOC_Os10g26110 // LOC_Os02g39790 // LOC_Os01g56380 // LOC_Os04g42095 // LOC_Os08g27840 // LOC_Os10g13700 // LOC_Os01g11054 // LOC_Os01g58020 // LOC_Os12g10580 // LOC_Os08g36320 // LOC_Os03g51080 // LOC_Os06g04070 // LOC_Os10g21268 // LOC_Os12g19470
GO:0003700	F	transcription factor activity	51	875	651	24075	8.6e-07	8.2e-05	// LOC_Os04g21950 // LOC_Os05g39720 // LOC_Os01g04750 // LOC_Os05g03900 // LOC_Os02g29550 // LOC_Os04g46400 // LOC_Os03g52239 // LOC_Os06g01934 // LOC_Os02g10860 // LOC_Os03g09170 // LOC_Os10g39130 // LOC_Os11g06770 // LOC_Os02g43820 // LOC_Os03g03260 // LOC_Os02g51670 // LOC_Os10g22600 // LOC_Os05g49100 // LOC_Os05g50930 // LOC_Os09g21180 // LOC_Os06g11860 // LOC_Os09g10840 // LOC_Os01g07880 // …
GO:0004497	F	monooxygenase activity	39	875	458	24075	2.8e-06	0.00022	// LOC_Os10g41780 // LOC_Os03g63310 // LOC_Os01g58960 // LOC_Os03g05310 // LOC_Os09g26980 // LOC_Os02g09390 // LOC_Os09g36080 // LOC_Os10g37110 // LOC_Os02g09250 // LOC_Os04g14710 // LOC_Os05g25640 // LOC_Os03g12660 // LOC_Os11g27730 // LOC_Os04g34580 // LOC_Os10g08474 // LOC_Os03g04660 // LOC_Os01g12740 // LOC_Os04g14690 // LOC_Os06g30640 // LOC_Os03g05880 // LOC_Os10g12050 // LOC_Os06g39660 // …
GO:0043565	F	sequence-specific DNA binding	38	875	453	24075	5.1e-06	0.00036	// LOC_Os04g21950 // LOC_Os05g39720 // LOC_Os03g14669 // LOC_Os06g39960 // LOC_Os03g52239 // LOC_Os06g01934 // LOC_Os02g10860 // LOC_Os10g39130 // LOC_Os03g03260 // LOC_Os05g49100 // LOC_Os09g10840 // LOC_Os09g21180 // LOC_Os07g41580 // LOC_Os01g07880 // LOC_Os03g53340 // LOC_Os02g49840 // LOC_Os03g06630 // LOC_Os04g51560 // LOC_Os05g03900 // LOC_Os08g19650 // LOC_Os08g07740 // LOC_Os01g36220 // …
GO:0022857	F	transmembrane transporter activity	48	875	643	24075	6.1e-06	0.00039	// LOC_Os03g37840 // LOC_Os04g32920 // LOC_Os04g35540 // LOC_Os12g37530 // LOC_Os02g36414 // LOC_Os03g37640 // LOC_Os03g37411 // LOC_Os12g32760 // LOC_Os03g42830 // LOC_Os05g10730 // LOC_Os07g09340 // LOC_Os04g56160 // LOC_Os12g42200 // LOC_Os03g52660 // LOC_Os01g42234 // LOC_Os07g03910 // LOC_Os12g03230 // LOC_Os03g62200 // LOC_Os09g38960 // LOC_Os01g70490 // LOC_Os01g11250 // LOC_Os04g51820 // …
GO:0030528	F	transcription regulator activity	65	875	987	24075	7.5e-06	0.00044	// LOC_Os08g09840 // LOC_Os04g21950 // LOC_Os05g39720 // LOC_Os01g04750 // LOC_Os05g03900 // LOC_Os02g29550 // LOC_Os06g39960 // LOC_Os03g52239 // LOC_Os06g01934 // LOC_Os02g10860 // LOC_Os02g51670 // LOC_Os10g40740 // LOC_Os03g43810 // LOC_Os10g39130 // LOC_Os11g06770 // LOC_Os04g51560 // LOC_Os04g46400 // LOC_Os03g53020 // LOC_Os01g61080 // LOC_Os10g22600 // LOC_Os05g49100 // LOC_Os05g50930 // …
GO:0009055	F	electron carrier activity	45	875	599	24075	1e-05	0.00052	// LOC_Os01g13480 // LOC_Os10g41689 // LOC_Os03g63310 // LOC_Os01g58960 // LOC_Os06g50650 // LOC_Os09g36080 // LOC_Os09g26980 // LOC_Os02g09390 // LOC_Os10g34170 // LOC_Os10g37110 // LOC_Os02g09250 // LOC_Os05g25640 // LOC_Os03g12660 // LOC_Os11g27730 // LOC_Os09g39940 // LOC_Os10g08474 // LOC_Os03g04660 // LOC_Os01g12740 // LOC_Os02g04170 // LOC_Os08g39660 // LOC_Os06g30640 // LOC_Os10g12050 // …
GO:0016829	F	lyase activity	29	875	309	24075	9.8e-06	0.00052	// LOC_Os10g08580 // LOC_Os08g27840 // LOC_Os01g56380 // LOC_Os06g45100 // LOC_Os10g37980 // LOC_Os04g37920 // LOC_Os12g33610 // LOC_Os03g51080 // LOC_Os06g04070 // LOC_Os03g14990 // LOC_Os05g38570 // LOC_Os10g26110 // LOC_Os02g39790 // LOC_Os04g27790 // LOC_Os04g42095 // LOC_Os10g13700 // LOC_Os01g58020 // LOC_Os12g19470 // LOC_Os08g36320 // LOC_Os11g28530 // LOC_Os01g45274 // LOC_Os01g11054 // …
GO:0004674	F	protein serine/threonine kinase activity	85	875	1478	24075	3.9e-05	0.0018	// LOC_Os07g05620 // LOC_Os06g06930 // LOC_Os05g48660 // LOC_Os04g30040 // LOC_Os01g65060 // LOC_Os07g35260 // LOC_Os02g13510 // LOC_Os12g44320 // LOC_Os04g52600 // LOC_Os10g04720 // LOC_Os05g02020 // LOC_Os02g19530 // LOC_Os07g35730 // LOC_Os10g01060 // LOC_Os01g70130 // LOC_Os11g17380 // LOC_Os02g08140 // LOC_Os01g63280 // LOC_Os03g03890 // LOC_Os06g43030 // LOC_Os07g35380 // LOC_Os06g18000 // …
GO:0016209	F	antioxidant activity	21	875	203	24075	4.5e-05	0.002	// LOC_Os03g03910 // LOC_Os06g32990 // LOC_Os05g42000 // LOC_Os02g14430 // LOC_Os06g22140 // LOC_Os03g51960 // LOC_Os07g47990 // LOC_Os04g46960 // LOC_Os05g04490 // LOC_Os06g33100 // LOC_Os06g35520 // LOC_Os02g14440 // LOC_Os08g43560 // LOC_Os01g22370 // LOC_Os07g48010 // LOC_Os02g44500 // LOC_Os01g58194 // LOC_Os09g29490 // LOC_Os07g48020 // LOC_Os01g22249 // LOC_Os01g73200
GO:0004842	F	ubiquitin-protein ligase activity	14	875	101	24075	5.1e-05	0.0021	// LOC_Os01g03290 // LOC_Os02g50460 // LOC_Os09g21740 // LOC_Os06g13080 // LOC_Os10g01060 // LOC_Os01g03300 // LOC_Os05g36360 // LOC_Os04g34030 // LOC_Os12g06410 // LOC_Os02g33590 // LOC_Os10g03440 // LOC_Os10g40490 // LOC_Os04g49970 // LOC_Os04g58920
GO:0019787	F	small conjugating protein ligase activity	17	875	148	24075	7.3e-05	0.0029	// LOC_Os02g02830 // LOC_Os02g50460 // LOC_Os01g03290 // LOC_Os09g21740 // LOC_Os06g30970 // LOC_Os06g13080 // LOC_Os10g01060 // LOC_Os01g03300 // LOC_Os05g36360 // LOC_Os04g34030 // LOC_Os12g06410 // LOC_Os02g33590 // LOC_Os10g03440 // LOC_Os10g40490 // LOC_Os04g49970 // LOC_Os02g16040 // LOC_Os04g58920
GO:0015238	F	drug transmembrane transporter activity	11	875	68	24075	9.5e-05	0.0035	// LOC_Os08g44870 // LOC_Os03g42830 // LOC_Os11g03240 // LOC_Os12g03240 // LOC_Os12g03230 // LOC_Os03g37411 // LOC_Os12g03200 // LOC_Os10g37920 // LOC_Os03g37640 // LOC_Os03g37490 // LOC_Os11g03484
GO:0004672	F	protein kinase activity	87	875	1575	24075	0.00012	0.0042	// LOC_Os01g65060 // LOC_Os07g35260 // LOC_Os11g11890 // LOC_Os01g47900 // LOC_Os02g19530 // LOC_Os10g05250 // LOC_Os01g70130 // LOC_Os07g35770 // LOC_Os12g02250 // LOC_Os04g23890 // LOC_Os03g59390 // LOC_Os12g10740 // LOC_Os11g36090 // LOC_Os07g35580 // LOC_Os03g48270 // LOC_Os02g14480 // LOC_Os08g10290 // LOC_Os03g27990 // LOC_Os09g29510 // LOC_Os06g06930 // LOC_Os02g57160 // LOC_Os02g35760 // …
GO:0050662	F	coenzyme binding	30	875	382	24075	0.00015	0.0049	// LOC_Os08g34280 // LOC_Os09g25150 // LOC_Os05g07090 // LOC_Os06g49870 // LOC_Os09g04050 // LOC_Os04g53810 // LOC_Os07g47700 // LOC_Os04g14710 // LOC_Os10g28200 // LOC_Os02g38840 // LOC_Os09g15420 // LOC_Os04g32010 // LOC_Os07g40974 // LOC_Os04g14690 // LOC_Os10g33460 // LOC_Os04g48930 // LOC_Os08g36480 // LOC_Os01g27240 // LOC_Os04g38600 // LOC_Os10g35840 // LOC_Os07g41060 // LOC_Os06g22140 // …
GO:0016301	F	kinase activity	94	875	1750	24075	0.00016	0.0052	// LOC_Os01g65060 // LOC_Os07g35260 // LOC_Os11g11890 // LOC_Os01g47900 // LOC_Os02g19530 // LOC_Os10g05250 // LOC_Os01g70130 // LOC_Os07g35770 // LOC_Os12g02250 // LOC_Os04g23890 // LOC_Os03g59390 // LOC_Os12g10740 // LOC_Os11g36090 // LOC_Os07g35580 // LOC_Os03g48270 // LOC_Os02g14480 // LOC_Os08g10290 // LOC_Os03g27990 // LOC_Os02g44000 // LOC_Os09g29510 // LOC_Os06g06930 // LOC_Os02g57160 // …
GO:0015297	F	antiporter activity	13	875	101	24075	0.00018	0.0057	// LOC_Os08g44870 // LOC_Os03g42830 // LOC_Os11g03240 // LOC_Os12g03240 // LOC_Os12g03230 // LOC_Os03g37490 // LOC_Os03g37411 // LOC_Os12g03200 // LOC_Os05g02240 // LOC_Os10g37920 // LOC_Os03g37640 // LOC_Os12g42200 // LOC_Os11g03484
GO:0016684	F	oxidoreductase activity, acting on peroxide as acceptor	18	875	181	24075	0.00024	0.0068	// LOC_Os03g03910 // LOC_Os06g32990 // LOC_Os05g42000 // LOC_Os02g14430 // LOC_Os07g47990 // LOC_Os04g46960 // LOC_Os05g04490 // LOC_Os06g33100 // LOC_Os06g35520 // LOC_Os02g14440 // LOC_Os08g43560 // LOC_Os01g22370 // LOC_Os07g48010 // LOC_Os02g44500 // LOC_Os09g29490 // LOC_Os07g48020 // LOC_Os01g22249 // LOC_Os01g73200
GO:0004601	F	peroxidase activity	18	875	181	24075	0.00024	0.0068	// LOC_Os03g03910 // LOC_Os06g32990 // LOC_Os05g42000 // LOC_Os02g14430 // LOC_Os07g47990 // LOC_Os04g46960 // LOC_Os05g04490 // LOC_Os06g33100 // LOC_Os06g35520 // LOC_Os02g14440 // LOC_Os08g43560 // LOC_Os01g22370 // LOC_Os07g48010 // LOC_Os02g44500 // LOC_Os09g29490 // LOC_Os07g48020 // LOC_Os01g22249 // LOC_Os01g73200
GO:0003993	F	acid phosphatase activity	8	875	41	24075	0.00028	0.0075	// LOC_Os12g38760 // LOC_Os09g32840 // LOC_Os12g44020 // LOC_Os12g38770 // LOC_Os11g05400 // LOC_Os11g05410 // LOC_Os05g10310 // LOC_Os12g44010
GO:0015291	F	secondary active transmembrane transporter activity	15	875	136	24075	0.00028	0.0075	// LOC_Os08g44870 // LOC_Os03g42830 // LOC_Os11g03240 // LOC_Os12g03240 // LOC_Os08g31410 // LOC_Os12g03230 // LOC_Os03g37490 // LOC_Os03g37411 // LOC_Os04g10750 // LOC_Os12g03200 // LOC_Os05g02240 // LOC_Os10g37920 // LOC_Os03g37640 // LOC_Os12g42200 // LOC_Os11g03484
GO:0016881	F	acid-amino acid ligase activity	17	875	170	24075	0.00033	0.0084	// LOC_Os02g02830 // LOC_Os02g50460 // LOC_Os01g03290 // LOC_Os09g21740 // LOC_Os06g30970 // LOC_Os06g13080 // LOC_Os10g01060 // LOC_Os01g03300 // LOC_Os05g36360 // LOC_Os04g34030 // LOC_Os12g06410 // LOC_Os02g33590 // LOC_Os10g03440 // LOC_Os10g40490 // LOC_Os04g49970 // LOC_Os02g16040 // LOC_Os04g58920
GO:0016773	F	phosphotransferase activity, alcohol group as acceptor	91	875	1726	24075	0.00037	0.0089	// LOC_Os01g65060 // LOC_Os07g35260 // LOC_Os11g11890 // LOC_Os01g47900 // LOC_Os02g19530 // LOC_Os10g05250 // LOC_Os01g70130 // LOC_Os07g35770 // LOC_Os12g02250 // LOC_Os04g23890 // LOC_Os03g59390 // LOC_Os12g10740 // LOC_Os11g36090 // LOC_Os07g35580 // LOC_Os03g48270 // LOC_Os02g14480 // LOC_Os08g10290 // LOC_Os03g27990 // LOC_Os09g29510 // LOC_Os06g06930 // LOC_Os02g57160 // LOC_Os02g35760 // …
GO:0048037	F	cofactor binding	37	875	543	24075	0.00038	0.0089	// LOC_Os08g34280 // LOC_Os09g25150 // LOC_Os05g07090 // LOC_Os06g49870 // LOC_Os03g51080 // LOC_Os09g04050 // LOC_Os04g53810 // LOC_Os07g47700 // LOC_Os01g56380 // LOC_Os10g26110 // LOC_Os04g14710 // LOC_Os10g28200 // LOC_Os02g38840 // LOC_Os09g15420 // LOC_Os04g32010 // LOC_Os07g40974 // LOC_Os01g27240 // LOC_Os04g14690 // LOC_Os03g06200 // LOC_Os10g33460 // LOC_Os04g48930 // LOC_Os08g36480 // …
GO:0022804	F	active transmembrane transporter activity	25	875	333	24075	0.00092	0.021	// LOC_Os04g35540 // LOC_Os03g37640 // LOC_Os03g37411 // LOC_Os05g10730 // LOC_Os07g09340 // LOC_Os01g42234 // LOC_Os12g42200 // LOC_Os04g56160 // LOC_Os12g03230 // LOC_Os03g42830 // LOC_Os03g25920 // LOC_Os05g02240 // LOC_Os01g50080 // LOC_Os08g31410 // LOC_Os10g37920 // LOC_Os07g32880 // LOC_Os08g44870 // LOC_Os01g23580 // LOC_Os11g03240 // LOC_Os12g03240 // LOC_Os04g10750 // LOC_Os12g03200 // …
GO:0016757	F	transferase activity, transferring glycosyl groups	38	875	595	24075	0.00099	0.022	// LOC_Os11g12810 // LOC_Os09g34230 // LOC_Os02g17534 // LOC_Os04g37820 // LOC_Os04g01280 // LOC_Os05g42060 // LOC_Os03g03610 // LOC_Os02g22380 // LOC_Os04g47770 // LOC_Os07g32060 // LOC_Os04g24850 // LOC_Os07g30150 // LOC_Os02g36840 // LOC_Os11g04860 // LOC_Os10g09990 // LOC_Os08g38130 // LOC_Os07g32630 // LOC_Os01g02920 // LOC_Os12g05380 // LOC_Os10g17489 // LOC_Os02g10880 // LOC_Os02g14630 // …
GO:0016758	F	transferase activity, transferring hexosyl groups	32	875	489	24075	0.0017	0.035	// LOC_Os11g12810 // LOC_Os09g34230 // LOC_Os02g17534 // LOC_Os04g37820 // LOC_Os04g01280 // LOC_Os05g42060 // LOC_Os03g03610 // LOC_Os04g47770 // LOC_Os07g32060 // LOC_Os07g32630 // LOC_Os02g36840 // LOC_Os11g04860 // LOC_Os10g09990 // LOC_Os08g38130 // LOC_Os04g24850 // LOC_Os12g05380 // LOC_Os10g17489 // LOC_Os02g10880 // LOC_Os02g14630 // LOC_Os02g37690 // LOC_Os10g42670 // LOC_Os02g09510 // …
GO:0015079	F	potassium ion transmembrane transporter activity	6	875	31	24075	0.0017	0.035	// LOC_Os03g37840 // LOC_Os04g32920 // LOC_Os03g37830 // LOC_Os06g48810 // LOC_Os01g70490 // LOC_Os09g38960
GO:0022891	F	substrate-specific transmembrane transporter activity	33	875	517	24075	0.0021	0.042	// LOC_Os03g37840 // LOC_Os04g32920 // LOC_Os04g35540 // LOC_Os12g37530 // LOC_Os02g36414 // LOC_Os12g32760 // LOC_Os07g09340 // LOC_Os01g42234 // LOC_Os12g42200 // LOC_Os03g52660 // LOC_Os04g56160 // LOC_Os07g03910 // LOC_Os03g62200 // LOC_Os09g38960 // LOC_Os01g70490 // LOC_Os01g11250 // LOC_Os04g51820 // LOC_Os10g31040 // LOC_Os05g39240 // LOC_Os09g24924 // LOC_Os03g37830 // LOC_Os05g02240 // …
GO:0042578	F	phosphoric ester hydrolase activity	19	875	244	24075	0.0025	0.049	// LOC_Os12g38770 // LOC_Os05g46040 // LOC_Os12g38760 // LOC_Os09g32840 // LOC_Os09g15670 // LOC_Os09g23140 // LOC_Os11g07850 // LOC_Os09g05020 // LOC_Os02g55560 // LOC_Os03g16170 // LOC_Os11g05400 // LOC_Os11g05410 // LOC_Os05g10310 // LOC_Os06g50380 // LOC_Os08g42390 // LOC_Os01g64660 // LOC_Os03g40670 // LOC_Os12g44010 // LOC_Os12g44020
GO:0050660	F	FAD binding	14	875	156	24075	0.0027	0.053	// LOC_Os06g22140 // LOC_Os04g48930 // LOC_Os04g14710 // LOC_Os08g36500 // LOC_Os08g36480 // LOC_Os05g07090 // LOC_Os06g49870 // LOC_Os04g32010 // LOC_Os05g48200 // LOC_Os01g48960 // LOC_Os06g01390 // LOC_Os04g14690 // LOC_Os10g33460 // LOC_Os07g02140
GO:0016791	F	phosphatase activity	16	875	197	24075	0.0036	0.067	// LOC_Os12g38770 // LOC_Os05g46040 // LOC_Os12g38760 // LOC_Os09g32840 // LOC_Os09g23140 // LOC_Os11g07850 // LOC_Os09g05020 // LOC_Os02g55560 // LOC_Os06g50380 // LOC_Os11g05400 // LOC_Os11g05410 // LOC_Os05g10310 // LOC_Os03g16170 // LOC_Os12g44010 // LOC_Os09g15670 // LOC_Os12g44020
GO:0030554	F	adenyl nucleotide binding	146	875	3247	24075	0.0047	0.083	// LOC_Os01g65060 // LOC_Os07g35260 // LOC_Os03g57340 // LOC_Os11g44580 // LOC_Os01g47900 // LOC_Os10g04720 // LOC_Os08g07774 // LOC_Os02g19530 // LOC_Os10g05250 // LOC_Os06g45820 // LOC_Os07g47530 // LOC_Os11g26830 // LOC_Os05g04510 // LOC_Os04g56160 // LOC_Os07g35770 // LOC_Os12g02250 // LOC_Os04g23890 // LOC_Os03g59390 // LOC_Os04g32010 // LOC_Os11g45840 // LOC_Os12g10740 // LOC_Os11g36090 // …
GO:0001883	F	purine nucleoside binding	146	875	3247	24075	0.0047	0.083	// LOC_Os01g65060 // LOC_Os07g35260 // LOC_Os03g57340 // LOC_Os11g44580 // LOC_Os01g47900 // LOC_Os10g04720 // LOC_Os08g07774 // LOC_Os02g19530 // LOC_Os10g05250 // LOC_Os06g45820 // LOC_Os07g47530 // LOC_Os11g26830 // LOC_Os05g04510 // LOC_Os04g56160 // LOC_Os07g35770 // LOC_Os12g02250 // LOC_Os04g23890 // LOC_Os03g59390 // LOC_Os04g32010 // LOC_Os11g45840 // LOC_Os12g10740 // LOC_Os11g36090 // …
GO:0001882	F	nucleoside binding	146	875	3257	24075	0.0052	0.09	// LOC_Os01g65060 // LOC_Os07g35260 // LOC_Os03g57340 // LOC_Os11g44580 // LOC_Os01g47900 // LOC_Os10g04720 // LOC_Os08g07774 // LOC_Os02g19530 // LOC_Os10g05250 // LOC_Os06g45820 // LOC_Os07g47530 // LOC_Os11g26830 // LOC_Os05g04510 // LOC_Os04g56160 // LOC_Os07g35770 // LOC_Os12g02250 // LOC_Os04g23890 // LOC_Os03g59390 // LOC_Os04g32010 // LOC_Os11g45840 // LOC_Os12g10740 // LOC_Os11g36090 // …
GO:0016879	F	ligase activity, forming carbon-nitrogen bonds	17	875	226	24075	0.0056	0.094	// LOC_Os02g02830 // LOC_Os02g50460 // LOC_Os01g03290 // LOC_Os09g21740 // LOC_Os06g30970 // LOC_Os06g13080 // LOC_Os10g01060 // LOC_Os01g03300 // LOC_Os05g36360 // LOC_Os04g34030 // LOC_Os12g06410 // LOC_Os02g33590 // LOC_Os10g03440 // LOC_Os10g40490 // LOC_Os04g49970 // LOC_Os02g16040 // LOC_Os04g58920
GO:0022892	F	substrate-specific transporter activity	34	875	593	24075	0.0084	0.14	// LOC_Os03g37840 // LOC_Os04g32920 // LOC_Os04g35540 // LOC_Os12g37530 // LOC_Os02g36414 // LOC_Os03g02390 // LOC_Os07g09340 // LOC_Os01g42234 // LOC_Os12g42200 // LOC_Os03g52660 // LOC_Os04g56160 // LOC_Os07g03910 // LOC_Os03g62200 // LOC_Os09g38960 // LOC_Os01g70490 // LOC_Os01g11250 // LOC_Os04g51820 // LOC_Os10g31040 // LOC_Os05g39240 // LOC_Os09g24924 // LOC_Os03g37830 // LOC_Os05g02240 // …
GO:0003824	F	catalytic activity	498	875	12724	24075	0.0098	0.16	// LOC_Os01g19170 // LOC_Os08g44590 // LOC_Os11g15570 // LOC_Os06g45820 // LOC_Os07g42960 // LOC_Os05g04510 // LOC_Os03g14990 // LOC_Os03g01018 // LOC_Os01g03290 // LOC_Os05g25640 // LOC_Os04g23890 // LOC_Os01g55950 // LOC_Os11g36090 // LOC_Os06g39390 // LOC_Os05g46040 // LOC_Os06g04280 // LOC_Os07g08840 // LOC_Os03g48270 // LOC_Os06g30970 // LOC_Os03g27990 // LOC_Os04g38600 // LOC_Os11g26920 // …
GO:0016747	F	transferase activity, transferring acyl groups other than amino-acyl groups	22	875	348	24075	0.012	0.18	// LOC_Os10g07010 // LOC_Os04g56910 // LOC_Os01g24790 // LOC_Os03g47860 // LOC_Os09g25460 // LOC_Os08g07730 // LOC_Os03g26530 // LOC_Os10g35950 // LOC_Os03g55530 // LOC_Os11g32650 // LOC_Os02g37654 // LOC_Os01g42870 // LOC_Os11g42290 // LOC_Os05g04584 // LOC_Os06g39390 // LOC_Os09g37200 // LOC_Os07g34190 // LOC_Os02g37700 // LOC_Os03g46200 // LOC_Os06g39470 // LOC_Os06g06180 // LOC_Os07g23150
GO:0010181	F	FMN binding	5	875	35	24075	0.012	0.19	// LOC_Os01g27240 // LOC_Os01g27230 // LOC_Os05g48200 // LOC_Os01g48960 // LOC_Os03g57220
GO:0017076	F	purine nucleotide binding	150	875	3456	24075	0.013	0.2	// LOC_Os01g65060 // LOC_Os07g35260 // LOC_Os03g57340 // LOC_Os11g44580 // LOC_Os01g47900 // LOC_Os10g04720 // LOC_Os08g07774 // LOC_Os02g19530 // LOC_Os10g05250 // LOC_Os06g45820 // LOC_Os07g47530 // LOC_Os11g26830 // LOC_Os05g04510 // LOC_Os04g56160 // LOC_Os07g35770 // LOC_Os12g02250 // LOC_Os04g23890 // LOC_Os03g59390 // LOC_Os04g32010 // LOC_Os11g45840 // LOC_Os12g10740 // LOC_Os11g36090 // …
GO:0022890	F	inorganic cation transmembrane transporter activity	13	875	180	24075	0.019	0.28	// LOC_Os03g37840 // LOC_Os04g32920 // LOC_Os05g39240 // LOC_Os03g37830 // LOC_Os12g37530 // LOC_Os04g43070 // LOC_Os03g62200 // LOC_Os03g52660 // LOC_Os09g38960 // LOC_Os01g70490 // LOC_Os02g34580 // LOC_Os07g32880 // LOC_Os06g48810
GO:0016746	F	transferase activity, transferring acyl groups	22	875	367	24075	0.02	0.28	// LOC_Os10g07010 // LOC_Os04g56910 // LOC_Os01g24790 // LOC_Os03g47860 // LOC_Os09g25460 // LOC_Os08g07730 // LOC_Os03g26530 // LOC_Os10g35950 // LOC_Os03g55530 // LOC_Os11g32650 // LOC_Os02g37654 // LOC_Os01g42870 // LOC_Os11g42290 // LOC_Os05g04584 // LOC_Os06g39390 // LOC_Os09g37200 // LOC_Os07g34190 // LOC_Os02g37700 // LOC_Os03g46200 // LOC_Os06g39470 // LOC_Os06g06180 // LOC_Os07g23150
GO:0015075	F	ion transmembrane transporter activity	23	875	389	24075	0.02	0.28	// LOC_Os03g37840 // LOC_Os04g32920 // LOC_Os12g37530 // LOC_Os04g43070 // LOC_Os06g48810 // LOC_Os07g09340 // LOC_Os04g56160 // LOC_Os12g42200 // LOC_Os03g52660 // LOC_Os03g62200 // LOC_Os09g38960 // LOC_Os01g70490 // LOC_Os01g11250 // LOC_Os04g51820 // LOC_Os05g39240 // LOC_Os03g37830 // LOC_Os05g02240 // LOC_Os06g48800 // LOC_Os08g31410 // LOC_Os07g32880 // LOC_Os07g01310 // LOC_Os04g10750 // …
GO:0016667	F	oxidoreductase activity, acting on sulfur group of donors	7	875	75	24075	0.025	0.35	// LOC_Os01g13480 // LOC_Os06g22140 // LOC_Os05g39450 // LOC_Os07g08840 // LOC_Os02g40500 // LOC_Os10g34170 // LOC_Os06g27760
GO:0016701	F	oxidoreductase activity, acting on single donors with incorporation of molecular oxygen	5	875	44	24075	0.028	0.38	// LOC_Os03g05310 // LOC_Os10g41780 // LOC_Os03g45250 // LOC_Os12g37260 // LOC_Os12g37350
GO:0032559	F	adenyl ribonucleotide binding	132	875	3087	24075	0.03	0.4	// LOC_Os01g65060 // LOC_Os07g35260 // LOC_Os03g57340 // LOC_Os11g44580 // LOC_Os01g47900 // LOC_Os10g04720 // LOC_Os08g07774 // LOC_Os02g19530 // LOC_Os10g05250 // LOC_Os06g45820 // LOC_Os07g47530 // LOC_Os11g26830 // LOC_Os05g04510 // LOC_Os04g56160 // LOC_Os07g35770 // LOC_Os12g02250 // LOC_Os04g23890 // LOC_Os03g59390 // LOC_Os11g45840 // LOC_Os12g10740 // LOC_Os11g36090 // LOC_Os07g35580 // …
GO:0008324	F	cation transmembrane transporter activity	17	875	280	24075	0.034	0.44	// LOC_Os03g37840 // LOC_Os04g32920 // LOC_Os05g39240 // LOC_Os03g37830 // LOC_Os05g02240 // LOC_Os12g37530 // LOC_Os04g43070 // LOC_Os02g34580 // LOC_Os03g62200 // LOC_Os03g52660 // LOC_Os09g38960 // LOC_Os06g48800 // LOC_Os01g70490 // LOC_Os04g51820 // LOC_Os12g42200 // LOC_Os07g32880 // LOC_Os06g48810
GO:0005524	F	ATP binding	131	875	3085	24075	0.036	0.46	// LOC_Os01g65060 // LOC_Os07g35260 // LOC_Os03g57340 // LOC_Os11g44580 // LOC_Os01g47900 // LOC_Os10g04720 // LOC_Os08g07774 // LOC_Os02g19530 // LOC_Os10g05250 // LOC_Os06g45820 // LOC_Os07g47530 // LOC_Os11g26830 // LOC_Os05g04510 // LOC_Os04g56160 // LOC_Os07g35770 // LOC_Os12g02250 // LOC_Os04g23890 // LOC_Os03g59390 // LOC_Os11g45840 // LOC_Os12g10740 // LOC_Os11g36090 // LOC_Os07g35580 // …
GO:0016874	F	ligase activity	18	875	305	24075	0.037	0.46	// LOC_Os02g02830 // LOC_Os02g50460 // LOC_Os01g03290 // LOC_Os09g21740 // LOC_Os06g30970 // LOC_Os06g13080 // LOC_Os10g01060 // LOC_Os01g03300 // LOC_Os05g36360 // LOC_Os04g34030 // LOC_Os04g33190 // LOC_Os12g06410 // LOC_Os02g33590 // LOC_Os10g03440 // LOC_Os10g40490 // LOC_Os04g49970 // LOC_Os02g16040 // LOC_Os04g58920
GO:0031072	F	heat shock protein binding	9	875	119	24075	0.037	0.46	// LOC_Os01g01160 // LOC_Os09g25590 // LOC_Os08g35160 // LOC_Os03g57340 // LOC_Os03g18870 // LOC_Os01g42190 // LOC_Os06g09560 // LOC_Os05g46620 // LOC_Os05g48810
GO:0005529	F	sugar binding	11	875	166	24075	0.048	0.59	// LOC_Os01g40499 // LOC_Os06g06930 // LOC_Os04g34250 // LOC_Os01g66610 // LOC_Os12g44320 // LOC_Os01g47900 // LOC_Os02g32620 // LOC_Os05g07420 // LOC_Os04g34370 // LOC_Os04g54180 // LOC_Os01g57510
GO:0008171	F	O-methyltransferase activity	5	875	53	24075	0.052	0.63	// LOC_Os08g38910 // LOC_Os08g38900 // LOC_Os12g25490 // LOC_Os08g06100 // LOC_Os06g06980
GO:0004722	F	protein serine/threonine phosphatase activity	5	875	54	24075	0.056	0.65	// LOC_Os06g50380 // LOC_Os09g15670 // LOC_Os05g46040 // LOC_Os03g16170 // LOC_Os02g55560
GO:0015035	F	protein disulfide oxidoreductase activity	5	875	54	24075	0.056	0.65	// LOC_Os10g34170 // LOC_Os01g13480 // LOC_Os02g40500 // LOC_Os05g39450 // LOC_Os07g08840
GO:0000166	F	nucleotide binding	159	875	3874	24075	0.057	0.65	// LOC_Os01g65060 // LOC_Os07g35260 // LOC_Os03g57340 // LOC_Os11g44580 // LOC_Os01g47900 // LOC_Os10g04720 // LOC_Os08g07774 // LOC_Os02g19530 // LOC_Os10g05250 // LOC_Os06g45820 // LOC_Os07g47530 // LOC_Os11g26830 // LOC_Os05g04510 // LOC_Os04g56160 // LOC_Os07g35770 // LOC_Os12g02250 // LOC_Os04g23890 // LOC_Os03g59390 // LOC_Os04g32010 // LOC_Os11g45840 // LOC_Os12g10740 // LOC_Os11g36090 // …
GO:0050661	F	NADP or NADPH binding	5	875	55	24075	0.059	0.66	// LOC_Os04g14690 // LOC_Os02g38840 // LOC_Os10g35840 // LOC_Os07g02140 // LOC_Os04g14710
GO:0032555	F	purine ribonucleotide binding	136	875	3292	24075	0.065	0.68	// LOC_Os01g65060 // LOC_Os07g35260 // LOC_Os03g57340 // LOC_Os11g44580 // LOC_Os01g47900 // LOC_Os10g04720 // LOC_Os08g07774 // LOC_Os02g19530 // LOC_Os10g05250 // LOC_Os06g45820 // LOC_Os07g47530 // LOC_Os11g26830 // LOC_Os05g04510 // LOC_Os04g56160 // LOC_Os07g35770 // LOC_Os12g02250 // LOC_Os04g23890 // LOC_Os03g59390 // LOC_Os11g45840 // LOC_Os12g10740 // LOC_Os11g36090 // LOC_Os07g35580 // …
GO:0032553	F	ribonucleotide binding	136	875	3292	24075	0.065	0.68	// LOC_Os01g65060 // LOC_Os07g35260 // LOC_Os03g57340 // LOC_Os11g44580 // LOC_Os01g47900 // LOC_Os10g04720 // LOC_Os08g07774 // LOC_Os02g19530 // LOC_Os10g05250 // LOC_Os06g45820 // LOC_Os07g47530 // LOC_Os11g26830 // LOC_Os05g04510 // LOC_Os04g56160 // LOC_Os07g35770 // LOC_Os12g02250 // LOC_Os04g23890 // LOC_Os03g59390 // LOC_Os11g45840 // LOC_Os12g10740 // LOC_Os11g36090 // LOC_Os07g35580 // …
GO:0000287	F	magnesium ion binding	9	875	134	24075	0.065	0.68	// LOC_Os03g51610 // LOC_Os02g36220 // LOC_Os04g32010 // LOC_Os01g58020 // LOC_Os12g10580 // LOC_Os04g27790 // LOC_Os11g28530 // LOC_Os10g21268 // LOC_Os03g01018
GO:0051536	F	iron-sulfur cluster binding	7	875	95	24075	0.067	0.68	// LOC_Os10g41780 // LOC_Os12g32230 // LOC_Os12g30030 // LOC_Os01g48960 // LOC_Os05g48200 // LOC_Os08g33140 // LOC_Os03g05310
GO:0030246	F	carbohydrate binding	13	875	219	24075	0.066	0.68	// LOC_Os04g57860 // LOC_Os01g40499 // LOC_Os06g06930 // LOC_Os04g34250 // LOC_Os05g07130 // LOC_Os12g44320 // LOC_Os01g47900 // LOC_Os01g66610 // LOC_Os02g32620 // LOC_Os05g07420 // LOC_Os04g34370 // LOC_Os04g54180 // LOC_Os01g57510
GO:0051540	F	metal cluster binding	7	875	95	24075	0.067	0.68	// LOC_Os10g41780 // LOC_Os12g32230 // LOC_Os12g30030 // LOC_Os01g48960 // LOC_Os05g48200 // LOC_Os08g33140 // LOC_Os03g05310
GO:0015036	F	disulfide oxidoreductase activity	5	875	56	24075	0.062	0.68	// LOC_Os10g34170 // LOC_Os01g13480 // LOC_Os02g40500 // LOC_Os05g39450 // LOC_Os07g08840
GO:0004721	F	phosphoprotein phosphatase activity	7	875	98	24075	0.076	0.76	// LOC_Os05g46040 // LOC_Os09g15670 // LOC_Os11g07850 // LOC_Os02g55560 // LOC_Os06g50380 // LOC_Os09g05020 // LOC_Os03g16170
GO:0016835	F	carbon-oxygen lyase activity	6	875	79	24075	0.078	0.77	// LOC_Os09g36800 // LOC_Os10g37980 // LOC_Os09g39260 // LOC_Os04g33390 // LOC_Os03g14990 // LOC_Os01g45274
GO:0015077	F	monovalent inorganic cation transmembrane transporter activity	8	875	126	24075	0.1	0.97	// LOC_Os03g37840 // LOC_Os04g32920 // LOC_Os03g37830 // LOC_Os03g52660 // LOC_Os09g38960 // LOC_Os01g70490 // LOC_Os07g32880 // LOC_Os06g48810
GO:0016705	F	oxidoreductase activity, acting on paired donors, with incorporation or reduction of molecular oxygen	6	875	86	24075	0.1	1	// LOC_Os03g58890 // LOC_Os10g41780 // LOC_Os09g38520 // LOC_Os04g14690 // LOC_Os07g02140 // LOC_Os04g14710
GO:0030170	F	pyridoxal phosphate binding	7	875	132	24075	0.22	1	// LOC_Os10g26110 // LOC_Os01g56380 // LOC_Os11g26860 // LOC_Os08g39300 // LOC_Os08g36320 // LOC_Os03g51080 // LOC_Os03g06200
GO:0043169	F	cation binding	175	875	5696	24075	1	1	// LOC_Os06g32990 // LOC_Os01g20830 // LOC_Os03g63310 // LOC_Os01g58960 // LOC_Os02g05710 // LOC_Os02g15560 // LOC_Os02g47810 // LOC_Os06g45820 // LOC_Os08g43560 // LOC_Os01g59020 // LOC_Os01g09280 // LOC_Os04g39900 // LOC_Os10g37110 // LOC_Os03g01018 // LOC_Os03g58890 // LOC_Os05g25640 // LOC_Os03g59390 // LOC_Os11g27730 // LOC_Os03g50310 // LOC_Os04g32010 // LOC_Os01g03300 // LOC_Os03g04660 // …
GO:0008236	F	serine-type peptidase activity	10	875	201	24075	0.21	1	// LOC_Os03g27590 // LOC_Os02g22100 // LOC_Os06g21380 // LOC_Os08g44640 // LOC_Os09g36300 // LOC_Os01g58240 // LOC_Os01g22980 // LOC_Os10g01110 // LOC_Os02g42290 // LOC_Os08g38092
GO:0060089	F	molecular transducer activity	6	875	152	24075	0.48	1	// LOC_Os04g23890 // LOC_Os12g02530 // LOC_Os07g01310 // LOC_Os11g02610 // LOC_Os04g40100 // LOC_Os11g45280
GO:0030414	F	peptidase inhibitor activity	5	875	72	24075	0.13	1	// LOC_Os01g03310 // LOC_Os01g04050 // LOC_Os05g41460 // LOC_Os01g03320 // LOC_Os12g25090
GO:0043492	F	ATPase activity, coupled to movement of substances	6	875	142	24075	0.42	1	// LOC_Os01g50160 // LOC_Os01g50080 // LOC_Os05g10730 // LOC_Os07g09340 // LOC_Os04g56160 // LOC_Os07g32880
GO:0070001	F	aspartic-type peptidase activity	5	875	607	24075	1	1	// LOC_Os06g15760 // LOC_Os09g37012 // LOC_Os04g37550 // LOC_Os05g31890 // LOC_Os07g34940
GO:0016741	F	transferase activity, transferring one-carbon groups	8	875	263	24075	0.74	1	// LOC_Os06g06980 // LOC_Os11g26860 // LOC_Os12g25490 // LOC_Os08g38910 // LOC_Os01g50030 // LOC_Os08g38900 // LOC_Os03g56370 // LOC_Os08g06100
GO:0008194	F	UDP-glycosyltransferase activity	5	875	118	24075	0.43	1	// LOC_Os04g01280 // LOC_Os02g55470 // LOC_Os01g69030 // LOC_Os11g12810 // LOC_Os03g03610
GO:0046873	F	metal ion transmembrane transporter activity	7	875	112	24075	0.13	1	// LOC_Os03g37840 // LOC_Os04g32920 // LOC_Os03g37830 // LOC_Os12g37530 // LOC_Os09g38960 // LOC_Os01g70490 // LOC_Os06g48810
GO:0017171	F	serine hydrolase activity	10	875	201	24075	0.21	1	// LOC_Os03g27590 // LOC_Os02g22100 // LOC_Os06g21380 // LOC_Os08g44640 // LOC_Os09g36300 // LOC_Os01g58240 // LOC_Os01g22980 // LOC_Os10g01110 // LOC_Os02g42290 // LOC_Os08g38092
GO:0004519	F	endonuclease activity	5	875	1253	24075	1	1	// LOC_Os07g07480 // LOC_Os01g37050 // LOC_Os01g03730 // LOC_Os08g33710 // LOC_Os01g03740
GO:0016818	F	hydrolase activity, acting on acid anhydrides, in phosphorus-containing anhydrides	22	875	759	24075	0.88	1	// LOC_Os07g08970 // LOC_Os09g36300 // LOC_Os06g45820 // LOC_Os07g47530 // LOC_Os05g10730 // LOC_Os07g09340 // LOC_Os04g56160 // LOC_Os01g52560 // LOC_Os03g20170 // LOC_Os05g01490 // LOC_Os11g22350 // LOC_Os11g44580 // LOC_Os01g50080 // LOC_Os05g46000 // LOC_Os09g14410 // LOC_Os07g32880 // LOC_Os11g39020 // LOC_Os12g12850 // LOC_Os03g09140 // LOC_Os01g23580 // LOC_Os06g36090 // LOC_Os01g50160
GO:0016614	F	oxidoreductase activity, acting on CH-OH group of donors	5	875	133	24075	0.53	1	// LOC_Os02g38840 // LOC_Os03g56280 // LOC_Os10g33460 // LOC_Os10g35840 // LOC_Os08g33720
GO:0015405	F	P-P-bond-hydrolysis-driven transmembrane transporter activity	7	875	170	24075	0.43	1	// LOC_Os01g50160 // LOC_Os01g23580 // LOC_Os01g50080 // LOC_Os05g10730 // LOC_Os07g09340 // LOC_Os04g56160 // LOC_Os07g32880
GO:0016817	F	hydrolase activity, acting on acid anhydrides	22	875	764	24075	0.89	1	// LOC_Os07g08970 // LOC_Os09g36300 // LOC_Os06g45820 // LOC_Os07g47530 // LOC_Os05g10730 // LOC_Os07g09340 // LOC_Os04g56160 // LOC_Os01g52560 // LOC_Os03g20170 // LOC_Os05g01490 // LOC_Os11g22350 // LOC_Os11g44580 // LOC_Os01g50080 // LOC_Os05g46000 // LOC_Os09g14410 // LOC_Os07g32880 // LOC_Os11g39020 // LOC_Os12g12850 // LOC_Os03g09140 // LOC_Os01g23580 // LOC_Os06g36090 // LOC_Os01g50160
GO:0005488	F	binding	514	875	16823	24075	1	1	// LOC_Os01g20830 // LOC_Os01g01160 // LOC_Os08g07774 // LOC_Os02g29550 // LOC_Os06g45820 // LOC_Os01g09280 // LOC_Os05g04510 // LOC_Os04g56160 // LOC_Os03g01018 // LOC_Os05g25640 // LOC_Os04g23890 // LOC_Os08g23290 // LOC_Os11g36090 // LOC_Os07g41580 // LOC_Os01g63620 // LOC_Os03g48270 // LOC_Os10g38870 // LOC_Os03g27990 // LOC_Os06g44450 // LOC_Os04g38600 // LOC_Os03g06930 // LOC_Os12g32250 // …
GO:0016887	F	ATPase activity	12	875	355	24075	0.64	1	// LOC_Os11g39020 // LOC_Os01g52560 // LOC_Os01g50160 // LOC_Os09g36300 // LOC_Os01g50080 // LOC_Os06g36090 // LOC_Os03g20170 // LOC_Os07g32880 // LOC_Os05g10730 // LOC_Os07g09340 // LOC_Os04g56160 // LOC_Os11g22350
GO:0008168	F	methyltransferase activity	8	875	261	24075	0.73	1	// LOC_Os06g06980 // LOC_Os11g26860 // LOC_Os12g25490 // LOC_Os08g38910 // LOC_Os01g50030 // LOC_Os08g38900 // LOC_Os03g56370 // LOC_Os08g06100
GO:0042626	F	ATPase activity, coupled to transmembrane movement of substances	6	875	142	24075	0.42	1	// LOC_Os01g50160 // LOC_Os01g50080 // LOC_Os05g10730 // LOC_Os07g09340 // LOC_Os04g56160 // LOC_Os07g32880
GO:0015399	F	primary active transmembrane transporter activity	7	875	170	24075	0.43	1	// LOC_Os01g50160 // LOC_Os01g23580 // LOC_Os01g50080 // LOC_Os05g10730 // LOC_Os07g09340 // LOC_Os04g56160 // LOC_Os07g32880
GO:0016787	F	hydrolase activity	103	875	4901	24075	1	1	// LOC_Os02g33110 // LOC_Os01g19170 // LOC_Os07g06850 // LOC_Os11g44580 // LOC_Os01g11650 // LOC_Os11g15570 // LOC_Os06g45820 // LOC_Os07g47530 // LOC_Os06g42790 // LOC_Os04g39900 // LOC_Os04g56160 // LOC_Os01g58240 // LOC_Os12g38770 // LOC_Os01g55950 // LOC_Os08g42390 // LOC_Os10g42670 // LOC_Os05g46040 // LOC_Os01g50080 // LOC_Os10g01110 // LOC_Os12g12850 // LOC_Os02g32060 // LOC_Os07g07480 // …
GO:0046914	F	transition metal ion binding	129	875	4875	24075	1	1	// LOC_Os06g32990 // LOC_Os03g63310 // LOC_Os01g58960 // LOC_Os02g05710 // LOC_Os02g15560 // LOC_Os02g47810 // LOC_Os06g45820 // LOC_Os01g59020 // LOC_Os01g09280 // LOC_Os10g37110 // LOC_Os03g58890 // LOC_Os05g25640 // LOC_Os11g27730 // LOC_Os02g43360 // LOC_Os01g03300 // LOC_Os03g04660 // LOC_Os03g08999 // LOC_Os01g12740 // LOC_Os09g29310 // LOC_Os06g30640 // LOC_Os02g49710 // LOC_Os10g33220 // …
GO:0016788	F	hydrolase activity, acting on ester bonds	34	875	1949	24075	1	1	// LOC_Os01g07200 // LOC_Os06g06230 // LOC_Os01g37050 // LOC_Os01g11650 // LOC_Os08g33710 // LOC_Os01g46080 // LOC_Os09g32840 // LOC_Os02g43340 // LOC_Os11g07850 // LOC_Os01g03730 // LOC_Os12g44020 // LOC_Os12g38770 // LOC_Os11g05410 // LOC_Os09g05020 // LOC_Os06g50380 // LOC_Os08g42390 // LOC_Os05g46040 // LOC_Os09g15670 // LOC_Os11g19290 // LOC_Os01g12304 // LOC_Os10g25400 // LOC_Os09g23140 // …
GO:0016772	F	transferase activity, transferring phosphorus-containing groups	99	875	4781	24075	1	1	// LOC_Os01g65060 // LOC_Os07g35260 // LOC_Os11g11890 // LOC_Os01g47900 // LOC_Os02g19530 // LOC_Os10g05250 // LOC_Os01g70130 // LOC_Os07g35770 // LOC_Os03g01018 // LOC_Os12g02250 // LOC_Os04g23890 // LOC_Os03g59390 // LOC_Os12g10740 // LOC_Os11g36090 // LOC_Os07g35580 // LOC_Os03g48270 // LOC_Os02g14480 // LOC_Os08g10290 // LOC_Os03g27990 // LOC_Os02g44000 // LOC_Os09g29510 // LOC_Os06g06930 // …
GO:0008415	F	acyltransferase activity	6	875	166	24075	0.56	1	// LOC_Os02g37700 // LOC_Os03g55530 // LOC_Os11g32650 // LOC_Os03g46200 // LOC_Os02g37654 // LOC_Os07g34190
GO:0046983	F	protein dimerization activity	13	875	418	24075	0.75	1	// LOC_Os01g07880 // LOC_Os01g53880 // LOC_Os02g15520 // LOC_Os06g48950 // LOC_Os08g09840 // LOC_Os01g36220 // LOC_Os12g25490 // LOC_Os09g10840 // LOC_Os06g39960 // LOC_Os02g10860 // LOC_Os01g64730 // LOC_Os05g50624 // LOC_Os08g06100
GO:0016798	F	hydrolase activity, acting on glycosyl bonds	14	875	480	24075	0.83	1	// LOC_Os02g33110 // LOC_Os01g19170 // LOC_Os02g05744 // LOC_Os04g45290 // LOC_Os04g57860 // LOC_Os03g12620 // LOC_Os08g01940 // LOC_Os10g42670 // LOC_Os03g04770 // LOC_Os09g33690 // LOC_Os02g01590 // LOC_Os04g39880 // LOC_Os04g39900 // LOC_Os01g73580
GO:0070279	F	vitamin B6 binding	7	875	132	24075	0.22	1	// LOC_Os10g26110 // LOC_Os01g56380 // LOC_Os11g26860 // LOC_Os08g39300 // LOC_Os08g36320 // LOC_Os03g51080 // LOC_Os03g06200
GO:0004857	F	enzyme inhibitor activity	5	875	157	24075	0.68	1	// LOC_Os01g03310 // LOC_Os01g04050 // LOC_Os05g41460 // LOC_Os01g03320 // LOC_Os12g25090
GO:0016820	F	hydrolase activity, acting on acid anhydrides, catalyzing transmembrane movement of substances	6	875	147	24075	0.45	1	// LOC_Os01g50160 // LOC_Os01g50080 // LOC_Os05g10730 // LOC_Os07g09340 // LOC_Os04g56160 // LOC_Os07g32880
GO:0008270	F	zinc ion binding	59	875	3939	24075	1	1	// LOC_Os01g03290 // LOC_Os03g42820 // LOC_Os06g12560 // LOC_Os11g37230 // LOC_Os03g05570 // LOC_Os12g12560 // LOC_Os10g29470 // LOC_Os01g48290 // LOC_Os12g02350 // LOC_Os04g51400 // LOC_Os07g47140 // LOC_Os01g09280 // LOC_Os10g26620 // LOC_Os01g18100 // LOC_Os01g56070 // LOC_Os08g37760 // LOC_Os04g01490 // LOC_Os03g41110 // LOC_Os01g03300 // LOC_Os03g50310 // LOC_Os12g10660 // LOC_Os01g10580 // …
GO:0005509	F	calcium ion binding	13	875	316	24075	0.37	1	// LOC_Os09g29510 // LOC_Os03g48270 // LOC_Os03g59390 // LOC_Os02g50174 // LOC_Os05g13580 // LOC_Os02g03020 // LOC_Os04g21820 // LOC_Os05g24780 // LOC_Os09g38840 // LOC_Os01g59530 // LOC_Os08g44390 // LOC_Os08g40160 // LOC_Os12g08830
GO:0005507	F	copper ion binding	6	875	130	24075	0.34	1	// LOC_Os09g32952 // LOC_Os09g39940 // LOC_Os06g50650 // LOC_Os02g52180 // LOC_Os02g55134 // LOC_Os06g50420
GO:0008233	F	peptidase activity	20	875	1489	24075	1	1	// LOC_Os06g15760 // LOC_Os03g27590 // LOC_Os02g22100 // LOC_Os06g21380 // LOC_Os05g31890 // LOC_Os09g38920 // LOC_Os08g44640 // LOC_Os09g36300 // LOC_Os04g37550 // LOC_Os01g58240 // LOC_Os09g39060 // LOC_Os01g22980 // LOC_Os07g34940 // LOC_Os10g01110 // LOC_Os06g45820 // LOC_Os02g42290 // LOC_Os08g38092 // LOC_Os04g55650 // LOC_Os09g37012 // LOC_Os01g53810
GO:0004866	F	endopeptidase inhibitor activity	5	875	72	24075	0.13	1	// LOC_Os01g03310 // LOC_Os01g04050 // LOC_Os05g41460 // LOC_Os01g03320 // LOC_Os12g25090
GO:0019842	F	vitamin binding	9	875	180	24075	0.22	1	// LOC_Os03g58890 // LOC_Os01g56380 // LOC_Os10g26110 // LOC_Os11g26860 // LOC_Os04g32010 // LOC_Os08g39300 // LOC_Os08g36320 // LOC_Os03g51080 // LOC_Os03g06200
GO:0046872	F	metal ion binding	170	875	5476	24075	0.99	1	// LOC_Os06g32990 // LOC_Os01g20830 // LOC_Os03g63310 // LOC_Os01g58960 // LOC_Os02g05710 // LOC_Os02g15560 // LOC_Os02g47810 // LOC_Os06g45820 // LOC_Os08g43560 // LOC_Os01g59020 // LOC_Os01g09280 // LOC_Os10g37110 // LOC_Os03g01018 // LOC_Os03g58890 // LOC_Os05g25640 // LOC_Os03g59390 // LOC_Os11g27730 // LOC_Os03g50310 // LOC_Os04g32010 // LOC_Os01g03300 // LOC_Os03g04660 // LOC_Os03g08999 // …
GO:0016853	F	isomerase activity	8	875	161	24075	0.24	1	// LOC_Os08g34290 // LOC_Os03g07300 // LOC_Os09g15420 // LOC_Os11g02440 // LOC_Os11g38810 // LOC_Os12g02370 // LOC_Os01g55870 // LOC_Os06g28194
GO:0004518	F	nuclease activity	7	875	1337	24075	1	1	// LOC_Os12g12850 // LOC_Os01g07200 // LOC_Os01g37050 // LOC_Os07g07480 // LOC_Os01g03730 // LOC_Os01g03740 // LOC_Os08g33710
GO:0004190	F	aspartic-type endopeptidase activity	5	875	607	24075	1	1	// LOC_Os06g15760 // LOC_Os09g37012 // LOC_Os04g37550 // LOC_Os05g31890 // LOC_Os07g34940
GO:0003723	F	RNA binding	6	875	3190	24075	1	1	// LOC_Os01g37050 // LOC_Os07g32650 // LOC_Os03g02310 // LOC_Os11g38890 // LOC_Os08g10244 // LOC_Os08g33710
GO:0005515	F	protein binding	76	875	2460	24075	0.94	1	// LOC_Os12g10710 // LOC_Os03g12990 // LOC_Os03g47500 // LOC_Os04g55440 // LOC_Os01g01160 // LOC_Os12g12130 // LOC_Os11g37230 // LOC_Os03g05570 // LOC_Os03g18870 // LOC_Os06g48950 // LOC_Os01g03290 // LOC_Os06g09560 // LOC_Os07g43740 // LOC_Os02g15520 // LOC_Os06g39960 // LOC_Os02g10860 // LOC_Os05g48810 // LOC_Os04g40100 // LOC_Os01g36220 // LOC_Os04g51400 // LOC_Os01g56070 // LOC_Os05g36290 // …
GO:0004175	F	endopeptidase activity	13	875	856	24075	1	1	// LOC_Os06g15760 // LOC_Os02g22100 // LOC_Os09g38920 // LOC_Os09g37012 // LOC_Os09g36300 // LOC_Os04g37550 // LOC_Os09g39060 // LOC_Os07g34940 // LOC_Os01g58240 // LOC_Os06g45820 // LOC_Os02g42290 // LOC_Os05g31890 // LOC_Os04g55650
GO:0003676	F	nucleic acid binding	113	875	8251	24075	1	1	// LOC_Os01g74020 // LOC_Os04g21950 // LOC_Os02g15560 // LOC_Os02g29550 // LOC_Os01g09280 // LOC_Os02g10860 // LOC_Os03g09170 // LOC_Os11g06770 // LOC_Os03g19120 // LOC_Os04g46400 // LOC_Os12g29330 // LOC_Os09g10840 // LOC_Os07g41580 // LOC_Os03g53340 // LOC_Os02g49840 // LOC_Os03g06630 // LOC_Os12g32250 // LOC_Os08g19650 // LOC_Os02g47810 // LOC_Os03g14669 // LOC_Os03g06930 // LOC_Os12g12850 // …
GO:0004553	F	hydrolase activity, hydrolyzing O-glycosyl compounds	14	875	424	24075	0.68	1	// LOC_Os02g33110 // LOC_Os01g19170 // LOC_Os02g05744 // LOC_Os04g45290 // LOC_Os04g57860 // LOC_Os03g12620 // LOC_Os08g01940 // LOC_Os10g42670 // LOC_Os03g04770 // LOC_Os09g33690 // LOC_Os02g01590 // LOC_Os04g39880 // LOC_Os04g39900 // LOC_Os01g73580
GO:0003677	F	DNA binding	99	875	5059	24075	1	1	// LOC_Os01g74020 // LOC_Os04g21950 // LOC_Os02g15560 // LOC_Os02g29550 // LOC_Os01g09280 // LOC_Os02g10860 // LOC_Os03g09170 // LOC_Os11g06770 // LOC_Os03g19120 // LOC_Os04g46400 // LOC_Os12g29330 // LOC_Os09g10840 // LOC_Os07g41580 // LOC_Os03g53340 // LOC_Os02g49840 // LOC_Os03g06630 // LOC_Os12g32250 // LOC_Os08g19650 // LOC_Os02g47810 // LOC_Os03g14669 // LOC_Os03g06930 // LOC_Os12g12850 // …
GO:0004871	F	signal transducer activity	6	875	152	24075	0.48	1	// LOC_Os04g23890 // LOC_Os12g02530 // LOC_Os07g01310 // LOC_Os11g02610 // LOC_Os04g40100 // LOC_Os11g45280
GO:0016462	F	pyrophosphatase activity	22	875	743	24075	0.86	1	// LOC_Os07g08970 // LOC_Os09g36300 // LOC_Os06g45820 // LOC_Os07g47530 // LOC_Os05g10730 // LOC_Os07g09340 // LOC_Os04g56160 // LOC_Os01g52560 // LOC_Os03g20170 // LOC_Os05g01490 // LOC_Os11g22350 // LOC_Os11g44580 // LOC_Os01g50080 // LOC_Os05g46000 // LOC_Os09g14410 // LOC_Os07g32880 // LOC_Os11g39020 // LOC_Os12g12850 // LOC_Os03g09140 // LOC_Os01g23580 // LOC_Os06g36090 // LOC_Os01g50160
GO:0005198	F	structural molecule activity	5	875	462	24075	1	1	// LOC_Os09g24700 // LOC_Os11g17380 // LOC_Os04g46610 // LOC_Os12g30030 // LOC_Os12g10580
GO:0070011	F	peptidase activity, acting on L-amino acid peptides	19	875	1470	24075	1	1	// LOC_Os06g15760 // LOC_Os03g27590 // LOC_Os02g22100 // LOC_Os06g21380 // LOC_Os05g31890 // LOC_Os09g38920 // LOC_Os08g44640 // LOC_Os09g36300 // LOC_Os04g37550 // LOC_Os01g58240 // LOC_Os09g39060 // LOC_Os01g22980 // LOC_Os07g34940 // LOC_Os10g01110 // LOC_Os06g45820 // LOC_Os02g42290 // LOC_Os08g38092 // LOC_Os04g55650 // LOC_Os09g37012
GO:0016740	F	transferase activity	173	875	6190	24075	1	1	// LOC_Os08g38130 // LOC_Os01g65060 // LOC_Os07g35260 // LOC_Os04g37820 // LOC_Os01g47900 // LOC_Os10g04720 // LOC_Os02g19530 // LOC_Os10g05250 // LOC_Os05g42060 // LOC_Os07g42960 // LOC_Os05g04510 // LOC_Os07g35770 // LOC_Os03g01018 // LOC_Os12g02250 // LOC_Os02g36840 // LOC_Os04g23890 // LOC_Os03g59390 // LOC_Os10g09990 // LOC_Os04g32010 // LOC_Os12g10740 // LOC_Os07g34190 // LOC_Os10g17489 // …
GO:0030234	F	enzyme regulator activity	5	875	255	24075	0.95	1	// LOC_Os01g03310 // LOC_Os01g04050 // LOC_Os05g41460 // LOC_Os01g03320 // LOC_Os12g25090
GO:0017111	F	nucleoside-triphosphatase activity	21	875	726	24075	0.88	1	// LOC_Os11g39020 // LOC_Os12g12850 // LOC_Os09g36300 // LOC_Os03g09140 // LOC_Os07g08970 // LOC_Os07g32880 // LOC_Os11g44580 // LOC_Os01g50080 // LOC_Os05g46000 // LOC_Os06g36090 // LOC_Os06g45820 // LOC_Os03g20170 // LOC_Os07g47530 // LOC_Os09g14410 // LOC_Os05g01490 // LOC_Os05g10730 // LOC_Os07g09340 // LOC_Os04g56160 // LOC_Os01g52560 // LOC_Os11g22350 // LOC_Os01g50160
GO:0043167	F	ion binding	175	875	5700	24075	1	1	// LOC_Os06g32990 // LOC_Os01g20830 // LOC_Os03g63310 // LOC_Os01g58960 // LOC_Os02g05710 // LOC_Os02g15560 // LOC_Os02g47810 // LOC_Os06g45820 // LOC_Os08g43560 // LOC_Os01g59020 // LOC_Os01g09280 // LOC_Os04g39900 // LOC_Os10g37110 // LOC_Os03g01018 // LOC_Os03g58890 // LOC_Os05g25640 // LOC_Os03g59390 // LOC_Os11g27730 // LOC_Os03g50310 // LOC_Os04g32010 // LOC_Os01g03300 // LOC_Os03g04660 // …
GO:0042623	F	ATPase activity, coupled	7	875	275	24075	0.87	1	// LOC_Os01g50160 // LOC_Os09g36300 // LOC_Os01g50080 // LOC_Os05g10730 // LOC_Os07g09340 // LOC_Os04g56160 // LOC_Os07g32880
GO:0016020	C	membrane	117	875	2115	24075	6.8e-06	0.00074	// LOC_Os10g41689 // LOC_Os05g35140 // LOC_Os03g37640 // LOC_Os06g01972 // LOC_Os04g56160 // LOC_Os10g02260 // LOC_Os01g04950 // LOC_Os07g03910 // LOC_Os03g22200 // LOC_Os02g51110 // LOC_Os02g57720 // LOC_Os12g44110 // LOC_Os06g45820 // LOC_Os09g32200 // LOC_Os02g10350 // LOC_Os01g50080 // LOC_Os05g33900 // LOC_Os03g10300 // LOC_Os05g47880 // LOC_Os05g28870 // LOC_Os09g38130 // LOC_Os07g42310 // …
GO:0031224	C	intrinsic to membrane	53	875	775	24075	2e-05	0.0011	// LOC_Os06g12310 // LOC_Os03g06090 // LOC_Os05g35140 // LOC_Os04g35540 // LOC_Os09g36930 // LOC_Os12g37530 // LOC_Os02g36414 // LOC_Os06g45820 // LOC_Os12g32760 // LOC_Os09g24924 // LOC_Os05g10730 // LOC_Os07g09340 // LOC_Os04g56160 // LOC_Os12g42200 // LOC_Os07g01310 // LOC_Os02g30910 // LOC_Os04g14710 // LOC_Os01g42234 // LOC_Os07g03910 // LOC_Os03g22200 // LOC_Os02g51110 // LOC_Os05g02240 // …
GO:0016021	C	integral to membrane	50	875	752	24075	6.8e-05	0.0025	// LOC_Os06g12310 // LOC_Os03g06090 // LOC_Os05g35140 // LOC_Os04g35540 // LOC_Os09g36930 // LOC_Os12g37530 // LOC_Os02g36414 // LOC_Os06g45820 // LOC_Os12g32760 // LOC_Os09g24924 // LOC_Os05g10730 // LOC_Os07g09340 // LOC_Os04g56160 // LOC_Os12g42200 // LOC_Os07g01310 // LOC_Os02g30910 // LOC_Os01g42234 // LOC_Os07g03910 // LOC_Os03g22200 // LOC_Os02g51110 // LOC_Os05g02240 // LOC_Os02g57720 // …
GO:0000151	C	ubiquitin ligase complex	12	875	92	24075	0.00029	0.0079	// LOC_Os02g50460 // LOC_Os09g21740 // LOC_Os06g13080 // LOC_Os10g01060 // LOC_Os05g36360 // LOC_Os04g34030 // LOC_Os12g06410 // LOC_Os02g33590 // LOC_Os10g03440 // LOC_Os10g40490 // LOC_Os04g49970 // LOC_Os04g58920
GO:0044425	C	membrane part	58	875	1007	24075	0.00064	0.014	// LOC_Os06g12310 // LOC_Os03g06090 // LOC_Os05g35140 // LOC_Os04g35540 // LOC_Os09g36930 // LOC_Os12g37530 // LOC_Os02g36414 // LOC_Os06g45820 // LOC_Os12g32760 // LOC_Os03g03610 // LOC_Os09g24924 // LOC_Os05g10730 // LOC_Os07g09340 // LOC_Os04g56160 // LOC_Os12g42200 // LOC_Os07g01310 // LOC_Os02g30910 // LOC_Os04g14710 // LOC_Os03g52660 // LOC_Os12g08830 // LOC_Os07g03910 // LOC_Os01g42234 // …
GO:0044446	C	intracellular organelle part	17	875	1521	24075	1	1	// LOC_Os03g18550 // LOC_Os10g41689 // LOC_Os04g14710 // LOC_Os09g32200 // LOC_Os07g02140 // LOC_Os04g45210 // LOC_Os10g39880 // LOC_Os01g73890 // LOC_Os04g14690 // LOC_Os04g51160 // LOC_Os02g55470 // LOC_Os02g55134 // LOC_Os05g28870 // LOC_Os08g40160 // LOC_Os12g08830 // LOC_Os02g47200 // LOC_Os03g02390
GO:0031975	C	envelope	8	875	167	24075	0.27	1	// LOC_Os09g32200 // LOC_Os07g01310 // LOC_Os03g18550 // LOC_Os04g51160 // LOC_Os02g55134 // LOC_Os05g28870 // LOC_Os02g47200 // LOC_Os03g02390
GO:0032991	C	macromolecular complex	31	875	1207	24075	0.98	1	// LOC_Os10g41689 // LOC_Os08g41820 // LOC_Os01g09570 // LOC_Os09g24700 // LOC_Os10g01060 // LOC_Os03g03610 // LOC_Os12g08830 // LOC_Os10g39880 // LOC_Os03g52660 // LOC_Os12g06410 // LOC_Os02g33590 // LOC_Os06g50380 // LOC_Os04g49970 // LOC_Os02g50460 // LOC_Os05g46040 // LOC_Os09g15670 // LOC_Os09g21740 // LOC_Os10g03440 // LOC_Os01g73890 // LOC_Os11g42989 // LOC_Os07g32880 // LOC_Os08g40160 // …
GO:0005576	C	extracellular region	10	875	251	24075	0.43	1	// LOC_Os10g42670 // LOC_Os04g57860 // LOC_Os09g32952 // LOC_Os05g10830 // LOC_Os01g04050 // LOC_Os01g03310 // LOC_Os07g03200 // LOC_Os03g12990 // LOC_Os01g03320 // LOC_Os03g58980
GO:0044422	C	organelle part	17	875	1521	24075	1	1	// LOC_Os03g18550 // LOC_Os10g41689 // LOC_Os04g14710 // LOC_Os09g32200 // LOC_Os07g02140 // LOC_Os04g45210 // LOC_Os10g39880 // LOC_Os01g73890 // LOC_Os04g14690 // LOC_Os04g51160 // LOC_Os02g55470 // LOC_Os02g55134 // LOC_Os05g28870 // LOC_Os08g40160 // LOC_Os12g08830 // LOC_Os02g47200 // LOC_Os03g02390
GO:0031967	C	organelle envelope	7	875	142	24075	0.27	1	// LOC_Os09g32200 // LOC_Os03g18550 // LOC_Os03g02390 // LOC_Os02g55134 // LOC_Os05g28870 // LOC_Os02g47200 // LOC_Os04g51160
GO:0043234	C	protein complex	29	875	706	24075	0.28	1	// LOC_Os10g41689 // LOC_Os08g41820 // LOC_Os01g09570 // LOC_Os10g01060 // LOC_Os03g03610 // LOC_Os12g08830 // LOC_Os10g39880 // LOC_Os03g52660 // LOC_Os12g06410 // LOC_Os02g33590 // LOC_Os06g50380 // LOC_Os04g49970 // LOC_Os02g50460 // LOC_Os05g46040 // LOC_Os09g15670 // LOC_Os09g21740 // LOC_Os10g03440 // LOC_Os01g73890 // LOC_Os11g42989 // LOC_Os07g32880 // LOC_Os08g40160 // LOC_Os12g32230 // …
GO:0043231	C	intracellular membrane-bounded organelle	52	875	2296	24075	1	1	// LOC_Os03g26210 // LOC_Os01g57240 // LOC_Os06g48950 // LOC_Os01g03290 // LOC_Os01g73890 // LOC_Os03g02390 // LOC_Os07g05010 // LOC_Os03g12414 // LOC_Os10g40740 // LOC_Os03g43810 // LOC_Os10g28370 // LOC_Os04g14710 // LOC_Os06g01390 // LOC_Os01g03300 // LOC_Os01g58020 // LOC_Os09g21180 // LOC_Os01g01870 // LOC_Os04g14690 // LOC_Os05g28870 // LOC_Os07g41580 // LOC_Os01g53880 // LOC_Os03g53340 // …
GO:0044424	C	intracellular part	84	875	3529	24075	1	1	// LOC_Os03g26210 // LOC_Os10g35840 // LOC_Os01g57240 // LOC_Os06g48950 // LOC_Os10g03440 // LOC_Os12g10730 // LOC_Os02g50460 // LOC_Os08g41820 // LOC_Os01g09570 // LOC_Os01g03290 // LOC_Os09g24700 // LOC_Os09g34330 // LOC_Os04g34030 // LOC_Os10g41689 // LOC_Os10g39880 // LOC_Os03g02390 // LOC_Os12g33610 // LOC_Os06g13080 // LOC_Os07g05010 // LOC_Os12g08830 // LOC_Os07g30150 // LOC_Os03g12414 // …
GO:0043229	C	intracellular organelle	57	875	2859	24075	1	1	// LOC_Os03g26210 // LOC_Os01g57240 // LOC_Os06g48950 // LOC_Os01g03290 // LOC_Os09g24700 // LOC_Os01g73890 // LOC_Os10g41689 // LOC_Os03g02390 // LOC_Os07g05010 // LOC_Os12g08830 // LOC_Os03g12414 // LOC_Os10g40740 // LOC_Os03g43810 // LOC_Os10g28370 // LOC_Os04g14710 // LOC_Os06g01390 // LOC_Os01g03300 // LOC_Os01g58020 // LOC_Os09g21180 // LOC_Os01g01870 // LOC_Os04g14690 // LOC_Os05g28870 // …
GO:0005622	C	intracellular	115	875	4116	24075	1	1	// LOC_Os10g41689 // LOC_Os12g10730 // LOC_Os02g05710 // LOC_Os03g14669 // LOC_Os01g73890 // LOC_Os04g46610 // LOC_Os01g03300 // LOC_Os02g33590 // LOC_Os04g49970 // LOC_Os07g41580 // LOC_Os01g10580 // LOC_Os03g53340 // LOC_Os02g49840 // LOC_Os09g32200 // LOC_Os09g31300 // LOC_Os08g19650 // LOC_Os04g42020 // LOC_Os06g44450 // LOC_Os01g67480 // LOC_Os09g34330 // LOC_Os09g06464 // LOC_Os02g44000 // …
GO:0043227	C	membrane-bounded organelle	52	875	2319	24075	1	1	// LOC_Os03g26210 // LOC_Os01g57240 // LOC_Os06g48950 // LOC_Os01g03290 // LOC_Os01g73890 // LOC_Os03g02390 // LOC_Os07g05010 // LOC_Os03g12414 // LOC_Os10g40740 // LOC_Os03g43810 // LOC_Os10g28370 // LOC_Os04g14710 // LOC_Os06g01390 // LOC_Os01g03300 // LOC_Os01g58020 // LOC_Os09g21180 // LOC_Os01g01870 // LOC_Os04g14690 // LOC_Os05g28870 // LOC_Os07g41580 // LOC_Os01g53880 // LOC_Os03g53340 // …
GO:0044464	C	cell part	224	875	5945	24075	0.28	1	// LOC_Os03g03610 // LOC_Os10g41689 // LOC_Os05g35140 // LOC_Os12g10730 // LOC_Os02g05710 // LOC_Os03g37640 // LOC_Os01g73890 // LOC_Os06g01972 // LOC_Os08g01940 // LOC_Os04g56160 // LOC_Os10g02260 // LOC_Os04g58330 // LOC_Os01g04950 // LOC_Os07g03910 // LOC_Os01g03300 // LOC_Os03g22200 // LOC_Os02g51110 // LOC_Os10g07010 // LOC_Os02g30910 // LOC_Os07g01560 // LOC_Os07g41580 // LOC_Os12g44110 // …
GO:0044444	C	cytoplasmic part	23	875	966	24075	0.99	1	// LOC_Os10g41689 // LOC_Os08g41820 // LOC_Os01g09570 // LOC_Os03g02390 // LOC_Os04g14710 // LOC_Os06g01390 // LOC_Os01g58020 // LOC_Os04g14690 // LOC_Os05g28870 // LOC_Os10g39880 // LOC_Os09g32200 // LOC_Os02g55134 // LOC_Os04g51160 // LOC_Os09g24700 // LOC_Os04g46610 // LOC_Os11g42989 // LOC_Os02g55470 // LOC_Os04g45210 // LOC_Os12g10580 // LOC_Os03g18550 // LOC_Os07g02140 // LOC_Os02g47200 // …
GO:0031090	C	organelle membrane	8	875	228	24075	0.59	1	// LOC_Os04g14710 // LOC_Os09g32200 // LOC_Os04g45210 // LOC_Os04g14690 // LOC_Os03g02390 // LOC_Os03g18550 // LOC_Os05g28870 // LOC_Os07g02140
GO:0005739	C	mitochondrion	7	875	162	24075	0.38	1	// LOC_Os09g32200 // LOC_Os03g18550 // LOC_Os03g02390 // LOC_Os02g55134 // LOC_Os05g28870 // LOC_Os02g47200 // LOC_Os04g51160
GO:0044429	C	mitochondrial part	7	875	139	24075	0.25	1	// LOC_Os09g32200 // LOC_Os03g18550 // LOC_Os03g02390 // LOC_Os02g55134 // LOC_Os05g28870 // LOC_Os02g47200 // LOC_Os04g51160
GO:0005623	C	cell	224	875	5945	24075	0.28	1	// LOC_Os03g03610 // LOC_Os10g41689 // LOC_Os05g35140 // LOC_Os12g10730 // LOC_Os02g05710 // LOC_Os03g37640 // LOC_Os01g73890 // LOC_Os06g01972 // LOC_Os08g01940 // LOC_Os04g56160 // LOC_Os10g02260 // LOC_Os04g58330 // LOC_Os01g04950 // LOC_Os07g03910 // LOC_Os01g03300 // LOC_Os03g22200 // LOC_Os02g51110 // LOC_Os10g07010 // LOC_Os02g30910 // LOC_Os07g01560 // LOC_Os07g41580 // LOC_Os12g44110 // …
GO:0005740	C	mitochondrial envelope	7	875	127	24075	0.19	1	// LOC_Os09g32200 // LOC_Os03g18550 // LOC_Os03g02390 // LOC_Os02g55134 // LOC_Os05g28870 // LOC_Os02g47200 // LOC_Os04g51160
GO:0005737	C	cytoplasm	33	875	1263	24075	0.98	1	// LOC_Os10g41689 // LOC_Os12g10730 // LOC_Os08g41820 // LOC_Os01g09570 // LOC_Os03g02390 // LOC_Os12g33610 // LOC_Os07g30150 // LOC_Os04g46610 // LOC_Os04g14710 // LOC_Os06g01390 // LOC_Os01g58020 // LOC_Os02g04170 // LOC_Os04g14690 // LOC_Os05g28870 // LOC_Os10g39880 // LOC_Os09g32200 // LOC_Os01g71270 // LOC_Os02g55134 // LOC_Os07g06800 // LOC_Os09g24700 // LOC_Os10g35840 // LOC_Os11g42989 // …
GO:0008287	C	protein serine/threonine phosphatase complex	5	875	67	24075	0.11	1	// LOC_Os06g50380 // LOC_Os09g15670 // LOC_Os05g46040 // LOC_Os03g16170 // LOC_Os02g55560
GO:0005634	C	nucleus	34	875	1884	24075	1	1	// LOC_Os01g57240 // LOC_Os06g48950 // LOC_Os01g03290 // LOC_Os01g73890 // LOC_Os07g05010 // LOC_Os03g12414 // LOC_Os10g40740 // LOC_Os03g43810 // LOC_Os01g03300 // LOC_Os09g21180 // LOC_Os01g01870 // LOC_Os09g31300 // LOC_Os01g53880 // LOC_Os03g53340 // LOC_Os02g49840 // LOC_Os03g06630 // LOC_Os03g14720 // LOC_Os03g26210 // LOC_Os03g56950 // LOC_Os08g19650 // LOC_Os08g07740 // LOC_Os02g46930 // …
GO:0043226	C	organelle	57	875	2859	24075	1	1	// LOC_Os03g26210 // LOC_Os01g57240 // LOC_Os06g48950 // LOC_Os01g03290 // LOC_Os09g24700 // LOC_Os01g73890 // LOC_Os10g41689 // LOC_Os03g02390 // LOC_Os07g05010 // LOC_Os12g08830 // LOC_Os03g12414 // LOC_Os10g40740 // LOC_Os03g43810 // LOC_Os10g28370 // LOC_Os04g14710 // LOC_Os06g01390 // LOC_Os01g03300 // LOC_Os01g58020 // LOC_Os09g21180 // LOC_Os01g01870 // LOC_Os04g14690 // LOC_Os05g28870 // …
