# Supplementary material for: Transcriptomic Analysis of Rice (Jijing129) Reveals Growth and Gene Expression Responses to Different Red-Blue Laser Light Treatments
Source: Plants (Basel). 2025 Dec 5;14(24):3712. doi: 10.3390/plants14243712 (PMC12736977; doi:10.3390/plants14243712)
Supplement: Supplementary file 1 [file plants-14-03712-s001.zip › Table S6.xlsx]

## Sheet: KEGG BL vs AL down
Downregulated results of KEGG analysis
KEGG analysis of the downregulation results of BL vs AL
Category	Term	Count	%	PValue	Genes	List Total	Pop Hits	Pop Total	Fold Enrichment	Bonferroni	Benjamini	FDR
KEGG_PATHWAY	osa00073:Cutin, suberine and wax biosynthesis	2	5.555555555555555	0.030479873963972556	LOC4335559, LOC4335562	6	33	5349	54.030303030303024	0.5093101606013614	0.45503114425188257	0.45503114425188257
KEGG_PATHWAY	osa00062:Fatty acid elongation	2	5.555555555555555	0.039567925587120224	LOC9272344, LOC9272625	6	43	5349	41.46511627906976	0.604876308479763	0.45503114425188257	0.45503114425188257
KEGG_PATHWAY	osa04146:Peroxisome	2	5.555555555555555	0.0822469011401717	LOC4335559, LOC4335562	6	91	5349	19.59340659340659	0.8611023906429112	0.6305595754079831	0.6305595754079831

## Sheet: KEGG  CL vs AL down
Downregulated results of KEGG analysis
KEGG analysis of the downregulation results of CL vs AL
Category	Term	Count	%	PValue	Genes	List Total	Pop Hits	Pop Total	Fold Enrichment	Bonferroni	Benjamini	FDR
KEGG_PATHWAY	osa01100:Metabolic pathways	140	16.56804733727811	2.3950476885269677E-15	LOC4344899, LOC4339066, LOC4344539, LOC4324401, LOC4327002, LOC4345346, LOC4330413, LOC4352447, LOC4342192, LOC4338537, LOC4351235, LOC4332431, LOC4339593, LOC4347937, LOC4343570, LOC4331509, LOC4324479, LOC4344423, LOC4340341, LOC4346326, LOC4326894, RBCS1, LOC4334349, LOC4336645, LOC4330260, LOC4347092, LOC4335799, LOC4336245, LOC4344439, LOC4344277, LOC4347546, LOC4346332, LOC4348636, LOC43293…	188	2480	5349	1.606168496911462	2.3936408410918375E-13	2.3471467347564284E-13	2.2273943503300799E-13
KEGG_PATHWAY	osa00195:Photosynthesis	23	2.72189349112426	6.880656446352403E-15	LOC4344439, LOC4343515, LOC4344899, LOC4339593, LOC4344539, LOC4327150, LOC9270776, LOC4343570, LOC4328000, LOC4324479, LOC4346326, LOC4345346, LOC4343366, LOC4351694, LOC4343070, LOC4342370, LOC4332745, LOC4342192, LOC4335799, LFNR1, LOC4339833, LOC4337500, LOC4332431	188	78	5349	8.389729950900163	6.745715097622451E-13	3.3715216587126775E-13	3.1995052475538674E-13
KEGG_PATHWAY	osa00710:Carbon fixation in photosynthetic organisms	20	2.366863905325444	7.38790810970924E-12	LOC4334274, LOC4336044, LOC4333181, LOC4345387, LOC4346332, LOC4341496, LOC4342543, LOC4342210, LOC4349897, LOC4330413, LOC4352016, LOC4328326, RBCS1, LOC4331495, LOC4332364, LOC4351966, LOC4352021, LOC4335227, LOC4339204, LOC4331761	188	77	5349	7.390163028460901	7.240110733164329E-10	2.4133833158383516E-10	2.2902515140098643E-10
KEGG_PATHWAY	osa01200:Carbon metabolism	33	3.9053254437869818	7.412427701575747E-10	LOC4334274, LOC4333181, LOC4345685, LOC4345387, LOC4346332, LOC4324401, LOC4342210, LOC4345962, LOC4330413, LOC107276220, LOC4324062, LOC4334913, LOC4352021, LOC4335227, LOC4339204, LOC4331761, LOC4336044, LOC4340042, LOC4331509, LOC4341496, LOC4342543, LOC4349897, LOC4342420, LOC4326894, LOC4352016, LOC4328326, RBCS1, LOC4334349, LOC4332364, LOC4331495, LOC4351966, LOC4336245, LOC4331894	188	273	5349	3.439268178629881	7.264178525367981E-8	1.8160447868860578E-8	1.723389440616361E-8
KEGG_PATHWAY	osa00630:Glyoxylate and dicarboxylate metabolism	16	1.8934911242603552	3.5543401329173615E-8	LOC4334274, LOC4337272, LOC4324401, LOC4331509, LOC4342210, LOC4345962, LOC4326894, LOC4342420, LOC4352016, LOC4328326, RBCS1, LOC4334349, LOC4334913, LOC4351966, LOC4352021, LOC4336245	188	76	5349	5.989921612541993	3.4832473260193453E-6	6.966506660518029E-7	6.611072647226293E-7
KEGG_PATHWAY	osa01110:Biosynthesis of secondary metabolites	83	9.822485207100591	1.2757626712144647E-7	LOC4337486, LOC4339066, LOC9269090, LOC4347963, LOC4324401, LOC4327002, LOC4338537, LOC4332477, LOC4351235, LOC4336951, LOC4330451, LOC4336683, LOC4347978, LOC4347336, LOC4331509, LOC4352509, LOC4347977, LOC4324556, LOC4344423, LOC4326970, RBCS1, LOC4334349, LOC4327933, LOC4332364, LOC4336645, LOC4347092, LOC4330260, LOC4336245, LOC4334274, LOC4339561, LOC4347902, LOC4333181, LOC4344277, LOC43475…	188	1415	5349	1.668923389218856	1.2502396818270256E-5	2.0837456963169587E-6	1.97743214038242E-6
KEGG_PATHWAY	osa00940:Phenylpropanoid biosynthesis	15	1.7751479289940828	0.01066310528323752	LOC4337486, LOC4346989, LOC4340843, LOC4347336, LOC4347963, LOC4344277, LOC4324556, LOC4328684, LOC4329324, LOC4327002, LOC4328841, LOC4326970, LOC4329329, LOC4347092, LOC4351235	188	202	5349	2.112781756899094	0.6502706228283957	0.14928347396532526	0.1416669701915842
KEGG_PATHWAY	osa00030:Pentose phosphate pathway	7	0.8284023668639053	0.013909674321147519	LOC107276220, LOC4345685, LOC4332364, LOC4341496, LOC4342543, LOC4331761, LOC4349897	188	57	5349	3.4941209406494957	0.746582612695176	0.1703935104340571	0.1616999639833399
KEGG_PATHWAY	osa00999:Biosynthesis of various plant secondary metabolites	7	0.8284023668639053	0.02520070019238302	LOC4347980, LOC4347978, LOC4347546, LOC4347977, LOC4327593, LOC4347981, LOC4336145	188	65	5349	3.064075286415712	0.9180232986052479	0.27440762431705956	0.26040723532129123
KEGG_PATHWAY	osa00910:Nitrogen metabolism	5	0.591715976331361	0.02958120488608481	LOC4326583, LOC4337272, LOC4339561, LOC4324249, LOC4326894	188	34	5349	4.184136420525657	0.9472768270591205	0.2898958078836312	0.27510520544058875
KEGG_PATHWAY	osa00945:Stilbenoid, diarylheptanoid and gingerol biosynthesis	4	0.4733727810650888	0.054993290055626955	LOC4329329, LOC4347092, LOC4343431, LOC4329324	188	25	5349	4.552340425531915	0.9960860124944139	0.48994022049558555	0.46494327047030065
KEGG_PATHWAY	osa00010:Glycolysis / Gluconeogenesis	10	1.183431952662722	0.061962498550025856	LOC4339066, LOC4333181, LOC4345685, LOC4332364, LOC4340042, LOC4341496, LOC4331894, LOC4339204, LOC4327476, LOC4349897	188	143	5349	1.9896592768933195	0.9981051286918536	0.5060270714918778	0.4802093637627004
KEGG_PATHWAY	osa00941:Flavonoid biosynthesis	4	0.4733727810650888	0.07265028186378325	LOC4329329, LOC4350636, LOC4347092, LOC4329324	188	28	5349	4.064589665653496	0.9993835933129653	0.5476713555885199	0.5197289394870648
KEGG_PATHWAY	osa01240:Biosynthesis of cofactors	14	1.6568047337278107	0.0904277926609077	LOC4347902, LOC4347937, LOC4343275, LOC4348636, LOC4326358, LOC4333719, LOC4328992, LOC4327476, LOC4349044, LOC4334806, LOC4336645, LOC4338537, LOC4339017, LOC4336951	188	247	5349	1.6126712033766903	0.999907520855084	0.5992892796627038	0.5687132960064434
KEGG_PATHWAY	osa00196:Photosynthesis - antenna proteins	3	0.35502958579881655	0.09475929151841707	LOC4346803, LOC4343709, LOC4340892	188	15	5349	5.690425531914893	0.9999420732139125	0.5992892796627038	0.5687132960064434
KEGG_PATHWAY	osa04146:Peroxisome	7	0.8284023668639053	0.09784314770003327	LOC4352447, LOC4334349, LOC4324062, LOC4331509, LOC4351610, LOC4345962, LOC4342420	188	91	5349	2.1886252045826513	0.9999585388723665	0.5992892796627038	0.5687132960064434

## Sheet: KEGG DL vs AL down
Downregulated results of KEGG analysis
KEGG analysis of the downregulation results of DL vs AL
Category	Term	Count	%	PValue	Genes	List Total	Pop Hits	Pop Total	Fold Enrichment	Bonferroni	Benjamini	FDR
KEGG_PATHWAY	osa01110:Biosynthesis of secondary metabolites	125	9.534706331045003	3.153109326577456E-15	LOC4330090, LOC4339223, LOC4346438, LOC9270715, LOC4327002, LOC4324364, LOC4331468, LOC4352846, LOC4348690, LOC4336515, LOC4338537, LOC4351235, LOC4344702, LOC4331509, LOC4349433, LOC4326376, LOC4349157, LOC4334349, LOC4333932, LOC4327933, LOC4332286, LOC4337733, LOC4347092, LOC4337731, LOC4335672, LOC4336494, LOC4341447, LOC4340478, LOC4341844, LOC4348519, LOC4344276, LOC4344277, LOC4326889, LOC…	254	1415	5349	1.860340558136947	3.170796958329447E-13	3.2161715131090054E-13	2.743205114122387E-13
KEGG_PATHWAY	osa01100:Metabolic pathways	168	12.814645308924485	9.154594462142052E-11	LOC4330090, LOC4339223, LOC4337046, LOC4346438, LOC9270715, LOC4326828, LOC4327002, LOC4324364, LOC4343960, LOC4331468, LOC9271371, LOC4352846, LOC4348690, LOC4337447, LOC4336515, LOC4338537, LOC4351235, LOC9266501, LOC4344702, LOC4337297, LOC4324637, LOC4347937, LOC4331509, LOC4328220, LOC4346723, LOC4349433, LOC4326894, LOC4329955, LOC4349157, LOC4334349, LOC4333932, LOC4344260, LOC4332286, LOC…	254	2480	5349	1.4265811531623065	9.33769128685924E-9	4.6688431756924465E-9	3.9822485910317925E-9
KEGG_PATHWAY	osa00940:Phenylpropanoid biosynthesis	29	2.212051868802441	1.9161638818946183E-7	LOC4339223, LOC4341249, LOC4346438, LOC4344276, LOC4344277, LOC4345689, LOC4328552, LOC4327002, LOC4341168, PRX112, LOC4348690, LOC4351235, LOC4344702, LOC4347336, LOC4340240, LOC4324556, LOC4328485, LOC4328684, LOC4328841, LOC4326376, LOC4326970, LOC4328842, LOC9270232, LOC4345054, LOC4341171, LOC4347074, LOC4338409, LOC4347092, LOC4337731	254	202	5349	3.023329695174242	1.9544682469230246E-5	6.5149571984417025E-6	5.556875257494393E-6
KEGG_PATHWAY	osa00400:Phenylalanine, tyrosine and tryptophan biosynthesis	11	0.8390541571319604	1.0748615081728366E-4	LOC4340026, LOC4330732, LOC4349157, LOC4331468, LOC4345690, LOC4347717, LOC4343946, LOC4326889, LOC4332286, LOC4347877, LOC4335756	254	51	5349	4.542149143121815	0.010904289130018174	0.0027408968458407334	0.0023378237802759196
KEGG_PATHWAY	osa01240:Biosynthesis of cofactors	25	1.9069412662090008	5.496707483100238E-4	LOC4340478, LOC9270715, LOC4347902, LOC4348636, LOC4333719, LOC4328992, LOC4343960, LOC4349044, LOC9271371, LOC4338537, LOC4351698, LOC4350861, LOC4337297, LOC4347937, LOC4343275, LOC4342162, LOC4328220, LOC4326996, LOC4327476, LOC4337733, LOC4350456, LOC107275865, LOC4352298, LOC4339017, LOC4338203	254	247	5349	2.1314833115496192	0.0545382353673608	0.011213283265524485	0.009564271020594413
KEGG_PATHWAY	osa01200:Carbon metabolism	24	1.8306636155606408	0.004609268960554124	LOC4334274, LOC4336044, LOC4345657, LOC9270715, LOC4324637, LOC4345387, LOC4331509, LOC4348268, LOC4345962, LOC4325531, LOC4326894, LOC4327301, LOC4329889, LOC4328326, LOC4334349, LOC4337904, LOC107276220, LOC4325071, LOC4335745, LOC4339846, LOC4350456, LOC4331894, LOC4331761, LOC4331893	254	273	5349	1.8513455048888119	0.37576744039888865	0.0783575723294201	0.06683439992803479
KEGG_PATHWAY	osa01230:Biosynthesis of amino acids	21	1.6018306636155606	0.007035226425875649	LOC4340026, LOC4339561, LOC9270715, LOC4347717, LOC4343946, LOC4326889, LOC4347877, LOC4326996, LOC4324398, LOC4327301, LOC4330732, LOC4349157, LOC4331468, LOC107276220, LOC4345690, LOC4332286, LOC4337733, LOC4335756, LOC4350456, LOC4335672, LOC4331761	254	234	5349	1.8899152029073292	0.5133106342888936	0.10251329934847375	0.08743781415016878
KEGG_PATHWAY	osa00630:Glyoxylate and dicarboxylate metabolism	10	0.7627765064836003	0.009117497987142363	LOC4328326, LOC4334274, LOC4345657, LOC4334349, LOC4335745, LOC4337447, LOC4331509, LOC4350456, LOC4345962, LOC4326894	254	76	5349	2.770928305014505	0.6071197060044775	0.11624809933606513	0.0991527906101732
KEGG_PATHWAY	osa00999:Biosynthesis of various plant secondary metabolites	9	0.6864988558352403	0.010919190208410742	LOC4347980, LOC4347978, LOC4347546, LOC4337733, LOC4347977, LOC4336146, LOC4326996, LOC4347981, LOC4336145	254	65	5349	2.915869170199879	0.6736819289975389	0.12375082236198842	0.10555217201463717
KEGG_PATHWAY	osa00860:Porphyrin metabolism	7	0.5339435545385203	0.016436828220381748	LOC4349044, LOC4331611, LOC4347672, LOC4348519, LOC4348648, LOC4338537, LOC4349433	254	44	5349	3.3503042233357196	0.8155704967462218	0.13971303987324485	0.11916700459776768
KEGG_PATHWAY	osa00410:beta-Alanine metabolism	7	0.5339435545385203	0.016436828220381748	LOC4337046, LOC4337904, LOC4333932, LOC4324637, LOC4339846, LOC4345787, LOC4343673	254	44	5349	3.3503042233357196	0.8155704967462218	0.13971303987324485	0.11916700459776768
KEGG_PATHWAY	osa00350:Tyrosine metabolism	7	0.5339435545385203	0.016436828220381748	LOC4330090, LOC4351776, LOC4348564, LOC9271853, LOC4331894, LOC4331893, LOC4343673	254	44	5349	3.3503042233357196	0.8155704967462218	0.13971303987324485	0.11916700459776768
KEGG_PATHWAY	osa00910:Nitrogen metabolism	6	0.4576659038901602	0.020567893528334543	LOC4326583, LOC4339561, LOC4345795, LOC4345798, LOC4326894, LOC4324398	254	34	5349	3.7163038443723946	0.8799444305271202	0.16137885691462486	0.13764667207423886
KEGG_PATHWAY	osa00710:Carbon fixation in photosynthetic organisms	9	0.6864988558352403	0.02807498379243318	LOC4328326, LOC4334274, LOC4345657, LOC4336044, LOC4325071, LOC4345387, LOC4348268, LOC4331761, LOC4325531	254	77	5349	2.4614480008180792	0.9452301475572047	0.20454631048772745	0.1744659707101205
KEGG_PATHWAY	osa00430:Taurine and hypotaurine metabolism	4	0.30511060259344014	0.03118949887108693	LOC4333932, LOC4335203, LOC4345787, LOC9267722	254	15	5349	5.615748031496063	0.9605214283289829	0.21208859232339114	0.1808990934523042
KEGG_PATHWAY	osa00790:Folate biosynthesis	5	0.38138825324180015	0.0363973995221369	LOC4337297, LOC4328992, LOC4352298, LOC4339017, LOC4338203	254	27	5349	3.8998250218722657	0.977217978219849	0.22549057532562214	0.192330196601266
KEGG_PATHWAY	osa00250:Alanine, aspartate and glutamate metabolism	7	0.5339435545385203	0.037652867572661355	LOC4339561, LOC4333932, LOC4337229, LOC4328220, LOC4345787, LOC4345962, LOC4324398	254	53	5349	2.781384638240975	0.9800547645031437	0.22549057532562214	0.192330196601266
KEGG_PATHWAY	osa00460:Cyanoamino acid metabolism	7	0.5339435545385203	0.04400534740155365	LOC4337229, LOC4347546, LOC4336146, LOC4350456, LOC4334792, LOC4336145, LOC4326894	254	55	5349	2.6802433786685755	0.9898502059586233	0.22549057532562214	0.192330196601266
KEGG_PATHWAY	osa00620:Pyruvate metabolism	10	0.7627765064836003	0.04594454226291552	LOC4330090, LOC4334274, LOC4345657, LOC4345387, LOC4335745, LOC4331894, LOC4348268, LOC4331893, LOC4325531, LOC4327476	254	100	5349	2.1059055118110237	0.9917489490362467	0.22549057532562214	0.192330196601266
KEGG_PATHWAY	osa04712:Circadian rhythm - plant	6	0.4576659038901602	0.04642453021409868	LOC4330868, LOC4341272, LOC4350636, LOC9268301, LOC4336008, LOC4328662	254	42	5349	3.0084364454443193	0.9921617845650744	0.22549057532562214	0.192330196601266
KEGG_PATHWAY	osa00904:Diterpenoid biosynthesis	6	0.4576659038901602	0.04642453021409868	LOC4341447, LOC4329723, LOC4335758, LOC4329728, LOC9269090, LOC4350502	254	42	5349	3.0084364454443193	0.9921617845650744	0.22549057532562214	0.192330196601266
KEGG_PATHWAY	osa04141:Protein processing in endoplasmic reticulum	17	1.2967200610221206	0.0663359517435294	LOC4339012, LOC4332360, LOC4343386, LOC9270427, LOC4341133, LOC4328114, LOC4340661, LOC4325695, LOC4327388, LOC4328940, LOC4352510, LOC4330786, LOC4332413, LOC4325492, LOC4333714, LOC4332361, LOC4334359	254	225	5349	1.5911286089238847	0.9990891541428777	0.30755759444727265	0.2623285364403208
KEGG_PATHWAY	osa04016:MAPK signaling pathway - plant	13	0.9916094584286803	0.0697619042924627	LOC4339454, LOC4340126, LOC4343275, LOC4339083, LOC4331509, LOC4327351, LOC4339092, LOC4329630, PP2C68, LOC4327518, LOC107276820, LOC4332374, LOC9266123	254	158	5349	1.732707066679956	0.9993739625025622	0.3093788799057042	0.2638819858019241
KEGG_PATHWAY	osa00760:Nicotinate and nicotinamide metabolism	4	0.30511060259344014	0.08298428877992681	LOC4328220, LOC4333153, LOC4341595, LOC107275865	254	22	5349	3.8289191123836797	0.9998546445892764	0.35268322731468893	0.3008180468272347
