# Supplementary material for: Transcriptomic Analysis of Rice (Jijing129) Reveals Growth and Gene Expression Responses to Different Red-Blue Laser Light Treatments
Source: Plants (Basel). 2025 Dec 5;14(24):3712. doi: 10.3390/plants14243712 (PMC12736977; doi:10.3390/plants14243712)
Supplement: Supplementary file 1 [file plants-14-03712-s001.zip › Table S7.xlsx]

## Sheet: (a)GO photosynthesis
Expression analysis of nitrogen metabolism-related genes based on GO and KEGG
Expression analysis of nitrogen metabolism-related genes based on GO
GeneID	AL	BL	CL	DL
LOC_Os01g12860	378	332.667	1019.67	1008.67
LOC_Os01g52514	101.667	100.333	414	560.333
LOC_Os01g67410	2.66667	3	47	28.6667
LOC_Os01g70890	64.3333	46.6667	217.333	118.667
LOC_Os01g74140	42.3333	11	162.333	172.333
LOC_Os02g15760	18.6667	9.66667	71.3333	65.6667
LOC_Os02g42060	17	17	87	61.3333
LOC_Os02g42390	25.3333	33.3333	102.333	132.333
LOC_Os02g42870	92.6667	101.333	295	304.333
LOC_Os02g43560	143.333	108.667	405.667	487.333
LOC_Os02g45570	109	54	251.667	252.333
LOC_Os02g51320	372.333	235.667	1549.33	1405
LOC_Os02g53690	400.667	263	1339.33	1148.67
LOC_Os02g55380	12.6667	10	54	101
LOC_Os02g56130	1019.33	1040.67	2957.33	2966
LOC_Os03g08620	229.667	251.667	589	668.333
LOC_Os03g12950	137.333	113	576.667	507
LOC_Os03g25120	38.6667	31.3333	130.333	155.333
LOC_Os03g39432	242	173	756.333	817.667
LOC_Os03g42200	46.6667	26.6667	186	156
LOC_Os03g43930	1665	1346.67	4240	4211.33
LOC_Os03g46860	78	62	644.667	400.667
LOC_Os03g47140	393.667	294.667	1066.33	886.667
LOC_Os03g51710	2	0	1.66667	0.333333
LOC_Os03g51970	477.667	415	1320.33	1216.33
LOC_Os03g55610	56	58.6667	312.333	309.667
LOC_Os03g56050	99.3333	67	356	307.667
LOC_Os04g38740	82.6667	35.3333	251.667	217.667
LOC_Os04g39570	128	88.3333	433.667	352
LOC_Os04g42570	1.33333	6.33333	36	32.6667
LOC_Os04g46060	66	45	201	203
LOC_Os04g50920	2	1	21.3333	22.6667
LOC_Os04g55970	92.6667	70.6667	421	257.667
LOC_Os04g56850	8	6.66667	53.6667	87.3333
LOC_Os05g01256	58.6667	26.6667	145.333	119
LOC_Os05g32270	117.333	113.333	265.333	1045.33
LOC_Os05g44400	492	347.333	1505	1564.67
LOC_Os05g50270	39	30	112.667	116.333
LOC_Os06g04850	22	28	92	365.333
LOC_Os06g09420	90.6667	75	242.333	234.667
LOC_Os06g10310	40.6667	20	147.667	150.667
LOC_Os06g10600	464.333	371	1302.33	1251.33
LOC_Os06g10820	84	51.6667	264.667	188.333
LOC_Os06g12210	16	11	103.667	160.667
LOC_Os06g13670	89.6667	87.3333	218.333	215.667
LOC_Os06g36000	30.3333	4.66667	132.333	108.333
LOC_Os06g36680	229.333	142.333	631.667	1029.67
LOC_Os06g41060	314.333	218.333	785.667	1196
LOC_Os07g08140	59.3333	35	181.333	148
LOC_Os07g44690	112.667	65	328.333	483.667
LOC_Os07g48560	20	6	95.6667	104.667
LOC_Os07g48660	16.3333	14.6667	90	100.333
LOC_Os08g02070	16.6667	24.3333	77	64
LOC_Os08g02300	196	110.667	569.667	602
LOC_Os08g06370	76.3333	59.3333	234	258.667
LOC_Os08g33660	206.333	186.667	793.667	773
LOC_Os08g36700	148	112.667	535.667	305.667
LOC_Os08g37400	222	161.667	612	607.333
LOC_Os09g28200	312	189	1054	1161
LOC_Os09g29830	0.333333	0	13	2.33333
LOC_Os09g33580	219.667	144	853.667	706.667
LOC_Os09g36910	176.333	152.667	530.667	354.333
LOC_Os10g23090	12.3333	6	13.3333	11.6667
LOC_Os10g40810	1062	958	3636	3814
LOC_Os10g42490	616	591	1898	1883.33
LOC_Os11g03540	49	187	157.333	94.6667
LOC_Os11g35030	3.33333	11.3333	29	26
LOC_Os12g29980	229.333	155.667	708	642.667
LOC_Os12g31748	29.6667	28.3333	127.333	104
LOC_Os12g38200	107.667	64.3333	367	335
LOC_Os12g42400	123.667	62.6667	224	161.667
LOC_Os12g43620	20.6667	11	111	74.6667

## Sheet: (b) KEGG photosynthesis pathway
Expression analysis of nitrogen metabolism-related genes based on GO and KEGG
Expression analysis of nitrogen metabolism-related genes based on KEGG
Gene	AL	BL	CL	DL
LOC_Os05g48200	7106.67	4596	2006.67	2635
LOC_Os01g48960	16084.7	16319	13498.7	7312.67
LOC_Os01g46460	2.33333	4	2.33333	5
LOC_Os01g50820	701	876	259.333	283.333
LOC_Os08g36500	908.667	2265.67	461.667	66
LOC_Os08g36480	1335	3316.33	687.667	94.3333
LOC_Os01g25484	1301.33	1098.33	1106.67	2866.67
LOC_Os01g45274	5754.67	6789.67	1737	1742
LOC_Os08g32750	501.667	371.667	193.333	134.333
LOC_Os08g32780	307	186	110	86
LOC_Os10g33270	1664.33	1563.67	1457.33	1865.33
LOC_Os02g43470	15	31.3333	35.3333	12
LOC_Os03g58040	1456	1183.33	3586.33	3997.67
LOC_Os01g37760	1015.67	855.333	978.333	899.667
LOC_Os03g12290	2379	3026.67	2130	2841.33
LOC_Os04g56400	7789.33	5098	3985.67	6098
LOC_Os02g50240	12132.7	9396.33	13999	11683.3
LOC_Os05g48200	7106.67	4596	2006.67	2635
LOC_Os07g48960	756.333	628.667	1464	1666
LOC_Os07g46460	4508.33	3091.67	3417	4128
