# Supplementary material for: Transcriptomic Analysis of Rice (Jijing129) Reveals Growth and Gene Expression Responses to Different Red-Blue Laser Light Treatments
Source: Plants (Basel). 2025 Dec 5;14(24):3712. doi: 10.3390/plants14243712 (PMC12736977; doi:10.3390/plants14243712)
Supplement: Supplementary file 1 [file plants-14-03712-s001.zip › Table S8.xlsx]

## Sheet: (a) KEGG photosynthesis pathway
Expression analysis of photosynthesis-related genes based on GO and KEGG
Expression analysis of photosynthesis-related genes based on KEGG
Gene ID	AL	BL	CL	DL
LOC_Os10g21192	756	798.333	1218.33	272.333
LOC_Os10g39880	24	24	19.6667	6
LOC_Os08g35420	666	680.333	1035.67	246.333
LOC_Os04g16770.1	1229.67	1330.67	1987	464
LOC_Os10g41689	42.3333	31.3333	28.6667	15.6667
LOC_Os04g16872.1	300.333	322	209.333	175.667
LOC_Os02g24634.1	177	187	116.333	102
LOC_Os04g16874.1	235.333	225.333	196.333	139
LOC_Os10g21212.1	95.3333	62.3333	67.6667	51
LOC_Os02g24632.1	199.667	181.667	167.333	117
LOC_Os10g21310.1	82.3333	84.3333	86	45.3333
LOC_Os04g16848.1	13.3333	23.3333	14.3333	9
LOC_Os06g39704.1	2.33333	2.66667	2.33333	1.66667
LOC_Os10g21322.1	1.66667	2.66667	1.33333	1
LOC_Os08g15296.1	28.3333	52.3333	31	20
LOC_Os01g31690	46691	27711.3	19914.7	32598.3
LOC_Os07g04840	17118.3	8985	8570.67	12746.7
LOC_Os07g0148	1728	1002.33	690.333	849.333
LOC_Os07g05360	3325.33	478.667	2899.67	7238.67
LOC_Os10g38229.1	132.667	127	96.3333	89.3333
LOC_Os01g57964.1	170.333	167.667	115.333	112
LOC_Os05g01675.1	220.667	216.667	148.333	143.667
LOC_Os04g16760.1	217	212.667	147	139.667
LOC_Os10g21250.1	159.333	180.667	98.3333	98.6667
LOC_Os10g21248.1	124.333	113.667	79.3333	68
LOC_Os10g38234.1	176	194.333	106.667	97.6667
LOC_Os01g57962.1	155.667	164	94.3333	86.6667
LOC_Os07g25430	11925.7	7064.33	5156.33	7977
LOC_Os03g56670.2	3057.67	1042.33	1562.67	2267
LOC_Os05g48630	974	1317.67	665.667	1083.33
LOC_Os10g21324.1	33	41.3333	34.3333	24.6667
LOC_Os01g57942.1	32.6667	30.6667	32.3333	17.6667
LOC_Os04g16846.1	35.3333	36.3333	36	20
LOC_Os08g15292.1	22.3333	31.6667	26	12.3333
LOC_Os04g16844.1	74.3333	102	72.3333	36.3333
LOC_Os01g57945.1	74.3333	101.333	72	36.3333
LOC_Os10g21326.1	73.3333	94	69	36.3333
LOC_Os10g21290.1	21.3333	11.3333	21	16.3333
LOC_Os08g15280.1	21.6667	12.6667	22.3333	19.6667
LOC_Os01g65902.1	35.6667	20	35.6667	30.3333
LOC_Os08g37030.1	176	218	101.667	111.333
LOC_Os06g01210.1	13583.7	9848.67	5706.67	7926.33
LOC_Os03g61960.1	2892.67	2630	4002.67	4537.33
LOC_Os05g37140.2	797	795	1251	1141
LOC_Os03g45710.1	2579	1211.33	1805.67	2495
LOC_Os08g01380.1	19028	15725.7	8084	10232
LOC_Os04g33630.1	1272.67	666	1612	2401.33
LOC_Os01g64120.1	1098.33	1184	689.667	629.333
LOC_Os03g48040.1	881.333	303.667	590.667	882
LOC_Os03g57120.1	752.667	631.667	997	985.333
LOC_Os02g01340.1	448	510.667	123.667	121.333
LOC_Os07g05400.1	934	692	1058.67	1386
LOC_Os06g01850.1	3751.33	2711.67	1637.33	2279.67
LOC_Os03g55874.1	25.6667	26.6667	27.3333	18.3333
LOC_Os10g21266.1	34.6667	44	48	27
LOC_Os10g21240.1	222	129.667	102.667	101.667
LOC_Os04g16740.1	871.667	710	435	459.667
LOC_Os07g32880.1	8039.67	6464.33	3731.33	4241.33
LOC_Os02g51470.3	3133.67	1853	1768.33	2128.33
LOC_Os01g58000.1	15	18.6667	16	12.3333
LOC_Os10g21230.1	36	58.3333	51.3333	31.6667
LOC_Os10g38276.1	33.6667	40.6667	26.6667	26
LOC_Os10g21236.1	25.6667	38.3333	27	24
LOC_Os04g16748.1	480.333	695.333	257.333	256
LOC_Os10g38272.1	487	711.333	263.667	263
LOC_Os03g17070.1	11057.3	9673	4999.33	6070.67
LOC_Os10g21238.1	354	517.333	183.333	179
LOC_Os08g15322.1	24	29.6667	23.3333	25
LOC_Os10g21298.1	9.66667	7.66667	8.66667	5.33333
LOC_Os06g39728.1	8.66667	7.66667	8.66667	5.33333
LOC_Os07g22498	310.333	400.333	164.333	170.333
LOC_Os06g46436	319	420	170.333	176.667
LOC_Os10g21406	179.333	240	100.667	102

## Sheet: (b)GO photosynthesis
Expression analysis of photosynthesis-related genes based on GO and KEGG
Expression analysis of photosynthesis-related genes based on KEGG
GeneID	AL1	AL2	AL3	BL1	BL2	BL3	CL1	CL2	CL3	DL1	DL2	DL3	AL	BL	CL	DL
LOC_Os01g31690	41080	#REF!	#REF!										46691	27711.3	19914.7	32598.3
LOC_Os01g59090	2006	#REF!	#REF!										2118	1589	1012.67	1375
LOC_Os02g42570	1570	#REF!	#REF!										1648	1695.33	939	933.333
LOC_Os03g17174	80	#REF!	#REF!										51	55.3333	40.3333	81.3333
LOC_Os05g48630	1324	#REF!	#REF!										974	1317.67	665.667	1083.33
LOC_Os06g21590	10524	#REF!	#REF!										12408	4266.67	5172	9086.67
LOC_Os06g46436	406	#REF!	#REF!										319	420	170.333	176.667
LOC_Os07g04840	14680	#REF!	#REF!										17118.3	8985	8570.67	12746.7
LOC_Os07g22498	399	#REF!	#REF!										310.333	400.333	164.333	170.333
LOC_Os07g25430	9014	#REF!	#REF!										11925.7	7064.33	5156.33	7977
LOC_Os07g36080	13288	#REF!	#REF!										14828.3	7668.67	8089	9790.33
LOC_Os07g38960	286	#REF!	#REF!										264.667	120.667	135.667	152.667
LOC_Os07g47640	4001	#REF!	#REF!										4997	3410	1754.33	2119
LOC_Os08g02630	6641	#REF!	#REF!										8328	5193.67	3682	5778.67
LOC_Os08g10020	794	#REF!	#REF!										1097.67	1473.33	771	502.667
LOC_Os08g25900	791	#REF!	#REF!										917.667	556.333	523.667	724
LOC_Os08g40160	1645	#REF!	#REF!										1344.33	1537.67	740	682.333
LOC_Os08g44680	8668	#REF!	#REF!										11759.3	5917.67	5950	7841.33
LOC_Os09g17740	16951	#REF!	#REF!										17806.3	11443.7	6573.67	8114.33
LOC_Os10g21406	208	#REF!	#REF!										179.333	240	100.667	102
LOC_Os12g08770	4239	#REF!	#REF!										4892.33	2713.67	2508.67	3680.67
