# Supplementary material for: Transcriptomic Analysis of Rice (Jijing129) Reveals Growth and Gene Expression Responses to Different Red-Blue Laser Light Treatments
Source: Plants (Basel). 2025 Dec 5;14(24):3712. doi: 10.3390/plants14243712 (PMC12736977; doi:10.3390/plants14243712)
Supplement: Supplementary file 1 [file plants-14-03712-s001.zip › Table S9.xlsx]

## Sheet: LOX.GO.geneexpression
Expression analysis of related genes LOX,GSH,ROS,CAT,SOD and POD
Expression analysis of LOX-related genes
Gene	AL1	AL2	AL3	BL1	BL2	BL3	CL1	CL2	CL3	DL1	DL2	DL3
LOC_Os03g49380	194.02	192.31	174.84	251.52	116.11	225.83	165.29	168.55	164.92	97.37	165.81	198.81
LOC_Os12g37350	2.43	3.82	2.03	1.04	5.32	4.43	1.08	1.18	0.82	1.27	1.04	1.31
LOC_Os04g37430	144.11	119.59	206.47	100.14	146.69	134.21	174.48	208.79	140.6	78.95	122.38	178.3
LOC_Os03g49260	0.94	0.42	1.21	0.5	0.12	0.53	0.01	0	0.01	0.03	0	0.02
LOC_Os05g23880	15.16	11.78	15.14	16.23	11.93	20.35	13.24	12.54	12.79	12.24	12.45	13.44
LOC_Os02g10120	0.67	0.69	0.55	0.24	0.65	0.65	0.48	1.02	0.99	1.4	1.04	0.67
LOC_Os12g26290	6.69	3.47	5.89	4.57	18.18	12.42	5.35	8.11	8.62	2.36	7.24	2.37
LOC_Os08g39840	721.52	202.04	384.65	256.79	766.75	675.28	241.03	293.33	233.49	79.34	228.23	328.71
LOC_Os05g28770	0.5	0.81	0.65	0.91	0.16	0.64	0.99	1.82	1.27	1.42	0.96	0.8

## Sheet: GSH.GO.geneexpression
Expression analysis of related genes LOX,GSH,ROS,CAT,SOD and POD
Expression analysis of GSH-related genes
Gene	AL1	AL2	AL3	BL1	BL2	BL3	CL1	CL2	CL3	DL1	DL2	DL3
LOC_Os03g04250	10.58	58.02	35.44	64.64	0.21	0	82.97	54.32	76.33	86.79	105.34	76.56
LOC_Os10g38710	4.61	11.14	1.44	0.75	1.35	11.01	4.07	1.12	0.85	5.8	2.39	8.38
LOC_Os10g38730	8.34	2.52	3.42	5.74	21.84	13.93	2.35	4.36	1.19	0.84	0.31	1.3
LOC_Os07g28480	31.08	24.39	26.98	13.55	26.88	28.72	12.92	15.86	12.12	17.4	8.59	12.83
LOC_Os03g04220	37.73	191.53	140.88	286.27	0.05	0	335.69	193.12	290.09	293.71	350.65	258.45
LOC_Os04g35560	47.84	75.19	71.04	79.8	62.58	63.18	23.66	72.23	46.74	54.14	63.56	97.95
LOC_Os10g22310	0.9	2.89	1.94	0.39	0.45	1.71	2.42	1.48	1.66	3.1	1.95	2.17
LOC_Os04g14680	4.19	12.08	8.28	7.31	0.62	3.13	12.66	13.41	13.97	13.55	11.6	9.23
LOC_Os03g04240	30.57	154.24	100.29	184.69	0	0.17	240.12	159.15	219.8	239.85	260.51	191.09
LOC_Os12g36400	29.86	30.62	42.08	21.09	17.6	20.48	29.28	24.04	27.31	64.18	49.34	23.85
LOC_Os10g25590	1.18	3.46	1.82	1.46	0.88	3.54	1.69	1.49	2.15	4.11	1.54	3.29
LOC_Os10g39740	15.27	75.54	45.33	79.94	0	0.83	116.56	61.38	92.41	110.65	124.87	77.53

## Sheet: ROS.GO.geneexpression
Expression analysis of related genes LOX,GSH,ROS,CAT,SOD and POD
Expression analysis of ROS-related genes
Gene	AL1	AL2	AL3	BL1	BL2	BL3	CL1	CL2	CL3	DL1	DL2	DL3
LOC_Os01g12900	3.81	12.52	12.04	10.96	0.14	0	16.48	10.14	22.58	18.37	17.18	16.2
LOC_Os01g25820	39.76	60.36	45	16.78	5.4	13.61	47.96	32.48	38.82	62.7	48.2	39.16
LOC_Os01g49290	180.29	286.68	241.42	354.79	122.38	135.85	377.92	273.07	384.06	345.4	276.15	287.14
LOC_Os01g53294	12.63	12.32	7.93	5.86	4.44	5.31	8.87	9.32	10.62	7.61	13.03	5.96
LOC_Os01g57480	2.92	2.97	4.64	3.96	2.6	2.55	4.99	5.47	6.5	9.1	8.12	3.79
LOC_Os03g04110	394.91	309.05	213.82	221.7	423.62	611.16	167.52	234.72	199.7	81.01	238.83	251.02
LOC_Os03g20780	247.61	228	232.31	164.68	166.62	132.07	259.28	194.21	228.83	150.92	245.16	153
LOC_Os03g60710	24.51	23.93	37.2	43.04	21.06	19.71	33.79	37.45	37.12	38.9	37.87	51.12
LOC_Os05g02070	325.4	980.62	1793.61	1572.61	15.67	44.03	3738.54	3359.23	3410.22	3603.38	4183.57	4656.19
LOC_Os06g10660	6.05	15.83	15.48	28.54	1.5	5.03	28.25	22.9	29.34	35.27	28.33	30.02
LOC_Os07g06130	6.82	3.89	15.63	5.68	5.48	5.11	9.06	8.64	10.63	16.6	10.04	9.23
LOC_Os07g46450	4.77	7.38	12.94	15.97	2.94	2.19	16.83	14.49	19.05	22.1	20.83	13.53
LOC_Os08g42580	45.14	30.66	32.82	26.21	50.36	19.65	32.76	40.4	39.92	36.97	40.84	28.7
LOC_Os09g27890	1.93	5.79	11	11.54	0	0	13.2	14.88	25.49	31.32	25.16	18.92
LOC_Os09g37270	2.61	4.66	5.46	12.38	0.27	0	14.95	12.88	15.13	21.97	9.17	11.01
LOC_Os11g05110	41.08	44.62	65.39	19.87	78.87	91.56	28.6	20.98	69.5	94.16	30.77	83.77
LOC_Os12g38210	111.87	50.46	82.39	60.77	141.47	118.4	67.46	70.62	57.9	53.43	56.8	49.71

## Sheet: CAT.GO.geneexpression
Expression analysis of related genes LOX,GSH,ROS,CAT,SOD and POD
Expression analysis of CAT-related genes
Gene	AL1	AL2	AL3	BL1	BL2	BL3	CL1	CL2	CL3	DL1	DL2	DL3
LOC_Os02g02400	47.49	122.81	115.68	41.72	14.29	58.58	84.8	24.92	54.97	127.9	161.01	60.61
LOC_Os03g03910	591.88	107.44	131.2	141.5	550.67	371.99	64.64	95.73	39.62	9.75	20.93	39.91
LOC_Os03g11960	113.25	82.02	104.08	64.88	120.13	127.09	67.72	83.28	79.55	78.1	61.57	103.75
LOC_Os03g22810	182.1	299.93	242.85	493.87	203.01	165.8	468.12	350.46	401.95	409.36	442.37	450.27
LOC_Os04g48410	51.73	44.13	56.5	44.08	52.9	38.91	50.36	43.69	50.3	57.45	57.29	57.13
LOC_Os05g25850	475.97	296.75	607.93	326.62	452.74	439.58	335.45	304.86	294.77	309.35	288.46	370.37
LOC_Os06g02500	24.26	50.31	33.65	29.89	6.23	8.43	45.84	33.25	48.3	58.08	51.28	46.01
LOC_Os06g05110	62.39	66.53	65.19	55.44	48.85	54.55	67.56	58.23	59.32	70.83	77.15	76.57
LOC_Os06g51150	126.44	107.72	170.45	126.82	113.96	107.2	181.3	150.71	163.19	199.7	192.22	121.02
LOC_Os07g46990	248.64	320.53	286.11	252.11	248.62	238.82	290.85	306.63	286.59	338.26	281.8	367.92
LOC_Os08g44770	131.97	457.79	191.91	123.6	55.69	124.54	214.65	146.07	161.59	291.52	231.02	295.65

## Sheet: SOD.GO.geneexpression
Expression analysis of related genes LOX,GSH,ROS,CAT,SOD and POD
Expression analysis of SOD-related genes
Gene	AL1	AL2	AL3	BL1	BL2	BL3	CL1	CL2	CL3	DL1	DL2	DL3
LOC_Os06g02500	24.26	50.31	33.65	29.89	6.23	8.43	45.84	33.25	48.3	58.08	51.28	46.01
LOC_Os08g44770	131.97	457.79	191.91	123.6	55.69	124.54	214.65	146.07	161.59	291.52	231.02	295.65
LOC_Os03g44880	0.53	3.21	2.93	7.92	0.07	0	8.46	5.3	8.7	5.84	9.07	5.73
LOC_Os01g18170	15.46	30.08	17.8	48.37	2.65	1.73	52.31	50.39	60.9	62.75	55.96	46.91
LOC_Os01g50900	3.21	5.93	5.52	3.64	2.72	7.47	4.22	3.48	5.07	2.89	3.37	11.33
LOC_Os01g14670	27.14	119.73	49.46	27.47	2.78	9.68	78.37	63.99	75.55	82.96	65.07	75.32
LOC_Os04g48410	51.73	44.13	56.5	44.08	52.9	38.91	50.36	43.69	50.3	57.45	57.29	57.13
LOC_Os07g46990	248.64	320.53	286.11	252.11	248.62	238.82	290.85	306.63	286.59	338.26	281.8	367.92
LOC_Os05g25850	475.97	296.75	607.93	326.62	452.74	439.58	335.45	304.86	294.77	309.35	288.46	370.37
LOC_Os06g05110	62.39	66.53	65.19	55.44	48.85	54.55	67.56	58.23	59.32	70.83	77.15	76.57
LOC_Os01g72300	0.61	0.45	0.97	0.25	0	0	1.53	3.54	1.45	0.49	1.27	0.13
LOC_Os03g11960	113.25	82.02	104.08	64.88	120.13	127.09	67.72	83.28	79.55	78.1	61.57	103.75
LOC_Os03g08150	0.53	1.8	1.06	1.1	0.49	0.09	1.82	1.27	2.04	1.6	1.39	1.2
LOC_Os01g72290	26.56	182.11	75.2	147.66	0	0	160.49	147.23	182.98	203.92	179.7	191.94
LOC_Os03g22810	182.1	299.93	242.85	493.87	203.01	165.8	468.12	350.46	401.95	409.36	442.37	450.27
LOC_Os03g58980	91.21	46.35	62.09	65.98	124.37	171.15	60.57	77.44	44.55	19.26	24.74	45.4

## Sheet: POD.GO.geneexpression
Expression analysis of related genes LOX,GSH,ROS,CAT,SOD and POD
Expression analysis of POD-related genes
Gene	AL1	AL2	AL3	BL1	BL2	BL3	CL1	CL2	CL3	DL1	DL2	DL3
LOC_Os07g48010	739.83	79.24	209.51	135.51	539.54	395.17	39.98	73.42	35.15	39.69	23.19	57.35
LOC_Os06g46799	28.9	56.11	25.85	21.77	21.02	35.54	41.24	42.71	34.62	40.68	34.83	48.41
LOC_Os05g04500	26.05	150.67	42.94	13.52	0.1	16.03	62.09	31.01	46.85	51.33	58.21	59.74
LOC_Os06g48030	21.94	46.35	53.12	59.65	8.03	13.1	56.11	53.85	85.22	162.88	70.14	92.84
LOC_Os07g48020	917.87	133.25	723.57	477.11	1278.89	610.84	283.69	503.2	227.78	120.96	130.05	252.06
LOC_Os06g16350	1.23	7.05	3.15	3.38	0.11	0.13	6.51	10.07	11.84	10.45	7.43	9.24
LOC_Os01g57730	111.17	134.54	75.92	62.84	90.17	124.21	86.3	82.44	64.06	37.37	85.27	103.94
LOC_Os02g58720	14.48	87.9	41.77	22.05	0	0	61.67	53.57	60.58	86.18	48.02	59.42
LOC_Os06g20150	36.46	9.71	72.25	17.13	34.08	31.86	9.35	18.31	7.47	22.12	6.59	17.81
LOC_Os01g73220	1.73	4.54	2.87	0.3	1.22	2.44	1.23	1.49	1.95	1.7	0.85	2.89
LOC_Os04g59190	223.13	270.54	190.08	385.33	125.38	205.1	316.32	341.86	361.06	471.08	556.12	336.3
LOC_Os01g22352	33.7	28.31	14.91	15.19	27.98	27.4	22.64	26.61	21.4	26	17.32	21.77
LOC_Os03g02920	93.48	166.13	105.27	180.46	81.91	125.95	152.79	166.06	218.44	176.07	219.97	229.02
LOC_Os05g41990	4.33	17.99	14.44	12.81	0	0	28.36	26.09	43.11	54.48	31.44	37.47
LOC_Os06g39906	43.35	46.37	66.36	50.53	37.21	42.63	50.22	42.5	48.75	62.98	56.67	58.02
LOC_Os04g59200	505.22	125.61	210.68	153.72	476.95	623.07	91.13	135.83	111.23	63.08	101.95	183.14
LOC_Os06g48010	0.43	0.27	4.29	0.71	0.7	0.37	0.17	0.76	0.31	0.65	0.38	1.05
LOC_Os03g55420	30.58	54.44	43.21	42.26	7.31	9.25	63.71	67.37	62.93	57.63	78.11	67.08
LOC_Os02g14440	477.42	64.79	199.16	152.16	302.81	721.66	11.1	82.97	34.8	28.71	5.78	49.77
LOC_Os01g28030	8.44	14.35	8.53	4.67	1.4	8.79	8.8	11.19	10.1	12.65	7.65	14.13
LOC_Os01g22249	295.65	90.61	206.25	143.76	311.91	376.13	59.74	128.75	54.56	46.96	23.02	62.87
LOC_Os11g10460	10.08	26.73	22.23	22.47	0	0	28.21	42.16	58.02	64.59	41.87	35.61
LOC_Os07g02440	1.73	3.07	2.63	1.13	0.4	2.46	1.92	2.95	2.89	5.74	2.87	4.44
LOC_Os05g42000	33.5	39.63	19.06	16.11	26.27	30.88	25.64	26.5	25.26	16.03	14.5	18.83
LOC_Os07g01370	5.84	30.16	14.25	11.11	0.05	0	26.79	30.55	32.54	33.29	25	26.31
LOC_Os02g14160	10.22	28.75	31.55	33.2	0	0.09	53.25	50.62	67.12	120.29	66.61	48.92
LOC_Os01g19020	54.25	139.78	45.54	14.33	10.4	50.16	60.33	30.44	40.41	34.01	28.08	49.11
LOC_Os10g39170	4.85	14.17	15.38	25.36	0.09	0	19.45	19.34	24.98	43.69	27.49	23.33
LOC_Os01g10850	16.82	47.06	46.95	112.95	0	0	63.72	79.78	80.35	92.11	59.95	73.12
LOC_Os06g33100	5.88	0.89	13.82	1.58	3.97	2.93	1.59	4.01	2.93	2.3	0.8	1.55
LOC_Os03g22010	5.79	60.51	23.15	5.06	0	0	26.3	24.52	21.82	31.69	13.49	20.96
LOC_Os01g07770	3.17	3.75	3.95	3.42	2.88	3.12	2.57	4.1	3.27	4.92	5.71	6.66
LOC_Os04g14680	4.19	12.08	8.28	7.31	0.62	3.13	12.66	13.41	13.97	13.55	11.6	9.23
LOC_Os03g13200	8.48	60.15	26.4	17.65	0.04	0.37	53.22	40.23	57.41	57.03	55.66	45.27
LOC_Os01g15830	12.14	52.31	25.27	28.54	0.61	1.34	52.95	61.62	79.39	87.51	65.71	55.95
LOC_Os05g06970	6.35	11.71	4.77	3.22	0.73	1.69	5.55	7.64	11.24	19.5	10.41	10.83
LOC_Os09g29490	174.5	74.97	167.28	90.56	179.76	204.94	64.72	93.24	67.69	42.97	59.81	88.24
LOC_Os04g42100	11.44	20.6	23.33	48.85	1.3	1.21	37.7	36.69	46.42	49.45	44.38	35.29
LOC_Os12g34524	4.49	17.58	10.38	2.9	0.28	1.42	14.92	11.96	18.33	28.27	16.73	19.94
LOC_Os01g73200	1256.16	309.92	432.42	336.9	836.61	1077.08	204.75	280.61	274.15	104.16	199.79	234.03
LOC_Os02g14430	251.57	43.06	89.99	112.93	303.92	353.19	20.67	74.28	29.58	17.81	8.03	30.26
